# Supplementary material for: Transcriptomic analysis reveals key factors in fruit ripening and rubbery texture caused by 1-MCP in papaya
Source: BMC Plant Biol. 2019 Jul 12;19:309. doi: 10.1186/s12870-019-1904-x (PMC6626363; doi:10.1186/s12870-019-1904-x)
Supplement: Supplementary file 5 — Table S1. Primer sequences used in present study. (XLSX 14 kb) [file 12870_2019_1904_MOESM5_ESM.xlsx]

## Sheet: Sheet1
Supplemental table 1: Primer sequences used in present study
Accession number	Primer name	primer sequence (5'-3')
evm.TU.supercontig_152.58	ACO1-F1	CAGTGGGTTGATGTCCCTCC
	ACO1-R1	CAGCTTTACGGGGTTTACAGT
evm.model.supercontig_21.30	CTR1-F1	CGTATGGCATTGGATGTGGC
	CTR1-R1	TGCAAGCACAAGATTCCACG
evm.model.supercontig_29.56	ACS10-F1	ACGATTTGTGGCAGGTTTGC
	ACS10-R1	AAAGCTCAAGCTCCCCCTTC
evm.model.supercontig_44.97	EIN4-F1	GCCCCCATACCCATCCATTT
	EIN4-R1	TCCCTTGCATTAGCTTGACTT
evm.model.supercontig_46.9	EBF1-F1	CAGCCTTGCTATGGTGGGAA
	EBF1-R1	GGCCAAGGCCAGGATTACTT
evm.model.supercontig_54.28	ERF-F1	ACAAGAAAGGAAAACAAGGGGC
	ERF-R1	CCACCCCGCGATACTTAGAC
evm.model.supercontig_49.94	ERF110-F1	CTGGTTCTGGTCTCTGGATTG
	ERF110-R1	GACCGCCTCTATAAACCCTTG
evm.model.supercontig_54.30	EIN3-F1	CTACGAGCATGGTGGAAAGAA
	EIN3-R1	TGTGAGGAGTTGGTGCTAATG
evm.model.supercontig_84.104	EIL3-F1	GGTCTGTCTGGTGTAACTGAAA
	EIL3-R1	CACAGTCATCAAAGCCATCAAC
evm.TU.contig_30379.1	CS1-F1	GAGTGTGTGGAGCTTGGTTTA
	CS1-R1	GATTGACAGCAGGAGGGATTT
evm.TU.contig_32583.1	β-GAL-F1	CTTCTCTTCTCTGGCTCCATTC
	β-GAL-R1	ATAGCATCCAACCCACCATC
evm.model.supercontig_1.407	BGL17-F1	CCAGATTTCAGTCCGGTCTATG
	BGL17-R1	TGGCACGCACCATTTCT
evm.model.supercontig_1.419	EXPA4-F1	AGGACTGGGTGGATGAGTAT
	EXPA4-R1	GTACAATGTTCCAGGAGGTAGAG
evm.model.supercontig_10.86	CCR2-F1	CCAGTGAAGCAGTGTCTATACG
	CCR2-FR1	GACTCAATCCTAACAGGGTCTTC
evm.model.supercontig_13.155	4CL9-F1	TCCGCTCTTCCTCTACTTCT
	4CL9-R1	CAAGGAGTTGGTCCGGTAAA
evm.model.supercontig_152.14	POD42-F1	GAGTTGTTTCCTGTGCTGATATTC
	POD42-R1	CTGCTCTTCCTTCCATCTCTTC
evm.model.supercontig_180.8	EGase9-F1	GTTGTGTTGGGCTGCTATTG
	EGase9-R1	AGAAAGTGGTGGGAGAAGTATG
evm.model.supercontig_189.36	BGL32-F1	ACTGCCTCCTCCTCTTATCA
	BGL32-R1	CTCCGTTGCTCATGTTGTTTC
evm.model.supercontig_2.113	CS2-F1	CAATCCCTCCGGCTGTTAAT
	CS2-R1	GCGGAGAGTATGCTGTTATGT
evm.model.supercontig_2.231	EGase 8-F1	AGGAAGTGCTGATGGGTAAAG
	EGase 8-R1	GATCAACCCACCTGGAGAATAC
evm.model.supercontig_2471.2	4CL1-F1	TCCAGACGGGTGTCTATCTT
	4CL1-R1	CCAGTTGTTCCAGACGAGTAAG
evm.model.supercontig_26.280	EXPA11-F1	CAAACTTCTGCCCTCCTAACT
	EXPA11-R1	CGATCCCACCTCTGTAAATACC
evm.model.supercontig_285.6	MUR4-F1	GTTACTGGTGGTGCTGGTTAT
	MUR4-R1	CCGTGATAGGTTGTCCACTATG
evm.model.supercontig_3.161	COMT-F1	ATGGGATCAACCGGAGAAAC
	COMT-R1	CTTTGAGGACCATGGGAAGAA
evm.model.supercontig_3.439	XIP1-F1	CGGTTGTGGTCACTGGAATAG
	XIP1-R1	CAAGGCAGTAGGAGAAGGATTG
evm.model.supercontig_37.58	XIP2-F1	ACACTGGAAGCGATCTGATATG
	XIP2-R1	ATGTTGGTTGAGGTAGGGATTT
evm.model.supercontig_390.3	PAL-F1	ACTCATGTCCTCCACGTATCT
	PAL-R1	ACCTGGTTCACTGTGTTCTTC
evm.model.supercontig_6.209	F5H-F1	GGACCCAAAGGATTACCTCTTATC
	F5H-R1	AACAGACCACCGTACTGTTTAG
evm.model.supercontig_6.431	POD20-F1	TCATTCCTGCTCCAAACTCC
	POD20-R1	ATTGTGTGGCTCCCTGATAAA
evm.model.supercontig_8.227	UFGT2-F1	CCCTTTAGCATGCAGACAATTC
	UFGT2-R1	GTGGGTGCGGTAGAAGATAAG
evm.model.supercontig_8.266	UFGT1-F1	CGTGGAGAGACACAAACCTTAC
	UFGT1-R1	TCATGGGACTGCAGAACATATC
evm.model.supercontig_95.61	4CL1-F1	AGCCGGAGAGATTTGCATTAG
	4CL1-R1	CCTGTGTGTAACCATCCATCTT
evm.model.supercontig_95.75	xyl A-F1	TACAATGGCCCGTGGATTAC
	xyl A-R1	CTGCCTTACCAGCCTCTATTT
