# Supplementary material for: Transcriptomic analysis reveals key factors in fruit ripening and rubbery texture caused by 1-MCP in papaya
Source: BMC Plant Biol. 2019 Jul 12;19:309. doi: 10.1186/s12870-019-1904-x (PMC6626363; doi:10.1186/s12870-019-1904-x)
Supplement: Supplementary file 6 — Table S2.. Summary of the sequencing reads and their matches in the papaya genome. (XLS 27 kb) [file 12870_2019_1904_MOESM6_ESM.xls]

## Sheet: Table S1
Supplemental table 2：Summary of the sequencing reads and their matches in the papaya genome.
Samples of treatment	Sample time（dpt）	Biological replicate	Total raw reads	mapped reads(%)		Mapped reads		%≥Q30	GC Content
					Unique(%)	Non-unique(%)
Control	0	1	50,728,3 40	37,714,1 15 (74.35%)	37,275,6 49 (73.48%)	438,466 (0.86%)		91.04%	44.55%
		2	43,541,7 72	32,542,9 97 (74.74%)	31,592,1 55 (72.56%)	950,842 (2.18%)		90.61%	46.05%
		3	42,807,7 92	32,047,5 33 (74.86%)	31,595,4 83 (73.81%)	452,050 (1.06%)		91.42%	45.06%
	1	1	42,339,5 16	31,092,3 32 (73.44%)	30,402,1 57 (71.81%)	690,175 (1.63%)		90.81%	45.89%
		2	43,401,2 46	32,479,6 49 (74.84%)	32,100,6 89 (73.96%)	378,960 (0.87%)		91.21%	45.11%
		3	42,264,5 16	31,545,4 30 (74.64%)	31,159,2 25 (73.72%)	386,205 (0.91%)		91.03%	45.10%
	6	1	35,431,5 00	25,076,2 97 (70.77%)	24,376,5 37 (68.80%)	699,760 (1.97%)		90.67%	45.53%
		2	38,963,6 56	26,975,0 75 (69.23%)	26,285,7 08 (67.46%)	689,367 (1.77%)		91.00%	44.91%
		3	66,800,9 82	47,771,0 26 (71.51%)	46,573,0 57 (69.72%)	1,197,96 9 (1.79%)		91.31%	45.75%
1-MCP-2h	1	1	41,631,7 28	30,861,7 94 (74.13%)	30,509,5 94 (73.28%)	352,200 (0.85%)		91.15%	45.09%
		2	40215484	29763748 (74.01%)	29279260 (72.81%)	484488(1.20%)		90.83%	45.36%
		3	46,014,2 14	33,998,3 04 (73.89%)	33,495,0 45 (72.79%)	503,259 (1.09%)		91.01%	45.20%
	6	1	55,467,9 96	40,526,4 47 (73.06%)	39,549,0 16 (71.30%)	977,431 (1.76%)		90.57%	45.59%
		2	47,559,9 32	33,905,8 48 (71.29%)	33,308,5 06 (70.03%)	597,342 (1.26%)		90.82%	44.99%
		3	42,112,1 56	30,672,9 54 (72.84%)	29,696,7 59 (70.52%)	976,195 (2.32%)		90.63%	45.86%
1-MCP-6h	1	1	43,434,3 06	33,297,5 57 (76.66%)	32,404,7 06 (74.61%)	892,851 (2.06%)		92.13%	45.12%
		2	41,231,5 26	31,443,8 52 (76.26%)	30,180,4 12 (73.20%)	1,263,44 0 (3.06%)		92.21%	46.10%
		3	46,753,9 88	36,300,2 15 (77.64%)	35,293,8 11 (75.49%)	1,006,40 4 (2.15%)		92.38%	45.77%
	6	1	69,002,9 88	54,353,1 49 (78.77%)	53,156,1 24 (77.03%)	1,197,02 5 (1.73%)		92.73%	45.17%
		2	39,888,7 82	30,259,1 29 (75.86%)	29,348,5 24 (73.58%)	910,605 (2.28%)		0.9168	0.4545
		3	48,870,3 88	38,197,1 46 (78.16%)	37,175,1 68 (76.07%)	1,021,97 8 (2.09%)		0.923	0.4569
