# Supplementary material for: Transcriptomic analysis reveals key factors in fruit ripening and rubbery texture caused by 1-MCP in papaya
Source: BMC Plant Biol. 2019 Jul 12;19:309. doi: 10.1186/s12870-019-1904-x (PMC6626363; doi:10.1186/s12870-019-1904-x)
Supplement: Supplementary file 7 — Table S3. Selected DEGs involved in hormone signal pathway during fruit ripening. (XLSX 17 kb) [file 12870_2019_1904_MOESM7_ESM.xlsx]

## Sheet: Sheet1
Supplemental Table 3: Selected DEGs involved in hormone signal pathway during fruit ripening
Gene ID	Fold change (log2 ratio)		Annotation
	DAT1/DFH0	DAT6/DFH0	Swiss_Prot_annotation
Ethylene
evm.TU.supercontig_62.11	-5.60928	-4.60261	Ethylene-responsive transcription factor ERF109 GN=ERF109 OS=Arabidopsis thaliana (Mouse-ear cress) PE=1 SV=1
evm.TU.supercontig_2304.1	-3.16846	1.03455	Ethylene-responsive transcription factor RAP2-3 OS=Arabidopsis thaliana (Mouse-ear cress) PE=1 SV=2
evm.TU.supercontig_224.4	-2.90135	-1.16957	AP2-like ethylene-responsive transcription factor At2g41710 GN=At2g41710 OS=Arabidopsis thaliana (Mouse-ear cress) PE=2 SV=2
evm.TU.supercontig_52.166	-1.15814	0.064139	Serine/threonine-protein kinase EDR1 GN=F22O13.20 OS=Arabidopsis thaliana (Mouse-ear cress) PE=1 SV=1
evm.TU.supercontig_996.1	-0.868542	-1.93275	Ethylene-responsive transcription factor ERF060 GN=ERF060 OS=Arabidopsis thaliana (Mouse-ear cress) PE=2 SV=1
evm.TU.supercontig_103.44	-0.748377	-3.15437	Senescence-specific cysteine protease SAG39 {ECO:0000305} (Precursor) OS=Oryza sativa subsp. indica (Rice) PE=3 SV=1
evm.TU.supercontig_132.27	0.949144	-2.00132	1-aminocyclopropane-1-carboxylate oxidase GN=ACO1 OS=Prunus mume (Japanese apricot) PE=2 SV=1
evm.TU.supercontig_46.9	1.56998	0.712312	EIN3-binding F-box protein 1 GN=F13B15.15 OS=Arabidopsis thaliana (Mouse-ear cress) PE=1 SV=1
evm.TU.supercontig_44.97	1.61991	1.12178	Protein EIN4 GN=EIN4 OS=Arabidopsis thaliana (Mouse-ear cress) PE=1 SV=1
evm.TU.supercontig_84.104	1.99404	1.79434	ETHYLENE INSENSITIVE 3-like 3 protein GN=EIL3 OS=Arabidopsis thaliana (Mouse-ear cress) PE=1 SV=1
evm.TU.supercontig_151.32	2.05931	-0.255715	Ethylene response sensor 1 GN=T20B5.14 OS=Arabidopsis thaliana (Mouse-ear cress) PE=1 SV=1
evm.TU.supercontig_152.58	2.25009	1.85983	1-aminocyclopropane-1-carboxylate oxidase 1 GN=ACO1 OS=Petunia hybrida (Petunia) PE=1 SV=1
evm.TU.supercontig_34.132	2.60349	2.20541	Ethylene-responsive transcription factor ERF053 GN=ERF053 OS=Arabidopsis thaliana (Mouse-ear cress) PE=2 SV=1
evm.TU.supercontig_128.50	2.78406	2.17553	Serine/threonine-protein kinase CTR1 GN=CTR1 OS=Arabidopsis thaliana (Mouse-ear cress) PE=1 SV=1
evm.TU.supercontig_199.10	3.41075	2.43368	AP2-like ethylene-responsive transcription factor At1g16060 GN=At1g16060 OS=Arabidopsis thaliana (Mouse-ear cress) PE=2 SV=1
evm.TU.supercontig_49.94	4.67542	2.23225	Ethylene-responsive transcription factor ERF110 GN=ERF110 OS=Arabidopsis thaliana (Mouse-ear cress) PE=2 SV=2
evm.TU.supercontig_54.28	5.90321	9.32832	Ethylene-responsive transcription factor WRI1 OS=Arabidopsis thaliana (Mouse-ear cress) PE=2 SV=1
evm.TU.supercontig_132.31	#NAME?	-0.388759	Ethylene-responsive transcription factor 3 GN=ERF3 OS=Nicotiana tabacum (Common tobacco) PE=2 SV=1
auxin
evm.TU.supercontig_26.24	-4.53525	-3.50354	Auxin response factor 5 GN=F6F9.10 OS=Arabidopsis thaliana (Mouse-ear cress) PE=1 SV=3
evm.TU.supercontig_3603.1	-4.1639	-2.15328	Auxin transport protein BIG GN=At3g02260 OS=Arabidopsis thaliana (Mouse-ear cress) PE=1 SV=2
evm.TU.contig_35483	-4.13043	-0.561191	Auxin efflux carrier component 1 GN=PIN1 OS=Arabidopsis thaliana (Mouse-ear cress) PE=1 SV=1
evm.TU.contig_44255	-3.62798	0.0585252	Auxin efflux carrier component 1 GN=PIN1 OS=Arabidopsis thaliana (Mouse-ear cress) PE=1 SV=1
evm.TU.supercontig_87.29	-2.5909	0.400099	Auxin-responsive protein IAA11 GN=IAA11 OS=Arabidopsis thaliana (Mouse-ear cress) PE=1 SV=1
evm.TU.supercontig_327.9	-2.39087	-1.52039	Auxin-repressed 12.5 kDa protein OS=Fragaria ananassa (Strawberry) PE=2 SV=1
C.papaya_newGene_850	-2.23101	-1.7612	Auxin transport protein BIG GN=At3g02260 OS=Arabidopsis thaliana (Mouse-ear cress) PE=1 SV=2
evm.TU.supercontig_261.2	-1.96537	0.0025335	Auxin response factor 7 GN=At5g20730 OS=Arabidopsis thaliana (Mouse-ear cress) PE=1 SV=2
evm.TU.supercontig_1125.1	-1.73452	-3.23121	Auxin transporter-like protein 2 GN=LAX2 OS=Medicago truncatula (Barrel medic) PE=2 SV=1
evm.TU.supercontig_65.4	-1.66389	-0.296388	Auxin response factor 18 OS=Oryza sativa subsp. japonica (Rice) PE=2 SV=1
evm.TU.supercontig_373.3	-1.6631	-0.5037	Auxin-repressed 12.5 kDa protein OS=Fragaria ananassa (Strawberry) PE=2 SV=1
evm.TU.supercontig_342.1	-1.61856	-2.64595	WAT1-related protein At2g39510 GN=At2g39510 OS=Arabidopsis thaliana (Mouse-ear cress) PE=2 SV=1
evm.TU.supercontig_7.3	-1.48106	-1.50126	Auxin response factor 3 GN=T1B8.30 OS=Arabidopsis thaliana (Mouse-ear cress) PE=1 SV=2
evm.TU.supercontig_17.53	-1.30337	-0.975139	Auxin response factor 6 GN=ARF6 OS=Arabidopsis thaliana (Mouse-ear cress) PE=1 SV=2
evm.TU.supercontig_64.95	-0.877426	-1.56585	IAA-amino acid hydrolase ILR1-like 6 (Precursor) GN=T18F15.9 OS=Arabidopsis thaliana (Mouse-ear cress) PE=2 SV=2
evm.TU.supercontig_108.15	-0.597161	-1.18372	Auxin response factor 8 GN=K15O15.5 OS=Arabidopsis thaliana (Mouse-ear cress) PE=2 SV=2
evm.TU.supercontig_2136.1	0.177922	-1.05024	Indole-3-acetic acid-induced protein ARG7 GN=ARG7 OS=Vigna radiata var. radiata (Mung bean) PE=2 SV=1
evm.TU.supercontig_75.19	0.351352	-4.52891	Double-strand-break repair protein rad21 [Theobroma cacao]
evm.TU.supercontig_145.6	1.6379	-1.51921	Auxin-induced protein X10A OS=Glycine max (Soybean) PE=2 SV=1
evm.TU.supercontig_340.3	1.8166	-0.372802	Indole-3-acetic acid-induced protein ARG7 GN=ARG7 OS=Vigna radiata var. radiata (Mung bean) PE=2 SV=1
evm.TU.supercontig_8.90	1.86652	2.46531	Auxin-induced in root cultures protein 12 (Precursor) GN=AIR12 OS=Arabidopsis thaliana (Mouse-ear cress) PE=1 SV=3
evm.TU.supercontig_34.122	1.97268	-2.16283	Probable indole-3-acetic acid-amido synthetase GH3.5 GN=OSJNBa0009C07.16 OS=Oryza sativa subsp. japonica (Rice) PE=2 SV=1
evm.TU.supercontig_6.357	2.05745	1.15835	Auxin efflux carrier family protein isoform 1 [Theobroma cacao]
evm.TU.supercontig_395.4	2.06327	0.856441	Cytochrome b561 and DOMON domain-containing protein At5g35735 (Precursor) GN=At5g35735 OS=Arabidopsis thaliana (Mouse-ear cress) PE=2 SV=1
evm.TU.contig_31756	2.1204	1.04653	Auxin response factor 2 GN=MTG10.3 OS=Arabidopsis thaliana (Mouse-ear cress) PE=1 SV=2
evm.TU.supercontig_37.56	2.34701	0.138499	Auxin-induced protein X10A OS=Glycine max (Soybean) PE=2 SV=1
evm.TU.contig_38023	2.71401	2.07661	Auxin response factor 2 GN=MTG10.3 OS=Arabidopsis thaliana (Mouse-ear cress) PE=1 SV=2
evm.TU.supercontig_9.240	3.31933	1.83551	Auxin-regulated gene involved in organ size [Theobroma cacao]
evm.TU.supercontig_34.167	3.68408	1.92663	Auxin-induced protein 6B OS=Glycine max (Soybean) PE=2 SV=1
evm.TU.supercontig_23.159	4.23364	1.27274	Auxin-induced protein 22B GN=AUX22B OS=Vigna radiata var. radiata (Mung bean) PE=2 SV=1
evm.TU.supercontig_292.1	4.30132	3.59956	Probable indole-3-acetic acid-amido synthetase GH3.1 GN=GH3.1 OS=Arabidopsis thaliana (Mouse-ear cress) PE=2 SV=1
evm.TU.supercontig_150.1	4.36852	3.86759	Indole-3-acetic acid-induced protein ARG7 GN=ARG7 OS=Vigna radiata var. radiata (Mung bean) PE=2 SV=1
evm.TU.supercontig_26.221	5.51583	--	Indole-3-acetic acid-induced protein ARG7 GN=ARG7 OS=Vigna radiata var. radiata (Mung bean) PE=2 SV=1
evm.TU.supercontig_37.221	5.78043	--	Auxin-induced protein X10A OS=Glycine max (Soybean) PE=2 SV=1
gevm.TU.contig_24967.2	8.10953	4.92327	Auxin efflux carrier family protein, putative [Theobroma cacao]
evm.TU.supercontig_3.174	--	7.42579	WAT1-related protein At1g09380 GN=At1g09380 OS=Arabidopsis thaliana (Mouse-ear cress) PE=2 SV=1
ABA
evm.TU.supercontig_5.28	-0.85977	-1.55744	bZIP transcription factor;; Basic region leucine zipper	Protein ABSCISIC ACID-INSENSITIVE 5 GN=At2g36270 OS=Arabidopsis thaliana (Mouse-ear cress) PE=1 SV=1	PREDICTED: protein ABSCISIC ACID-INSENSITIVE 5 isoform X1 [Malus domestica]
evm.TU.supercontig_1525.3	-0.0551776	-1.91932	Cytochrome P450	Abscisic acid 8&apos;-hydroxylase 1 GN=CYP707A1 OS=Arabidopsis thaliana (Mouse-ear cress) PE=2 SV=1	abscisic acid 8&apos;-hydroxylase 1-like [Citrus sinensis]
C.papaya_newGene_2064	0.0511504	1.59988	--	Abscisic acid receptor PYL10 GN=T13J8.30 OS=Arabidopsis thaliana (Mouse-ear cress) PE=1 SV=1	hypothetical protein JCGZ_25995 [Jatropha curcas]
evm.TU.supercontig_19.272	0.276258	-1.3165	Protein phosphatase 2C;; Protein phosphatase 2C	Protein phosphatase 2C 3 GN=AIP1 OS=Arabidopsis thaliana (Mouse-ear cress) PE=1 SV=1	Phosphatase PP2C isoform 1 [Theobroma cacao]
evm.TU.supercontig_273.6	0.74366	2.35201	Polyketide cyclase / dehydrase and lipid transport;; Pathogenesis-related protein Bet v I family	Abscisic acid receptor PYL9 GN=F6F3.16 OS=Arabidopsis thaliana (Mouse-ear cress) PE=1 SV=1	hypothetical protein CICLE_v10022440mg [Citrus clementina]
evm.TU.supercontig_19.124	1.1501	2.03993	Polyketide cyclase / dehydrase and lipid transport;; Pathogenesis-related protein Bet v I family	Abscisic acid receptor PYL4 GN=T19C21.20 OS=Arabidopsis thaliana (Mouse-ear cress) PE=1 SV=1	Polyketide cyclase/dehydrase and lipid transport superfamily protein [Theobroma cacao]
evm.TU.supercontig_81.90	1.27989	-0.0685813	Protein phosphatase 2C;; Protein phosphatase 2C	Protein phosphatase 2C 3 GN=AIP1 OS=Arabidopsis thaliana (Mouse-ear cress) PE=1 SV=1	Protein phosphatase 2C 3 -like protein [Gossypium arboreum]
evm.TU.contig_36665	2.12479	0.849277	Polyketide cyclase / dehydrase and lipid transport;; Polyketide cyclase / dehydrase and lipid transport;; Pathogenesis-related protein Bet v I family	Abscisic acid receptor PYR1 GN=T6K21.50 OS=Arabidopsis thaliana (Mouse-ear cress) PE=1 SV=1	Polyketide cyclase/dehydrase and lipid transport superfamily protein [Theobroma cacao]
evm.TU.supercontig_3.59	--	2.75641	--	Abscisic acid receptor PYL8 GN=MFH8.10 OS=Arabidopsis thaliana (Mouse-ear cress) PE=1 SV=1	ABA receptor, partial [Cucumis sativus]
GA
evm.TU.supercontig_26.40	-2.72524	-3.33602	Gibberellin regulated protein	Snakin-2 (Precursor) GN=SN2 OS=Solanum tuberosum (Potato) PE=1 SV=1	GAST-like gene product family protein [Populus trichocarpa]
evm.TU.supercontig_66.47	-2.10848	-4.76333	Gibberellin regulated protein	Gibberellin-regulated protein 3 (Precursor) GN=GASA3 OS=Arabidopsis thaliana (Mouse-ear cress) PE=2 SV=1	Gibberellin-regulated protein 2 precursor, putative [Ricinus communis]
evm.TU.supercontig_166.2	-1.87571	-5.25472	2OG-Fe(II) oxygenase superfamily;; non-haem dioxygenase in morphine synthesis N-terminal	Gibberellin 2-beta-dioxygenase GN=GA2OX1 OS=Phaseolus coccineus (Scarlet runner bean) PE=2 SV=1	hypothetical protein CICLE_v10015817mg [Citrus clementina]
evm.TU.supercontig_84.118	-1.86653	-0.688428	alpha/beta hydrolase fold	Gibberellin receptor GID1A GN=T12H1.8 OS=Arabidopsis thaliana (Mouse-ear cress) PE=1 SV=1	Gibberellin receptor GID1A -like protein [Gossypium arboreum]
evm.TU.supercontig_62.68	-0.141979	-1.22954	non-haem dioxygenase in morphine synthesis N-terminal	Feruloyl CoA ortho-hydroxylase 1 GN=F6&apos;H1 OS=Arabidopsis thaliana (Mouse-ear cress) PE=1 SV=1	PREDICTED: gibberellin 20 oxidase 1-like [Fragaria vesca subsp. vesca]
evm.TU.supercontig_116.52	0.19596	1.60273	Gibberellin regulated protein	Protein RSI-1 (Precursor) GN=RSI-1 OS=Solanum lycopersicum (Tomato) PE=2 SV=1	PREDICTED: protein RSI-1-like [Glycine max]
evm.TU.supercontig_84.12	0.603365	1.12483	GRAS domain family	Scarecrow-like protein 3 GN=SCL3 OS=Arabidopsis thaliana (Mouse-ear cress) PE=2 SV=1	Scarecrow-like 3 [Theobroma cacao]
evm.TU.supercontig_18.158	1.69202	2.88076	alpha/beta hydrolase fold;; Protein of unknown function (DUF2424)	Probable carboxylesterase 8 GN=CXE8 OS=Arabidopsis thaliana (Mouse-ear cress) PE=2 SV=1	Gibberellin receptor GID1, putative [Theobroma cacao]
evm.TU.supercontig_3097.1	2.58432	2.00942	GRAS domain family	Chitin-inducible gibberellin-responsive protein 1 GN=P0006G05.102 OS=Oryza sativa subsp. japonica (Rice) PE=2 SV=1	unnamed protein product [Vitis vinifera]
evm.TU.supercontig_77.94	5.11538	2.2175	2OG-Fe(II) oxygenase superfamily;; non-haem dioxygenase in morphine synthesis N-terminal	Gibberellin 2-beta-dioxygenase 1 GN=GA2OX1 OS=Pisum sativum (Garden pea) PE=1 SV=1	dioxygenase family protein [Populus trichocarpa]
