# Supplementary material for: Transcriptomic analysis reveals key factors in fruit ripening and rubbery texture caused by 1-MCP in papaya
Source: BMC Plant Biol. 2019 Jul 12;19:309. doi: 10.1186/s12870-019-1904-x (PMC6626363; doi:10.1186/s12870-019-1904-x)
Supplement: Supplementary file 8 — Table S4. Selected DEGs involved in cell wall metabolism pathway. (XLSX 21 kb) [file 12870_2019_1904_MOESM8_ESM.xlsx]

## Sheet: Sheet1
Supplemental Table 4 Selected DEGs involved in cell wall metabolism pathway
Gene ID	Fold change (log2 ratio)		Annotation
	DAT1/DFH0	DAT6/DFH0	Swiss_Prot_annotation
evm.TU.contig_39949	-4.26268	-3.4846	Tubulin beta-6 chain GN=MXC9.21 OS=Arabidopsis thaliana (Mouse-ear cress) PE=2 SV=1
evm.TU.supercontig_3.77	-4.17323	-4.16244	Pectinesterase 34 GN=F2K15.80 OS=Arabidopsis thaliana (Mouse-ear cress) PE=2 SV=1
evm.TU.supercontig_40.35	-3.73457	-1.70448	Probable glycosyltransferase At5g03795 GN=At5g03795 OS=Arabidopsis thaliana (Mouse-ear cress) PE=3 SV=2
evm.TU.supercontig_69.40	-3.67031	-1.37143	Probable polygalacturonase non-catalytic subunit JP650 (Precursor) GN=JP650 OS=Arabidopsis thaliana (Mouse-ear cress) PE=2 SV=2
evm.TU.supercontig_50.101	-3.33203	0.509431	Callose synthase 7 GN=F12K11.17 OS=Arabidopsis thaliana (Mouse-ear cress) PE=3 SV=3
evm.TU.supercontig_5.99	-3.22837	1.04524	Probable 3-deoxy-D-manno-octulosonic acid transferase, mitochondrial (Precursor) GN=KDTA OS=Arabidopsis thaliana (Mouse-ear cress) PE=2 SV=1
evm.TU.supercontig_5185.1	-3.11572	-4.04865	Cellulose synthase A catalytic subunit 6 [UDP-forming] GN=MVP7.7 OS=Arabidopsis thaliana (Mouse-ear cress) PE=1 SV=2
evm.TU.supercontig_145.14	-3.05708	-3.88894	Pectinesterase 36 (Precursor) GN=T4C21.140 OS=Arabidopsis thaliana (Mouse-ear cress) PE=2 SV=2
evm.TU.supercontig_69.14	-3.0172	-4.14128	Probable xyloglucan endotransglucosylase/hydrolase protein 33 (Precursor) GN=XTH33 OS=Arabidopsis thaliana (Mouse-ear cress) PE=2 SV=2
evm.TU.supercontig_233.22	-2.91103	-0.527525	Probable xyloglucan endotransglucosylase/hydrolase protein 25 (Precursor) GN=MUA2.12 OS=Arabidopsis thaliana (Mouse-ear cress) PE=2 SV=2
evm.TU.supercontig_452.5	-2.84472	-1.41837	Callose synthase 3 GN=T24H18.170 OS=Arabidopsis thaliana (Mouse-ear cress) PE=2 SV=3
evm.TU.supercontig_714.1	-2.7007	-0.986811	Putative callose synthase 8 GN=MIE1.7 OS=Arabidopsis thaliana (Mouse-ear cress) PE=2 SV=2
evm.TU.supercontig_25.167	-2.69484	-0.243526	Callose synthase 3 GN=T24H18.170 OS=Arabidopsis thaliana (Mouse-ear cress) PE=2 SV=3
evm.TU.supercontig_260.6	-2.59476	0.25124	Expansin-A4 (Precursor) GN=F17A14.7 OS=Arabidopsis thaliana (Mouse-ear cress) PE=1 SV=1
evm.TU.supercontig_341.1	-2.5235	-2.17808	Galactoside 2-alpha-L-fucosyltransferase GN=FT1 OS=Pisum sativum (Garden pea) PE=2 SV=1
evm.TU.supercontig_157.42	-2.32682	-1.54464	Xyloglucan galactosyltransferase KATAMARI1 GN=F11A3.8 OS=Arabidopsis thaliana (Mouse-ear cress) PE=1 SV=1
evm.TU.supercontig_49.102	-2.22318	-2.53045	Probable cellulose synthase A catalytic subunit 9 [UDP-forming] GN=F7D8.9 OS=Arabidopsis thaliana (Mouse-ear cress) PE=2 SV=1
evm.TU.supercontig_180.28	-2.09263	-1.08621	Probable polygalacturonase OS=Vitis vinifera (Grape) PE=1 SV=1
evm.TU.supercontig_217.19	-2.07691	-0.195405	Probable sucrose-phosphate synthase 1 GN=SPS1 OS=Citrus unshiu (Satsuma mandarin) PE=2 SV=1
evm.TU.supercontig_25.194	-1.83903	-4.09379	Pectinesterase 3 (Precursor) OS=Citrus sinensis (Sweet orange) PE=1 SV=1
evm.TU.supercontig_29.122	-1.83349	-3.81085	Monocopper oxidase-like protein SKU5 (Precursor) GN=SKU5 OS=Arabidopsis thaliana (Mouse-ear cress) PE=1 SV=1
evm.TU.supercontig_97.76	-1.75976	-2.44328	Probable galacturonosyltransferase 12 GN=K5F14.3 OS=Arabidopsis thaliana (Mouse-ear cress) PE=2 SV=1
evm.TU.supercontig_34.164	-1.74644	-2.3879	Callose synthase 12 OS=Arabidopsis thaliana (Mouse-ear cress) PE=2 SV=1
evm.TU.supercontig_17.88	-1.7269	-3.56911	187-kDa microtubule-associated protein AIR9 GN=AIR9 OS=Arabidopsis thaliana (Mouse-ear cress) PE=2 SV=1
evm.TU.supercontig_50.162	-1.63643	-5.3988	Pectinesterase 58 (Precursor) GN=K21P3.5 OS=Arabidopsis thaliana (Mouse-ear cress) PE=2 SV=1
evm.TU.supercontig_527.4	-1.60916	-3.18402	Callose synthase 3 GN=T24H18.170 OS=Arabidopsis thaliana (Mouse-ear cress) PE=2 SV=3
evm.TU.supercontig_1.221	-1.59374	-2.8213	Probable galacturonosyltransferase-like 3 GN=GATL3 OS=Arabidopsis thaliana (Mouse-ear cress) PE=2 SV=1
evm.TU.supercontig_3659.1	-1.56362	-3.3954	Callose synthase 3 GN=T24H18.170 OS=Arabidopsis thaliana (Mouse-ear cress) PE=2 SV=3
evm.TU.supercontig_142.9	-1.51781	-3.14539	Probable sucrose-phosphate synthase 4 GN=F28M11.40 OS=Arabidopsis thaliana (Mouse-ear cress) PE=1 SV=1
evm.TU.supercontig_27.222	-1.43803	0.414193	Cellulose synthase-like protein E6 GN=P0556A05.32 OS=Oryza sativa subsp. japonica (Rice) PE=2 SV=1
evm.TU.supercontig_14.109	-1.43734	-1.50822	Pectinesterase 31 GN=MXE2.5 OS=Arabidopsis thaliana (Mouse-ear cress) PE=1 SV=1
evm.TU.supercontig_2.189	-1.40092	-1.27542	Microtubule-associated protein 70-2 GN=MAP70.2 OS=Arabidopsis thaliana (Mouse-ear cress) PE=1 SV=1
evm.TU.supercontig_115.8	-1.35194	-1.60653	Cellulose synthase A catalytic subunit 1 [UDP-forming] GN=F8B4.110 OS=Arabidopsis thaliana (Mouse-ear cress) PE=1 SV=1
evm.TU.supercontig_25.193	-1.33681	-1.65084	Pectinesterase 1 (Precursor) GN=T18A20.7 OS=Arabidopsis thaliana (Mouse-ear cress) PE=2 SV=1
evm.TU.supercontig_34.46	-1.33112	1.24496	Xyloglucan endotransglucosylase/hydrolase protein 9 (Precursor) GN=F4C21.14 OS=Arabidopsis thaliana (Mouse-ear cress) PE=2 SV=2
evm.TU.supercontig_3659.2	-1.24049	-2.71876	Callose synthase 3 GN=T24H18.170 OS=Arabidopsis thaliana (Mouse-ear cress) PE=2 SV=3
evm.TU.supercontig_5.62	-1.19765	0.20292	1,4-alpha-glucan-branching enzyme 1, chloroplastic/amyloplastic (Precursor) GN=SBEI OS=Pisum sativum (Garden pea) PE=1 SV=1
evm.TU.supercontig_40.36	-1.10495	-0.789213	Probable glycosyltransferase At5g03795 GN=At5g03795 OS=Arabidopsis thaliana (Mouse-ear cress) PE=3 SV=2
gevm.TU.contig_29394.1	-1.05089	-1.32037	Cellulose synthase A catalytic subunit 3 [UDP-forming] GN=At5g05170 OS=Arabidopsis thaliana (Mouse-ear cress) PE=1 SV=2
evm.TU.supercontig_157.50	-1.03437	-2.89913	UDP-glucuronate 4-epimerase 6 GN=F14O13.1 OS=Arabidopsis thaliana (Mouse-ear cress) PE=1 SV=1
evm.TU.supercontig_1.180	-0.891063	-2.4554	Alpha-xylosidase 1 (Precursor) GN=At1g68560 OS=Arabidopsis thaliana (Mouse-ear cress) PE=1 SV=1
evm.TU.supercontig_28.9	-0.852703	-1.31802	Probable polygalacturonase OS=Vitis vinifera (Grape) PE=1 SV=1
evm.TU.supercontig_3407.1	-0.839113	-2.58913	Callose synthase 4 GN=F5H8.14 OS=Arabidopsis thaliana (Mouse-ear cress) PE=3 SV=2
evm.TU.supercontig_119.98	-0.816797	-5.58822	Peroxidase C3 (Precursor) GN=PRXC3 OS=Armoracia rusticana (Horseradish) PE=3 SV=1
evm.TU.supercontig_253.2	-0.799809	-1.71001	--
evm.TU.supercontig_42.151	-0.689028	-1.18391	Callose synthase 5 OS=Arabidopsis thaliana (Mouse-ear cress) PE=1 SV=1
evm.TU.supercontig_7.181	-0.640224	-1.11651	UDP-sulfoquinovose synthase, chloroplastic (Precursor) GN=SQD1 OS=Spinacia oleracea (Spinach) PE=1 SV=1
evm.TU.supercontig_4.62	-0.614241	-1.91194	Callose synthase 10 GN=T1J8.3 OS=Arabidopsis thaliana (Mouse-ear cress) PE=2 SV=5
evm.TU.supercontig_8.131	-0.549657	-1.85513	--
evm.TU.supercontig_92.60	-0.54617	-2.16219	4-alpha-glucanotransferase DPE2 GN=DPE2 OS=Arabidopsis thaliana (Mouse-ear cress) PE=1 SV=1
evm.TU.supercontig_72.37	-0.525914	-1.58685	Cellulose synthase A catalytic subunit 6 [UDP-forming] GN=MVP7.7 OS=Arabidopsis thaliana (Mouse-ear cress) PE=1 SV=2
evm.TU.supercontig_973.3	-0.483574	-1.33103	Callose synthase 9 GN=T1B9.18 OS=Arabidopsis thaliana (Mouse-ear cress) PE=2 SV=2
evm.TU.supercontig_366.2	-0.422452	-2.23185	Probable beta-1,4-xylosyltransferase IRX9H GN=IRX9H OS=Arabidopsis thaliana (Mouse-ear cress) PE=2 SV=2
evm.TU.supercontig_128.66	-0.363676	-1.07436	Glycosyltransferase family protein 64 protein C5 {ECO:0000303|PubMed:24905498} OS=Arabidopsis thaliana (Mouse-ear cress) PE=2 SV=1
evm.TU.supercontig_129.52	-0.340634	-4.65864	Probable xyloglucan endotransglucosylase/hydrolase protein 6 (Precursor) GN=MPA24.8 OS=Arabidopsis thaliana (Mouse-ear cress) PE=2 SV=2
evm.TU.supercontig_25.57	-0.277589	-2.91069	Beta-galactosidase 1 (Precursor) GN=BGAL1 OS=Arabidopsis thaliana (Mouse-ear cress) PE=1 SV=1
evm.TU.supercontig_183.6	-0.256352	-5.82118	Endochitinase OS=Carica papaya (Papaya) PE=1 SV=1
evm.TU.supercontig_2.193	-0.252133	-1.12114	Probable UDP-3-O-[3-hydroxymyristoyl] N-acetylglucosamine deacetylase 1 (Precursor) GN=LPXC1 OS=Arabidopsis thaliana (Mouse-ear cress) PE=2 SV=2
evm.TU.supercontig_190.9	-0.173863	-2.04415	UDP-glucuronic acid decarboxylase 6 GN=UXS6 OS=Arabidopsis thaliana (Mouse-ear cress) PE=2 SV=1
evm.TU.supercontig_66.81	-0.152955	1.39172	Probable beta-D-xylosidase 7 (Precursor) GN=BXL7 OS=Arabidopsis thaliana (Mouse-ear cress) PE=2 SV=2
evm.TU.supercontig_130.34	-0.073375	2.54946	Glyceraldehyde-3-phosphate dehydrogenase 2, cytosolic OS=Oryza sativa subsp. japonica (Rice) PE=1 SV=1
evm.TU.supercontig_1660.1	-0.0671674	-1.05678	Callose synthase 10 GN=T1J8.3 OS=Arabidopsis thaliana (Mouse-ear cress) PE=2 SV=5
evm.TU.supercontig_37.97	-0.0561537	-1.9365	Granule-bound starch synthase 1, chloroplastic/amyloplastic (Precursor) GN=WAXY OS=Antirrhinum majus (Garden snapdragon) PE=2 SV=1
evm.TU.supercontig_222.22	0.0401203	-2.57431	Fasciclin-like arabinogalactan protein 16 (Precursor) GN=FLA16 OS=Arabidopsis thaliana (Mouse-ear cress) PE=2 SV=1
evm.TU.supercontig_26.49	0.0482816	-1.40854	Tubulin beta-1 chain OS=Arabidopsis thaliana (Mouse-ear cress) PE=2 SV=1
evm.TU.supercontig_774.1	0.218905	-2.92605	Alpha-galactosidase (Precursor) OS=Coffea arabica (Arabian coffee) PE=1 SV=1
evm.TU.supercontig_27.245	0.296757	-2.86296	Microtubule-associated protein 70-5 OS=Arabidopsis thaliana (Mouse-ear cress) PE=1 SV=1
evm.TU.supercontig_9.27	0.335686	-1.15539	Cell wall / vacuolar inhibitor of fructosidase 1 (Precursor) GN=T2J15.13 OS=Arabidopsis thaliana (Mouse-ear cress) PE=1 SV=1
evm.TU.supercontig_19.63	0.365911	2.12462	Expansin-A8 (Precursor) GN=T2P4.4 OS=Arabidopsis thaliana (Mouse-ear cress) PE=2 SV=1
gevm.TU.contig_34124.1	0.385572	-2.31309	Polygalacturonase (Precursor) GN=JNA2 OS=Juniperus ashei (Ozark white cedar) PE=1 SV=1
evm.TU.supercontig_2.137	0.564143	-1.17387	Probable xyloglucan endotransglucosylase/hydrolase protein 28 (Precursor) OS=Arabidopsis thaliana (Mouse-ear cress) PE=2 SV=1
evm.TU.supercontig_261.5	0.639343	1.12273	3-oxoacyl-[acyl-carrier-protein] synthase II, chloroplastic (Precursor) OS=Arabidopsis thaliana (Mouse-ear cress) PE=1 SV=1
evm.TU.supercontig_3.93	0.662117	1.40028	Soluble starch synthase 1, chloroplastic/amyloplastic (Precursor) OS=Solanum tuberosum (Potato) PE=2 SV=1
evm.TU.supercontig_136.75	0.731518	1.01122	Glucose-1-phosphate adenylyltransferase small subunit 2, chloroplastic (Precursor) GN=AGPP OS=Vicia faba (Broad bean) PE=2 SV=1
evm.TU.supercontig_80.53	0.733598	-2.5178	3-deoxy-manno-octulosonate cytidylyltransferase, mitochondrial (Precursor) GN=F14G24.28 OS=Arabidopsis thaliana (Mouse-ear cress) PE=1 SV=1
evm.TU.supercontig_160.31	0.832804	-1.93207	Probable xyloglucan glycosyltransferase 12 GN=CSLC12 OS=Arabidopsis thaliana (Mouse-ear cress) PE=1 SV=1
evm.TU.contig_43728	0.880688	-1.29041	Cellulose synthase-like protein D2 GN=CSLD2 OS=Arabidopsis thaliana (Mouse-ear cress) PE=3 SV=1
evm.TU.supercontig_29.130	0.978768	1.26726	Xyloglucan galactosyltransferase KATAMARI1 homolog OS=Oryza sativa subsp. japonica (Rice) PE=2 SV=1
evm.TU.contig_44694	1.0109	1.10669	Callose synthase 9 GN=T1B9.18 OS=Arabidopsis thaliana (Mouse-ear cress) PE=2 SV=2
evm.TU.supercontig_9.262	1.07852	1.10636	UDP-glucuronic acid decarboxylase 2 GN=F26K9_260 OS=Arabidopsis thaliana (Mouse-ear cress) PE=1 SV=1
evm.TU.supercontig_19.76	1.12713	0.061703	Alpha-galactosidase (Precursor) GN=OSJNBa0041P03 OS=Oryza sativa subsp. japonica (Rice) PE=1 SV=1
C.papaya_newGene_140	1.1571	-0.0980102	UDP-4-keto-6-deoxy-D-glucose 3,5-epimerase/UDP-4-keto-L-rhamnose 4-keto-reductase {ECO:0000305|PubMed:17190829} GN=T21E2_4 OS=Arabidopsis thaliana (Mouse-ear cress) PE=1 SV=1
evm.TU.supercontig_6.230	1.24734	-0.120865	GDP-mannose 4,6 dehydratase 2 GN=F24M12.200 OS=Arabidopsis thaliana (Mouse-ear cress) PE=1 SV=3
evm.TU.supercontig_119.50	1.25828	-0.172393	Fructose-bisphosphate aldolase cytoplasmic isozyme OS=Oryza sativa subsp. japonica (Rice) PE=1 SV=2
evm.TU.supercontig_2.112	1.32162	0.599073	Transmembrane 9 superfamily member 2 {ECO:0000305} (Precursor) OS=Arabidopsis thaliana (Mouse-ear cress) PE=1 SV=1
evm.TU.supercontig_33.165	1.33099	0.389634	Mannose-1-phosphate guanylyltransferase 1 GN=At2g39770 OS=Arabidopsis thaliana (Mouse-ear cress) PE=1 SV=1
evm.TU.supercontig_17.97	1.36735	0.79553	Probable starch synthase 4, chloroplastic/amyloplastic (Precursor) GN=SS4 OS=Arabidopsis thaliana (Mouse-ear cress) PE=2 SV=1
evm.TU.supercontig_106.54	1.38465	0.277531	Probable beta-D-xylosidase 5 (Precursor) GN=BXL5 OS=Arabidopsis thaliana (Mouse-ear cress) PE=2 SV=2
gevm.TU.contig_25723.2	1.38643	0.155241	Pectinesterase 6 (Precursor) GN=T26J12.4 OS=Arabidopsis thaliana (Mouse-ear cress) PE=2 SV=1
evm.TU.supercontig_35.35	1.38729	0.388737	--
evm.TU.supercontig_26.280	1.39615	2.59621	Expansin-A11 (Precursor) OS=Arabidopsis thaliana (Mouse-ear cress) PE=2 SV=1
evm.TU.supercontig_1.14	1.47818	1.87353	Probable xyloglucan endotransglucosylase/hydrolase protein 32 (Precursor) GN=XTH32 OS=Arabidopsis thaliana (Mouse-ear cress) PE=2 SV=1
evm.TU.contig_44850	1.51044	0.795098	UDP-sugar pyrophosphorylase GN=USP OS=Cucumis melo (Muskmelon) PE=1 SV=1
evm.TU.supercontig_488.3	1.55763	1.23751	Glycosyltransferase family protein 64 C3 {ECO:0000303|PubMed:24905498} (Precursor) OS=Arabidopsis thaliana (Mouse-ear cress) PE=2 SV=1
evm.TU.supercontig_120.7	1.59125	0.455731	--
evm.TU.supercontig_19.204	1.59159	0.146196	Glycosyltransferase family 64 protein C4 {ECO:0000303|PubMed:24905498} OS=Arabidopsis thaliana (Mouse-ear cress) PE=2 SV=1
evm.TU.supercontig_9.114	1.65417	-0.339857	Probable polygalacturonase OS=Vitis vinifera (Grape) PE=1 SV=1
evm.TU.supercontig_14.153	1.68949	0.461433	Probable galacturonosyltransferase 13 GN=GAUT13 OS=Arabidopsis thaliana (Mouse-ear cress) PE=2 SV=1
evm.TU.supercontig_82.65	1.76362	-0.763846	Sucrose synthase GN=SS OS=Glycine max (Soybean) PE=1 SV=2
evm.TU.supercontig_47.43	1.77837	0.231288	UDP-D-apiose/UDP-D-xylose synthase 2 GN=AXS2 OS=Arabidopsis thaliana (Mouse-ear cress) PE=2 SV=1
evm.TU.supercontig_13.296	1.79418	-0.866523	Putative glycosyltransferase 3 GN=MBK20.18 OS=Arabidopsis thaliana (Mouse-ear cress) PE=2 SV=1
evm.TU.supercontig_48.227	1.8005	0.1956	--
evm.TU.supercontig_3.340	1.84523	0.621527	Annexin D5 GN=T23K23.6 OS=Arabidopsis thaliana (Mouse-ear cress) PE=2 SV=2
evm.TU.supercontig_64.151	1.86308	1.9534	UDP-sugar pyrophosphorylase GN=USP OS=Cucumis melo (Muskmelon) PE=1 SV=1
evm.TU.supercontig_79.25	2.03175	2.04237	UDP-glucose 4-epimerase GEPI48 OS=Cyamopsis tetragonoloba (Guar) PE=2 SV=1
evm.TU.supercontig_1145.1	2.28065	0.465045	Cellulose synthase-like protein D3 GN=T17B22.26 OS=Arabidopsis thaliana (Mouse-ear cress) PE=1 SV=1
evm.TU.supercontig_1.107	2.29444	0.0491405	UDP-glucose 6-dehydrogenase 2 OS=Arabidopsis thaliana (Mouse-ear cress) PE=1 SV=1
evm.TU.supercontig_92.75	2.35144	0.783049	Tubulin beta-3 chain OS=Gossypium hirsutum (Upland cotton) PE=2 SV=1
evm.TU.supercontig_64.43	2.50871	0.624774	Probable galacturonosyltransferase-like 1 GN=F18O14.2 OS=Arabidopsis thaliana (Mouse-ear cress) PE=2 SV=1
evm.TU.supercontig_198.12	2.51496	-1.47877	Probable xyloglucan endotransglucosylase/hydrolase protein 8 (Precursor) GN=XTH8 OS=Arabidopsis thaliana (Mouse-ear cress) PE=2 SV=2
evm.TU.supercontig_37.20	2.52054	4.83335	Beta-galactosidase 10 (Precursor) GN=BGAL10 OS=Arabidopsis thaliana (Mouse-ear cress) PE=2 SV=1
evm.TU.supercontig_1.388	2.55799	4.09855	UDP-glucuronic acid decarboxylase 6 GN=UXS6 OS=Arabidopsis thaliana (Mouse-ear cress) PE=2 SV=1
evm.TU.supercontig_285.6	2.62801	1.52013	UDP-arabinose 4-epimerase 1 GN=MUR4 OS=Arabidopsis thaliana (Mouse-ear cress) PE=1 SV=1
evm.TU.supercontig_1.419	3.09322	1.00081	Expansin-A4 (Precursor) GN=F17A14.7 OS=Arabidopsis thaliana (Mouse-ear cress) PE=1 SV=1
evm.TU.supercontig_808.2	3.11577	-0.123839	Glucuronoxylan 4-O-methyltransferase 1 GN=GXM1 OS=Arabidopsis thaliana (Mouse-ear cress) PE=1 SV=1
evm.TU.supercontig_146.68	3.12806	4.73733	Galactinol synthase 2 GN=GOLS2 OS=Arabidopsis thaliana (Mouse-ear cress) PE=1 SV=1
evm.TU.supercontig_208.1	3.46925	1.80648	Probable xyloglucan endotransglucosylase/hydrolase protein 30 (Precursor) GN=F3C3.5 OS=Arabidopsis thaliana (Mouse-ear cress) PE=2 SV=2
evm.TU.supercontig_1.407	3.51354	1.199	Glucan endo-1,3-beta-glucosidase (Precursor) GN=GLC1 OS=Triticum aestivum (Wheat) PE=2 SV=1
evm.TU.supercontig_18.107	3.84127	2.60843	UDP-glucuronate 4-epimerase 3 GN=GAE3 OS=Arabidopsis thaliana (Mouse-ear cress) PE=2 SV=1
evm.TU.supercontig_151.19	4.09418	2.85174	Pectinesterase 40 (Precursor) GN=T14P8.1 OS=Arabidopsis thaliana (Mouse-ear cress) PE=2 SV=1
evm.TU.supercontig_6.101	4.42035	4.44835	Microtubule-associated protein RP/EB family member 1C GN=EB1C OS=Arabidopsis thaliana (Mouse-ear cress) PE=1 SV=1
evm.TU.supercontig_92.36	4.52224	6.15635	Polygalacturonase (Precursor) OS=Actinidia deliciosa (Kiwi) PE=2 SV=1
evm.TU.supercontig_189.36	4.78552	5.8511	Beta-glucosidase 32 (Precursor) GN=BGLU32 OS=Arabidopsis thaliana (Mouse-ear cress) PE=2 SV=2
evm.TU.supercontig_57.23	5.35381	--	Chitinase 10 (Precursor) OS=Oryza sativa subsp. japonica (Rice) PE=2 SV=1
evm.TU.supercontig_2.231	5.45369	6.56786	Endoglucanase 8 (Precursor) GN=CEL1 OS=Arabidopsis thaliana (Mouse-ear cress) PE=2 SV=1
evm.TU.supercontig_46.178	6.51823	--	Cellulose synthase A catalytic subunit 7 [UDP-forming] GN=T10B6.80 OS=Arabidopsis thaliana (Mouse-ear cress) PE=1 SV=1
evm.TU.supercontig_46.179	6.76881	1.16816	Cellulose synthase A catalytic subunit 7 [UDP-forming] GN=T10B6.80 OS=Arabidopsis thaliana (Mouse-ear cress) PE=1 SV=1
evm.TU.supercontig_250.6	8.28028	7.60985	Polygalacturonase (Precursor) OS=Prunus persica (Peach) PE=2 SV=1
evm.TU.supercontig_64.7	8.42229	--	Polygalacturonase (Precursor) OS=Prunus persica (Peach) PE=2 SV=1
evm.TU.supercontig_106.45	11.5871	10.0446	endoxylanase [Carica papaya]
evm.TU.supercontig_1540.1	--	5.42791	Pectinesterase 12 (Precursor) GN=T9J22.11 OS=Arabidopsis thaliana (Mouse-ear cress) PE=2 SV=1
evm.TU.supercontig_33.138	--	3.56373	Pectinesterase 46 GN=MUG13.18 OS=Arabidopsis thaliana (Mouse-ear cress) PE=2 SV=1
evm.TU.supercontig_444.5	--	Inf	Beta-glucosidase 32 (Precursor) GN=BGLU32 OS=Arabidopsis thaliana (Mouse-ear cress) PE=2 SV=2
evm.TU.supercontig_50.160	--	5.13545	Sucrose synthase 2 GN=K21P3.6 OS=Arabidopsis thaliana (Mouse-ear cress) PE=2 SV=3
evm.TU.supercontig_8.136	--	5.92391	Putative xyloglucan endotransglucosylase/hydrolase protein 1 (Precursor) GN=XTH1 OS=Arabidopsis thaliana (Mouse-ear cress) PE=3 SV=2
evm.TU.supercontig_81.134	--	2.77558	Expansin-A4 (Precursor) GN=F17A14.7 OS=Arabidopsis thaliana (Mouse-ear cress) PE=1 SV=1
evm.TU.supercontig_125.9	Inf	Inf	Polygalacturonase QRT2 (Precursor) GN=QRT2 OS=Arabidopsis thaliana (Mouse-ear cress) PE=1 SV=2
