# Supplementary material for: Transcriptomic analysis reveals key factors in fruit ripening and rubbery texture caused by 1-MCP in papaya
Source: BMC Plant Biol. 2019 Jul 12;19:309. doi: 10.1186/s12870-019-1904-x (PMC6626363; doi:10.1186/s12870-019-1904-x)
Supplement: Supplementary file 9 — Table S5. Selected DEGs involved in hormones pathway under 1-MCP treatments. (XLSX 39 kb) [file 12870_2019_1904_MOESM9_ESM.xlsx]

## Sheet: Sheet1
Supplemental Table 5 Selected DEGs involved in hormones pathway under 1-MCP treatments
Gene ID	Fold change (log2 ratio)								Annotation
	Control		1-MCP 2hvs control
ethylene	CK1D/0D	CK6D/0D	1-MCP 2H /CK 1D	1-MCP 16H /CK 1D	1-MCP 2H /CK 6D	1-MCP 16H /CK 6D	1-MCP 16H /2H 1D	1-MCP 16H /2H 6D
#ID	T01_T02_T03_vs_T04_T05_T06_DESeq_log2FC	T01_T02_T03_vs_T07_T08_T09_DESeq_log2FC	T04_T05_T06_vs_T10_T11_T12_DESeq_log2FC	T04_T05_T06_vs_T16_T17_T18_DESeq_log2FC	T07_T08_T09_vs_T13_T14_T15_DESeq_log2FC	T07_T08_T09_vs_T19_T20_T21_DESeq_log2FC	T10_T11_T12_vs_T16_T17_T18_DESeq_log2FC	T13_T14_T15_vs_T19_T20_T21_DESeq_log2FC	Pfam_annotation	Swiss_Prot_annotation	NR_annotation
evm.TU.supercontig_103.60	-1.08266	-2.36007	1.24657	0.863952	2.32656	2.38147	-0.36293	0.0705386	Ethylene insensitive 3	Protein ETHYLENE INSENSITIVE 3 GN=EIN3 OS=Arabidopsis thaliana (Mouse-ear cress) PE=1 SV=1	Ethylene insensitive 3 family protein [Theobroma cacao]
evm.TU.supercontig_12.251	0.318639	-0.381159	-0.806926	-1.06086	0.00323344	-0.148028	-0.236248	-0.13393	AP2 domain	Ethylene-responsive transcription factor 7 GN=MQC12.5 OS=Arabidopsis thaliana (Mouse-ear cress) PE=1 SV=1	C-repeat binding transcription factor 2 [Jatropha curcas]
evm.TU.supercontig_132.31	#NAME?	-0.388759	--	Inf	-0.315824	0.548317	5.71974	0.877293	AP2 domain	Ethylene-responsive transcription factor 3 GN=ERF3 OS=Nicotiana tabacum (Common tobacco) PE=2 SV=1	PREDICTED: ethylene-responsive transcription factor 3-like [Cucumis sativus]
evm.TU.supercontig_139.43	-0.482525	-1.58184	-0.132357	0.305862	1.53329	2.00873	0.454826	0.492707	AP2 domain	Ethylene-responsive transcription factor RAP2-7 GN=T17D12.11 OS=Arabidopsis thaliana (Mouse-ear cress) PE=2 SV=2	hypothetical protein JCGZ_05603 [Jatropha curcas]
evm.TU.supercontig_151.30	0.805996	1.67048	--	-0.817733	-3.04152	-3.52612	1.1889	--	AP2 domain	Ethylene-responsive transcription factor RAP2-3 OS=Arabidopsis thaliana (Mouse-ear cress) PE=1 SV=2	hypothetical protein JCGZ_13970 [Jatropha curcas]
evm.TU.supercontig_152.58	2.25009	1.85983	-0.401926	-3.91156	0.609535	-1.87835	-3.49478	-2.47079	2OG-Fe(II) oxygenase superfamily	1-aminocyclopropane-1-carboxylate oxidase 1 GN=ACO1 OS=Petunia hybrida (Petunia) PE=1 SV=1	ACC oxidase [Carica papaya]
evm.TU.supercontig_21.106	0.591648	0.151249	-1.25465	-1.48064	-0.557939	-0.808351	-0.207899	-0.233051	AP2 domain	Ethylene-responsive transcription factor-like protein At4g13040 GN=At4g13040 OS=Arabidopsis thaliana (Mouse-ear cress) PE=2 SV=2	Integrase-type DNA-binding superfamily protein isoform 1 [Theobroma cacao]
evm.TU.supercontig_21.30	0.856975	0.687181	0.0881535	-1.92355	0.0641997	-1.68969	-1.99513	-1.73715	Ethylene-responsive protein kinase Le-CTR1;; Protein tyrosine kinase;; Protein kinase domain	Serine/threonine-protein kinase CTR1 GN=CTR1 OS=Arabidopsis thaliana (Mouse-ear cress) PE=1 SV=1	constitutive triple response 3 [Carica papaya]
evm.TU.supercontig_2304.1	-3.16846	1.03455	2.86621	3.96321	-1.75453	-0.306542	1.11551	1.46574	AP2 domain	Ethylene-responsive transcription factor RAP2-3 OS=Arabidopsis thaliana (Mouse-ear cress) PE=1 SV=2	Ethylene-responsive element binding protein, putative [Theobroma cacao]
evm.TU.supercontig_27.16	-0.11622	-0.495847	-0.417017	-2.06102	-0.0724884	-2.18593	-1.62688	-2.09612	AP2 domain	Ethylene-responsive transcription factor 9 GN=MLN1.14 OS=Arabidopsis thaliana (Mouse-ear cress) PE=2 SV=1	Erf domain protein 9, putative [Theobroma cacao]
evm.TU.supercontig_29.56	1.48243	1.41029	-0.530555	-1.98894	-0.899972	-1.62303	-1.44227	-0.704899	Aminotransferase class I and II	Probable aminotransferase ACS10 GN=ACS10 OS=Arabidopsis thaliana (Mouse-ear cress) PE=1 SV=1	ACC synthase 10 isoform 1 [Theobroma cacao]
evm.TU.supercontig_44.97	1.61991	1.12178	-0.598384	-2.31696	-0.473624	-1.42549	-1.70158	-0.934643	Response regulator receiver domain	Protein EIN4 GN=EIN4 OS=Arabidopsis thaliana (Mouse-ear cress) PE=1 SV=1	hypothetical protein VITISV_033713 [Vitis vinifera]
evm.TU.supercontig_46.9	1.56998	0.712312	-0.761524	-2.2901	-0.240089	-1.17721	-1.51156	-0.919907	Leucine Rich repeat;; Leucine Rich repeats (2 copies);; Leucine Rich Repeat;; F-box domain	EIN3-binding F-box protein 1 GN=F13B15.15 OS=Arabidopsis thaliana (Mouse-ear cress) PE=1 SV=1	Ein3-binding f-box protein 4 [Theobroma cacao]
evm.TU.supercontig_49.94	4.67542	2.23225	-2.93053	-4.4694	-1.28069	-1.72356	-1.52075	-0.426329	AP2 domain	Ethylene-responsive transcription factor ERF110 GN=ERF110 OS=Arabidopsis thaliana (Mouse-ear cress) PE=2 SV=2	Integrase-type DNA-binding superfamily protein, putative [Theobroma cacao]
evm.TU.supercontig_54.28	5.90321	9.32832	-1.25885	-4.6395	-2.81629	-6.52922	-3.36679	-3.695	AP2 domain	Ethylene-responsive transcription factor WRI1 OS=Arabidopsis thaliana (Mouse-ear cress) PE=2 SV=1	BnaA07g16350D [Brassica napus]
evm.TU.supercontig_54.30	0.162239	-1.40619	0.0650289	0.410931	1.90225	2.0122	0.364038	0.124592	Ethylene insensitive 3	Protein ETHYLENE INSENSITIVE 3 GN=EIN3 OS=Arabidopsis thaliana (Mouse-ear cress) PE=1 SV=1	PREDICTED: ETHYLENE INSENSITIVE 3-like 1 protein [Vitis vinifera]
evm.TU.supercontig_55.113	-0.610892	-1.04125	0.275888	1.44645	1.4958	1.74102	1.18698	0.26135	--	Ethylene-responsive transcription factor ERF010 GN=ERF010 OS=Arabidopsis thaliana (Mouse-ear cress) PE=2 SV=1	--
evm.TU.supercontig_72.47	1.79096	2.10942	-0.668107	-2.7009	-0.0415958	-2.52033	-2.01175	-2.46137	AP2 domain;; Human adenovirus early E3A glycoprotein	Ethylene-responsive transcription factor RAP2-6 GN=F1I21.18 OS=Arabidopsis thaliana (Mouse-ear cress) PE=2 SV=2	PREDICTED: ethylene-responsive transcription factor ABR1 [Cucumis melo]
evm.TU.supercontig_84.104	1.99404	1.79434	-0.702746	-1.76548	-0.93683	-1.65075	-1.04579	-0.696841	Ethylene insensitive 3	ETHYLENE INSENSITIVE 3-like 3 protein GN=EIL3 OS=Arabidopsis thaliana (Mouse-ear cress) PE=1 SV=1	Ethylene-insensitive 3f isoform 1 [Theobroma cacao]
evm.TU.supercontig_128.50	2.78406	2.17553	-0.894338	-3.67233	-0.590926	-2.53937	-2.76157	-1.93116	Ethylene-responsive protein kinase Le-CTR1;; Protein tyrosine kinase;; Protein kinase domain	Serine/threonine-protein kinase CTR1 GN=CTR1 OS=Arabidopsis thaliana (Mouse-ear cress) PE=1 SV=1	PREDICTED: serine/threonine-protein kinase CTR1-like [Vitis vinifera]
evm.TU.supercontig_13.250	-0.920438	-0.0474006	0.0194069	3.52849	0.0313143	1.0147	3.52813	0.997777	AP2 domain	Ethylene-responsive transcription factor 2 GN=ERF2 OS=Nicotiana sylvestris (Wood tobacco) PE=2 SV=1	ethylene responsive element binding factor-like [Carica papaya]
evm.TU.supercontig_132.27	0.949144	-2.00132	-0.0874054	-0.989891	1.92881	1.85162	-0.885996	-0.0604515	2OG-Fe(II) oxygenase superfamily;; non-haem dioxygenase in morphine synthesis N-terminal	1-aminocyclopropane-1-carboxylate oxidase GN=ACO1 OS=Prunus mume (Japanese apricot) PE=2 SV=1	ripening-induced ACC oxidase [Carica papaya]
evm.TU.supercontig_151.32	2.05931	-0.255715	-0.922208	-3.41577	-0.627827	-1.48511	-2.47729	-0.840451	Histidine kinase-, DNA gyrase B-, and HSP90-like ATPase;; His Kinase A (phospho-acceptor) domain;; GAF domain;; GAF domain	Ethylene response sensor 1 GN=T20B5.14 OS=Arabidopsis thaliana (Mouse-ear cress) PE=1 SV=1	ethylene receptor [Carica papaya]
evm.TU.supercontig_199.10	3.41075	2.43368	-1.49923	-3.18652	-1.26119	-2.28214	-1.67031	-1.00319	AP2 domain	AP2-like ethylene-responsive transcription factor At1g16060 GN=At1g16060 OS=Arabidopsis thaliana (Mouse-ear cress) PE=2 SV=1	hypothetical protein PRUPE_ppa023152mg [Prunus persica]
evm.TU.supercontig_2.393	-0.799947	0.0339693	1.35433	0.447763	0.188072	0.456104	-0.889989	0.285071	TPR repeat;; Tetratricopeptide repeat;; Tetratricopeptide repeat;; Tetratricopeptide repeat;; Tetratricopeptide repeat;; BTB/POZ domain;; WWamide peptide	Ethylene-overproduction protein 1 GN=ETO1 OS=Arabidopsis thaliana (Mouse-ear cress) PE=1 SV=2	Tetratricopeptide repeat (TPR)-containing protein [Theobroma cacao]
evm.TU.supercontig_224.4	-2.90135	-1.16957	2.18108	3.28328	0.446143	1.3386	1.12002	0.908675	AP2 domain	AP2-like ethylene-responsive transcription factor At2g41710 GN=At2g41710 OS=Arabidopsis thaliana (Mouse-ear cress) PE=2 SV=2	hypothetical protein JCGZ_21099 [Jatropha curcas]
evm.TU.supercontig_5.78	0.963332	0.053501	-0.432601	-1.04884	0.422667	0.264433	-0.599211	-0.1412	Protein tyrosine kinase;; Protein kinase domain;; Ethylene-responsive protein kinase Le-CTR1	Serine/threonine-protein kinase CTR1 GN=CTR1 OS=Arabidopsis thaliana (Mouse-ear cress) PE=1 SV=1	serine/threonine protein kinase [Carica papaya]
evm.TU.supercontig_52.166	-1.15814	0.064139	0.536415	1.07471	0.151462	0.213438	0.555791	0.07863	Ethylene-responsive protein kinase Le-CTR1	Serine/threonine-protein kinase EDR1 GN=F22O13.20 OS=Arabidopsis thaliana (Mouse-ear cress) PE=1 SV=1	Mitogen activated protein kinase kinase isoform 4 [Theobroma cacao]
Auxin	T01_T02_T03_vs_T04_T05_T06_DESeq_log2FC	T01_T02_T03_vs_T07_T08_T09_DESeq_log2FC	T04_T05_T06_vs_T10_T11_T12_DESeq_log2FC	T04_T05_T06_vs_T16_T17_T18_DESeq_log2FC	T07_T08_T09_vs_T13_T14_T15_DESeq_log2FC	T07_T08_T09_vs_T19_T20_T21_DESeq_log2FC	T10_T11_T12_vs_T16_T17_T18_DESeq_log2FC	T13_T14_T15_vs_T19_T20_T21_DESeq_log2FC	Pfam_annotation	Swiss_Prot_annotation	NR_annotation
C.papaya_newGene_850	-2.23101	-1.7612	1.57674	1.42022	1.20695	1.24081	-0.137517	0.051541	Zinc finger, ZZ type	Auxin transport protein BIG GN=At3g02260 OS=Arabidopsis thaliana (Mouse-ear cress) PE=1 SV=2	Auxin transport protein (BIG) isoform 2 [Theobroma cacao]
evm.TU.contig_31756	2.1204	1.04653	-0.437187	-2.05295	-0.0401322	-0.368364	-1.59817	-0.310876	Auxin response factor;; B3 DNA binding domain	Auxin response factor 2 GN=MTG10.3 OS=Arabidopsis thaliana (Mouse-ear cress) PE=1 SV=2	Auxin response factor-like protein isoform 1 [Theobroma cacao]
evm.TU.contig_34620	Inf	Inf	-4.14627	#NAME?	-3.18075	#NAME?	--	--	Auxin responsive protein	Auxin-induced protein 6B OS=Glycine max (Soybean) PE=2 SV=1	SAUR-like auxin-responsive protein family [Theobroma cacao]
evm.TU.contig_35483	-4.13043	-0.561191	3.43759	4.4795	0.276422	0.953723	1.05996	0.693021	Membrane transport protein	Auxin efflux carrier component 1 GN=PIN1 OS=Arabidopsis thaliana (Mouse-ear cress) PE=1 SV=1	Auxin efflux facilitator isoform 1 [Theobroma cacao]
evm.TU.contig_38023	2.71401	2.07661	-0.948346	-2.09038	-0.79364	-1.21155	-1.12531	-0.400377	AUX/IAA family	Auxin response factor 2 GN=MTG10.3 OS=Arabidopsis thaliana (Mouse-ear cress) PE=1 SV=2	auxin-response factor [Citrus sinensis]
evm.TU.contig_44255	-3.62798	0.0585252	2.73764	4.29412	-0.168962	0.603229	1.57501	0.788501	Membrane transport protein	Auxin efflux carrier component 1 GN=PIN1 OS=Arabidopsis thaliana (Mouse-ear cress) PE=1 SV=1	Auxin efflux facilitator isoform 1 [Theobroma cacao]
evm.TU.supercontig_115.30	-0.0638511	-0.0623036	0.514376	1.00132	0.378716	1.13066	0.504946	0.768528	AUX/IAA family;; B3 DNA binding domain	Auxin response factor 19 OS=Oryza sativa subsp. japonica (Rice) PE=2 SV=2	Transcriptional factor B3 family protein / auxin-responsive factor AUX/IAA-related isoform 1 [Theobroma cacao]
evm.TU.supercontig_139.80	-0.501774	0.0634983	1.43537	1.08789	0.240389	0.325759	-0.33144	0.102528	Auxin response factor;; AUX/IAA family;; B3 DNA binding domain	Auxin response factor 4 GN=ARF4 OS=Arabidopsis thaliana (Mouse-ear cress) PE=1 SV=1	Auxin response factor 4 isoform 1 [Theobroma cacao]
evm.TU.supercontig_144.6	-0.0264678	-0.191085	0.839414	1.17463	1.56285	1.7414	0.351257	0.194433	Auxin responsive protein	Indole-3-acetic acid-induced protein ARG7 GN=ARG7 OS=Vigna radiata var. radiata (Mung bean) PE=2 SV=1	PREDICTED: auxin-induced protein 15A-like [Populus euphratica]
evm.TU.supercontig_145.6	1.6379	-1.51921	-1.83866	-1.50754	0.960166	0.832975	0.34764	-0.109786	Auxin responsive protein	Auxin-induced protein X10A OS=Glycine max (Soybean) PE=2 SV=1	hypothetical protein JCGZ_14553 [Jatropha curcas]
evm.TU.supercontig_1476.1	-0.980708	-0.888457	0.70069	1.51825	0.000983069	0.948781	0.835533	0.964392	AUX/IAA family	Auxin-responsive protein IAA16 GN=IAA16 OS=Arabidopsis thaliana (Mouse-ear cress) PE=1 SV=1	Indoleacetic acid-induced protein 16 [Theobroma cacao]
evm.TU.supercontig_150.1	4.36852	3.86759	-0.856055	-3.71972	-0.893622	-2.77055	-2.84734	-1.85811	Auxin responsive protein	Indole-3-acetic acid-induced protein ARG7 GN=ARG7 OS=Vigna radiata var. radiata (Mung bean) PE=2 SV=1	hypothetical protein JCGZ_19629 [Jatropha curcas]
evm.TU.supercontig_17.53	-1.30337	-0.975139	1.19918	0.894927	1.16745	1.02571	-0.286452	-0.124815	B3 DNA binding domain;; Auxin response factor	Auxin response factor 6 GN=ARF6 OS=Arabidopsis thaliana (Mouse-ear cress) PE=1 SV=2	hypothetical protein JCGZ_04659 [Jatropha curcas]
evm.TU.supercontig_173.22	-0.97385	-0.458949	1.28724	1.47075	1.03919	1.30602	0.200522	0.284042	AUX/IAA family	Auxin response factor 1 GN=ARF1 OS=Arabidopsis thaliana (Mouse-ear cress) PE=1 SV=2	hypothetical protein CISIN_1g023145mg [Citrus sinensis]
evm.TU.supercontig_19.209	0.54536	1.08009	-0.420511	-0.517013	-1.28547	-1.14631	-0.0783232	0.1565	Transmembrane amino acid transporter protein	Auxin transporter-like protein 2 GN=LAX2 OS=Medicago truncatula (Barrel medic) PE=2 SV=1	hypothetical protein TCM_042567 [Theobroma cacao]
evm.TU.supercontig_2.39	0.361528	0.62809	-0.666612	-0.372423	-1.14342	-2.04667	0.310995	-0.886015	EamA-like transporter family	WAT1-related protein At1g25270 GN=At1g25270 OS=Arabidopsis thaliana (Mouse-ear cress) PE=2 SV=1	Auxin-induced protein 5NG4 [Morus notabilis]
evm.TU.supercontig_2136.1	0.177922	-1.05024	-0.522195	0.088431	0.992415	1.2718	0.627376	0.296709	Auxin responsive protein	Indole-3-acetic acid-induced protein ARG7 GN=ARG7 OS=Vigna radiata var. radiata (Mung bean) PE=2 SV=1	PREDICTED: uncharacterized protein LOC104438001 [Eucalyptus grandis]
evm.TU.supercontig_23.159	4.23364	1.27274	-1.96747	-7.28509	-2.13779	-3.91295	-5.30185	-1.75904	AUX/IAA family	Auxin-induced protein 22B GN=AUX22B OS=Vigna radiata var. radiata (Mung bean) PE=2 SV=1	PREDICTED: auxin-responsive protein IAA1-like [Nelumbo nucifera]
evm.TU.supercontig_26.221	5.51583	--	-5.75532	-6.64125	--	--	--	--	Auxin responsive protein	Indole-3-acetic acid-induced protein ARG7 GN=ARG7 OS=Vigna radiata var. radiata (Mung bean) PE=2 SV=1	SAUR-like auxin-responsive protein family, putative [Theobroma cacao]
evm.TU.supercontig_26.24	-4.53525	-3.50354	1.29322	2.23138	0.447808	1.39409	0.956721	0.961901	Auxin response factor;; AUX/IAA family;; B3 DNA binding domain	Auxin response factor 5 GN=F6F9.10 OS=Arabidopsis thaliana (Mouse-ear cress) PE=1 SV=3	Transcriptional factor B3 family protein / auxin-responsive factor AUX/IAA-related [Theobroma cacao]
evm.TU.supercontig_261.2	-1.96537	0.0025335	1.47768	1.9804	0.278866	0.548695	0.52039	0.286719	Auxin response factor;; AUX/IAA family;; B3 DNA binding domain	Auxin response factor 7 GN=At5g20730 OS=Arabidopsis thaliana (Mouse-ear cress) PE=1 SV=2	hypothetical protein JCGZ_07520 [Jatropha curcas]
evm.TU.supercontig_29.175	1.05886	-2.06257	-2.00272	-2.65626	-1.10536	0.223314	-0.637576	1.34408	Auxin canalisation;; Plant pleckstrin homology-like region	--	1-phosphatidylinositol-4,5-bisphosphate phosphodiesterase delta-1 [Theobroma cacao]
evm.TU.supercontig_292.1	4.30132	3.59956	-3.11258	-5.31519	-3.31284	-3.54976	-2.18504	--	GH3 auxin-responsive promoter	Probable indole-3-acetic acid-amido synthetase GH3.1 GN=GH3.1 OS=Arabidopsis thaliana (Mouse-ear cress) PE=2 SV=1	Auxin-responsive GH3 family protein [Theobroma cacao]
evm.TU.supercontig_3.142	1.67188	-0.276109	-2.60332	-3.81507	--	--	--	--	Auxin responsive protein	Indole-3-acetic acid-induced protein ARG7 GN=ARG7 OS=Vigna radiata var. radiata (Mung bean) PE=2 SV=1	SAUR family protein [Theobroma cacao]
evm.TU.supercontig_3.174	--	7.42579	--	--	-4.60119	-6.40935	--	--	EamA-like transporter family	WAT1-related protein At1g09380 GN=At1g09380 OS=Arabidopsis thaliana (Mouse-ear cress) PE=2 SV=1	Auxin-induced protein 5NG4, putative [Ricinus communis]
evm.TU.supercontig_327.9	-2.39087	-1.52039	1.98319	3.85161	1.42666	2.98239	1.88481	1.57236	Dormancy/auxin associated protein	Auxin-repressed 12.5 kDa protein OS=Fragaria ananassa (Strawberry) PE=2 SV=1	Auxin-repressed 12.5 kDa [Gossypium arboreum]
evm.TU.supercontig_34.122	1.97268	-2.16283	-0.977919	-1.94252	0.340361	2.69663	-0.948101	2.37235	GH3 auxin-responsive promoter	Probable indole-3-acetic acid-amido synthetase GH3.5 GN=OSJNBa0009C07.16 OS=Oryza sativa subsp. japonica (Rice) PE=2 SV=1	Indole-3-acetic acid-amido synthetase GH3.5 [Theobroma cacao]
evm.TU.supercontig_34.167	3.68408	1.92663	-2.18132	-3.96623	0.0708898	-1.39489	-1.76796	-1.44896	Auxin responsive protein	Auxin-induced protein 6B OS=Glycine max (Soybean) PE=2 SV=1	SAUR-like auxin-responsive protein family [Theobroma cacao]
evm.TU.supercontig_340.8	-0.261212	1.21704	-0.158326	-0.322193	-1.72994	-3.77808	-0.144504	--	Peptidase family M20/M25/M40;; Peptidase dimerisation domain	IAA-amino acid hydrolase ILR1 (Precursor) GN=ILR1 OS=Arabidopsis thaliana (Mouse-ear cress) PE=1 SV=2	IAA-amino acid hydrolase 1 family protein [Populus trichocarpa]
evm.TU.supercontig_342.1	-1.61856	-2.64595	0.383313	1.00431	1.58024	2.09856	0.640372	0.535174	EamA-like transporter family	WAT1-related protein At2g39510 GN=At2g39510 OS=Arabidopsis thaliana (Mouse-ear cress) PE=2 SV=1	Auxin-induced protein 5NG4, putative [Ricinus communis]
evm.TU.supercontig_36.16	0.493962	0.0187578	1.2272	0.878413	0.147726	1.56861	-0.332532	1.43796	Transmembrane amino acid transporter protein	Auxin transporter-like protein 3 GN=LAX3 OS=Medicago truncatula (Barrel medic) PE=2 SV=1	PREDICTED: auxin transporter-like protein 3-like [Citrus sinensis]
evm.TU.supercontig_37.221	5.78043	--	-1.51223	#NAME?	0.717304	--	--	-5.0696	Auxin responsive protein	Auxin-induced protein X10A OS=Glycine max (Soybean) PE=2 SV=1	hypothetical protein CICLE_v10029654mg [Citrus clementina]
evm.TU.supercontig_37.56	2.34701	0.138499	-1.66744	-2.39725	0.474956	-0.127704	-0.713219	-0.585532	Auxin responsive protein	Auxin-induced protein X10A OS=Glycine max (Soybean) PE=2 SV=1	PREDICTED: auxin-induced protein 6B-like [Glycine max]
evm.TU.supercontig_373.3	-1.6631	-0.5037	1.58445	4.06432	1.5951	2.8732	2.49789	1.29462	Dormancy/auxin associated protein	Auxin-repressed 12.5 kDa protein OS=Fragaria ananassa (Strawberry) PE=2 SV=1	PREDICTED: auxin-repressed 12.5 kDa protein-like [Nelumbo nucifera]
evm.TU.supercontig_395.4	2.06327	0.856441	-0.841924	-2.37391	-0.295335	-0.707915	-1.51431	-0.396074	Protein of unknown function (DUF568);; Eukaryotic cytochrome b561	Cytochrome b561 and DOMON domain-containing protein At5g35735 (Precursor) GN=At5g35735 OS=Arabidopsis thaliana (Mouse-ear cress) PE=2 SV=1	Auxin-induced in root cultures protein 12 precursor, putative [Ricinus communis]
evm.TU.supercontig_6.236	--	--	--	4.86995	--	3.27412	2.41137	3.02701	Auxin responsive protein	Auxin-induced protein 15A OS=Glycine max (Soybean) PE=2 SV=1	SAUR family protein, partial [Theobroma cacao]
evm.TU.supercontig_6.357	2.05745	1.15835	-3.26474	-2.44676	-1.8305	-2.26665	0.837361	-0.41795	Membrane transport protein	--	Auxin efflux carrier family protein isoform 1 [Theobroma cacao]
evm.TU.supercontig_65.4	-1.66389	-0.296388	1.03035	1.67784	0.247061	0.175186	0.665091	-0.0552377	Auxin response factor;; B3 DNA binding domain;; AUX/IAA family	Auxin response factor 18 OS=Oryza sativa subsp. japonica (Rice) PE=2 SV=1	Auxin response factor 10 isoform 1 [Theobroma cacao]
evm.TU.supercontig_7.3	-1.48106	-1.50126	0.751087	1.27676	0.0571446	0.987722	0.542979	0.947176	Auxin response factor;; B3 DNA binding domain	Auxin response factor 3 GN=T1B8.30 OS=Arabidopsis thaliana (Mouse-ear cress) PE=1 SV=2	Transcriptional factor B3 family protein / auxin-responsive factor AUX/IAA-related isoform 4 [Theobroma cacao]
evm.TU.supercontig_70.88	0.920561	0.0244319	-0.768524	-1.00119	0.386306	0.248085	-0.215512	-0.12144	F-box-like;; Leucine Rich repeat	Protein AUXIN SIGNALING F-BOX 2 GN=MDJ14.12 OS=Arabidopsis thaliana (Mouse-ear cress) PE=1 SV=1	auxin signaling f-box 2 -like protein [Gossypium arboreum]
evm.TU.supercontig_75.19	0.351352	-4.52891	-0.789181	-0.104437	--	3.94407	0.701327	2.9922	Auxin canalisation	--	Double-strand-break repair protein rad21 [Theobroma cacao]
evm.TU.supercontig_8.90	1.86652	2.46531	-0.974023	-1.89962	-0.470991	-1.74028	-0.906643	-1.2517	Protein of unknown function (DUF568)	Auxin-induced in root cultures protein 12 (Precursor) GN=AIR12 OS=Arabidopsis thaliana (Mouse-ear cress) PE=1 SV=3	PREDICTED: auxin-induced in root cultures protein 12 [Tarenaya hassleriana]
evm.TU.supercontig_87.29	-2.5909	0.400099	1.91719	3.8496	-0.876756	0.129269	1.95171	1.02191	AUX/IAA family	Auxin-responsive protein IAA11 GN=IAA11 OS=Arabidopsis thaliana (Mouse-ear cress) PE=1 SV=1	Indole-3-acetic acid inducible 11, putative isoform 2 [Theobroma cacao]
evm.TU.supercontig_9.161	--	Inf	--	--	#NAME?	#NAME?	--	--	Auxin response factor;; B3 DNA binding domain;; AUX/IAA family	Auxin response factor 2 GN=MTG10.3 OS=Arabidopsis thaliana (Mouse-ear cress) PE=1 SV=2	hypothetical protein CISIN_1g005060mg [Citrus sinensis]
evm.TU.supercontig_9.240	3.31933	1.83551	-2.25659	-3.44788	-1.62746	-2.79248	-1.17395	-1.1486	--	--	Auxin-regulated gene involved in organ size [Theobroma cacao]
gevm.TU.contig_24967.2	8.10953	4.92327	-4.52463	-9.85177	-3.42033	-6.42293	-5.3127	--	Membrane transport protein	--	Auxin efflux carrier family protein, putative [Theobroma cacao]
ABA	T01_T02_T03_vs_T04_T05_T06_DESeq_log2FC	T01_T02_T03_vs_T07_T08_T09_DESeq_log2FC	T04_T05_T06_vs_T10_T11_T12_DESeq_log2FC	T04_T05_T06_vs_T16_T17_T18_DESeq_log2FC	T07_T08_T09_vs_T13_T14_T15_DESeq_log2FC	T07_T08_T09_vs_T19_T20_T21_DESeq_log2FC	T10_T11_T12_vs_T16_T17_T18_DESeq_log2FC	T13_T14_T15_vs_T19_T20_T21_DESeq_log2FC	Pfam_annotation	Swiss_Prot_annotation	NR_annotation
C.papaya_newGene_2064	0.0511504	1.59988	-0.101828	-0.148922	-1.60647	-1.67202	-0.0299718	-0.0491502	--	Abscisic acid receptor PYL10 GN=T13J8.30 OS=Arabidopsis thaliana (Mouse-ear cress) PE=1 SV=1	hypothetical protein JCGZ_25995 [Jatropha curcas]
evm.TU.supercontig_116.43	-1.05474	-0.674634	1.54363	1.62884	-0.218449	0.897837	0.100557	1.13433	GRAS domain family;; Transcriptional regulator DELLA protein N terminal	DELLA protein GAI GN=GAI OS=Gossypium hirsutum (Upland cotton) PE=2 SV=1	hypothetical protein POPTR_0005s14540g [Populus trichocarpa]
evm.TU.supercontig_1525.3	-0.0551776	-1.91932	-0.416651	-0.241825	0.772299	1.59347	0.194703	0.838914	Cytochrome P450	Abscisic acid 8&apos;-hydroxylase 1 GN=CYP707A1 OS=Arabidopsis thaliana (Mouse-ear cress) PE=2 SV=1	abscisic acid 8&apos;-hydroxylase 1-like [Citrus sinensis]
evm.TU.supercontig_19.124	1.1501	2.03993	-0.367743	-2.79647	-0.0386058	-2.16956	-2.41077	-2.11413	Polyketide cyclase / dehydrase and lipid transport;; Pathogenesis-related protein Bet v I family	Abscisic acid receptor PYL4 GN=T19C21.20 OS=Arabidopsis thaliana (Mouse-ear cress) PE=1 SV=1	Polyketide cyclase/dehydrase and lipid transport superfamily protein [Theobroma cacao]
evm.TU.supercontig_19.272	0.276258	-1.3165	-0.609118	-0.648093	1.29654	1.37942	-0.0206559	0.0998945	Protein phosphatase 2C;; Protein phosphatase 2C	Protein phosphatase 2C 3 GN=AIP1 OS=Arabidopsis thaliana (Mouse-ear cress) PE=1 SV=1	Phosphatase PP2C isoform 1 [Theobroma cacao]
evm.TU.supercontig_2.240	-1.67138	-1.57438	0.995395	1.70399	0.821027	1.69581	0.726113	0.891137	GRAS domain family;; Transcriptional regulator DELLA protein N terminal	DELLA protein GAI1 GN=GAI1 OS=Vitis vinifera (Grape) PE=2 SV=1	GRAS family transcription factor family protein [Theobroma cacao]
evm.TU.supercontig_2.33	-0.647454	-0.714057	0.457252	0.999587	1.25903	1.07697	0.560382	-0.164969	--	ABSCISIC ACID-INSENSITIVE 5-like protein 4 GN=F14J22.7 OS=Arabidopsis thaliana (Mouse-ear cress) PE=1 SV=1	Basic-leucine zipper transcription factor family protein, putative isoform 1 [Theobroma cacao]
evm.TU.supercontig_2.433	0.483037	-0.966868	-0.826635	-1.7081	0.152547	-0.333853	-0.862749	-0.469399	Protein phosphatase 2C;; Protein phosphatase 2C	Probable protein phosphatase 2C 25 GN=At2g30020 OS=Arabidopsis thaliana (Mouse-ear cress) PE=1 SV=1	Phosphatase 2C family protein isoform 1 [Theobroma cacao]
evm.TU.supercontig_21.165	-1.34267	-0.350283	0.0586146	1.61508	-0.713529	-0.412739	1.57297	0.316408	Ubiquitin-conjugating enzyme	SUMO-conjugating enzyme SCE1 GN=T10K17.80 OS=Arabidopsis thaliana (Mouse-ear cress) PE=1 SV=1	PREDICTED: SUMO-conjugating enzyme SCE1-like isoform X1 [Citrus sinensis]
evm.TU.supercontig_273.6	0.74366	2.35201	0.0614512	-0.659403	-0.795954	-1.62376	-0.703754	-0.810896	Polyketide cyclase / dehydrase and lipid transport;; Pathogenesis-related protein Bet v I family	Abscisic acid receptor PYL9 GN=F6F3.16 OS=Arabidopsis thaliana (Mouse-ear cress) PE=1 SV=1	hypothetical protein CICLE_v10022440mg [Citrus clementina]
evm.TU.supercontig_3.59	--	2.75641	--	--	-2.01498	-1.68985	--	--	--	Abscisic acid receptor PYL8 GN=MFH8.10 OS=Arabidopsis thaliana (Mouse-ear cress) PE=1 SV=1	ABA receptor, partial [Cucumis sativus]
evm.TU.supercontig_62.4	-0.426136	-1.62498	--	1.25183	--	2.70675	1.52231	1.24982	bZIP transcription factor;; Basic region leucine zipper	ABSCISIC ACID-INSENSITIVE 5-like protein 6 OS=Arabidopsis thaliana (Mouse-ear cress) PE=1 SV=1	Abscisic acid responsive element-binding factor 1, putative isoform 1 [Theobroma cacao]
evm.TU.supercontig_81.90	1.27989	-0.0685813	-1.12055	-0.591004	0.21686	1.13975	0.548019	0.940077	Protein phosphatase 2C;; Protein phosphatase 2C	Protein phosphatase 2C 3 GN=AIP1 OS=Arabidopsis thaliana (Mouse-ear cress) PE=1 SV=1	Protein phosphatase 2C 3 -like protein [Gossypium arboreum]
Calcium signal pathway	T01_T02_T03_vs_T04_T05_T06_DESeq_log2FC	T01_T02_T03_vs_T07_T08_T09_DESeq_log2FC	T04_T05_T06_vs_T10_T11_T12_DESeq_log2FC	T04_T05_T06_vs_T16_T17_T18_DESeq_log2FC	T07_T08_T09_vs_T13_T14_T15_DESeq_log2FC	T07_T08_T09_vs_T19_T20_T21_DESeq_log2FC	T10_T11_T12_vs_T16_T17_T18_DESeq_log2FC	T13_T14_T15_vs_T19_T20_T21_DESeq_log2FC	Pfam_annotation	Swiss_Prot_annotation	NR_annotation
evm.TU.contig_42579	0.529867	-0.480537	0.137693	0.00290244	0.708112	2.12429	-0.118104	1.43472	haloacid dehalogenase-like hydrolase;; haloacid dehalogenase-like hydrolase;; haloacid dehalogenase-like hydrolase	Calcium-transporting ATPase, endoplasmic reticulum-type OS=Solanum lycopersicum (Tomato) PE=2 SV=1	Calcium-transporting ATPase, endoplasmic reticulum-type [Gossypium arboreum]
evm.TU.supercontig_11.131	-1.34194	-0.998831	1.08496	0.962777	0.475028	0.993496	-0.104883	0.534776	Protein kinase domain;; Protein tyrosine kinase;; Kinase-like	Calcium-dependent protein kinase 13 GN=CPK13 OS=Arabidopsis thaliana (Mouse-ear cress) PE=1 SV=2	hypothetical protein PRUPE_ppa004141mg [Prunus persica]
evm.TU.supercontig_115.64	1.27612	0.341953	-0.445226	-1.50578	0.540002	-0.208429	-1.04331	-0.7309	E1-E2 ATPase;; Cation transporting ATPase, C-terminus;; haloacid dehalogenase-like hydrolase;; Ca2+-ATPase N terminal autoinhibitory domain;; haloacid dehalogenase-like hydrolase;; Cation transporter/ATPase, N-terminus;; Putative hydrolase of sodium-potassium ATPase alpha subunit;; haloacid dehalogenase-like hydrolase	Calcium-transporting ATPase 8, plasma membrane-type GN=ACA8 OS=Arabidopsis thaliana (Mouse-ear cress) PE=1 SV=1	Autoinhibited Ca(2+)-ATPase 10 isoform 1 [Theobroma cacao]
evm.TU.supercontig_116.35	-0.452029	-2.00649	-1.08009	-0.511689	1.48439	1.15425	0.586245	-0.312921	EF hand;; EF-hand domain pair;; EF-hand domain;; EF hand;; EF-hand domain pair;; Secreted protein acidic and rich in cysteine Ca binding region;; Cytoskeletal-regulatory complex EF hand	Calcium-binding protein CML24 GN=K22F20.1 OS=Arabidopsis thaliana (Mouse-ear cress) PE=2 SV=2	PREDICTED: calcium-binding protein CML24-like [Tarenaya hassleriana]
evm.TU.supercontig_119.58	0.55874	-3.26566	-0.948453	-1.69818	2.39335	1.81278	-0.729158	-0.560419	--	--	Calcium ion binding [Theobroma cacao]
evm.TU.supercontig_12.107	1.39009	0.771998	-1.02528	-1.53964	-0.515177	-1.00373	-0.498639	-0.471364	EF hand;; EF-hand domain pair;; EF-hand domain pair;; EF-hand domain;; EF hand;; Secreted protein acidic and rich in cysteine Ca binding region	Calcineurin B-like protein 3 GN=T15N24.20 OS=Arabidopsis thaliana (Mouse-ear cress) PE=1 SV=2	PREDICTED: calcineurin B-like protein 3-like [Fragaria vesca subsp. vesca]
evm.TU.supercontig_12.5	0.773533	-1.71913	-2.47162	-2.62621	-0.124411	-0.976549	-0.137341	-0.834499	EF-hand domain pair	Calcium-binding protein PBP1 GN=F24B18.11 OS=Arabidopsis thaliana (Mouse-ear cress) PE=1 SV=1	Calcium-binding EF-hand family protein [Theobroma cacao]
evm.TU.supercontig_131.74	0.365518	1.38393	-0.15198	-0.542149	-1.33453	-2.17094	-0.373667	-0.8191	Sodium/calcium exchanger protein;; EF-hand domain pair	--	hypothetical protein CICLE_v10007809mg [Citrus clementina]
evm.TU.supercontig_139.2	1.03193	-0.793101	-1.05548	-1.62092	0.0682483	0.620797	-0.548056	0.569316	E1-E2 ATPase;; Cation transporting ATPase, C-terminus;; haloacid dehalogenase-like hydrolase;; Cation transporter/ATPase, N-terminus;; haloacid dehalogenase-like hydrolase;; Putative hydrolase of sodium-potassium ATPase alpha subunit;; haloacid dehalogenase-like hydrolase	Calcium-transporting ATPase 4, endoplasmic reticulum-type GN=ECA4 OS=Arabidopsis thaliana (Mouse-ear cress) PE=2 SV=2	BnaC05g44550D [Brassica napus]
evm.TU.supercontig_14.95	1.59699	-1.35686	-2.71175	-3.31699	-0.803156	-2.73213	-0.587178	--	EF-hand domain pair;; EF hand;; EF-hand domain;; EF hand;; EF-hand domain pair	Probable calcium-binding protein CML45 GN=CML45 OS=Arabidopsis thaliana (Mouse-ear cress) PE=1 SV=1	hypothetical protein POPTR_0017s12100g [Populus trichocarpa]
evm.TU.supercontig_140.41	-0.605127	-2.02684	0.233134	0.507119	1.4209	1.70109	0.290745	0.297745	Ion transport protein;; Cyclic nucleotide-binding domain	Putative cyclic nucleotide-gated ion channel 18 GN=CNGC18 OS=Arabidopsis thaliana (Mouse-ear cress) PE=3 SV=1	hypothetical protein EUTSA_v10012806mg [Eutrema salsugineum]
evm.TU.supercontig_144.5	-0.0310201	1.51554	-0.0577418	-0.239931	-1.58082	-1.7599	-0.164878	-0.161737	Protein kinase domain;; Protein tyrosine kinase;; Lipopolysaccharide kinase (Kdo/WaaP) family;; Phosphotransferase enzyme family	CDPK-related kinase 3 GN=T3A4.8 OS=Arabidopsis thaliana (Mouse-ear cress) PE=1 SV=1	calcium-dependent protein kinase, putative [Ricinus communis]
evm.TU.supercontig_152.12	0.372438	-0.672936	-0.0198044	-0.405764	1.28647	1.54223	-0.368319	0.272549	Protein kinase domain;; EF hand;; EF-hand domain pair;; Protein tyrosine kinase;; EF-hand domain pair;; EF-hand domain;; EF hand;; Cytoskeletal-regulatory complex EF hand;; Secreted protein acidic and rich in cysteine Ca binding region;; Toprim-like;; Lipopolysaccharide kinase (Kdo/WaaP) family	Calcium-dependent protein kinase 21 GN=CPK21 OS=Arabidopsis thaliana (Mouse-ear cress) PE=1 SV=1	Calcium-dependent protein kinase 21 isoform 1 [Theobroma cacao]
evm.TU.supercontig_152.50	-1.48802	-1.93736	1.50084	1.87144	2.24509	2.66033	0.386923	0.432293	Domain of unknown function DUF221;; Late exocytosis, associated with Golgi transport;; Domain of unknown function (DUF4463)	Calcium permeable stress-gated cation channel 1 GN=CSC1 OS=Arabidopsis thaliana (Mouse-ear cress) PE=2 SV=1	ERD (early-responsive to dehydration stress) family protein isoform 1 [Theobroma cacao]
evm.TU.supercontig_161.37	-1.80521	0.330141	1.73994	2.03559	0.309023	0.622329	0.313419	0.329802	Sodium/calcium exchanger protein	Cation/calcium exchanger 2 OS=Arabidopsis thaliana (Mouse-ear cress) PE=3 SV=1	PREDICTED: cation/calcium exchanger 2-like [Populus euphratica]
evm.TU.supercontig_17.44	0.669061	-1.44324	-0.381141	-1.34245	1.18794	0.827719	-0.944412	-0.343278	Protein kinase domain;; Protein tyrosine kinase	CBL-interacting protein kinase 23 GN=OJ1027_G06.32 OS=Oryza sativa subsp. japonica (Rice) PE=2 SV=1	PREDICTED: CBL-interacting protein kinase 23-like [Malus domestica]
evm.TU.supercontig_18.154	0.770554	0.0797519	-0.737515	-1.12025	-0.530794	-0.769915	-0.366989	-0.222319	C2 domain	Synaptotagmin-4 GN=T5K6.90 OS=Arabidopsis thaliana (Mouse-ear cress) PE=2 SV=1	calcium lipid binding protein, putative [Ricinus communis]
evm.TU.supercontig_182.17	-5.01784	-4.8189	2.6213	6.63611	0.903336	6.25562	4.03356	5.37084	EF hand;; EF-hand domain;; EF-hand domain pair;; EF hand	Probable calcium-binding protein CML50 GN=CML50 OS=Arabidopsis thaliana (Mouse-ear cress) PE=2 SV=1	PREDICTED: probable calcium-binding protein CML49 [Nicotiana sylvestris]
evm.TU.supercontig_197.23	0.393779	1.17072	0.0221793	-1.51182	0.317484	-0.735882	-1.51701	-1.03727	E1-E2 ATPase;; Ca2+-ATPase N terminal autoinhibitory domain;; Cation transporter/ATPase, N-terminus;; Putative hydrolase of sodium-potassium ATPase alpha subunit	Calcium-transporting ATPase 4, plasma membrane-type GN=ACA4 OS=Arabidopsis thaliana (Mouse-ear cress) PE=1 SV=1	hypothetical protein POPTR_0001s05790g [Populus trichocarpa]
evm.TU.supercontig_2.199	5.23895	2.90628	-3.47298	-5.84033	-0.410731	-2.86231	-2.35027	-2.43326	EF hand;; EF-hand domain pair;; EF-hand domain;; EF hand;; EF-hand domain pair;; Secreted protein acidic and rich in cysteine Ca binding region;; Cytoskeletal-regulatory complex EF hand	Probable calcium-binding protein CML25 GN=CML25 OS=Arabidopsis thaliana (Mouse-ear cress) PE=2 SV=1	PREDICTED: probable calcium-binding protein CML25 [Tarenaya hassleriana]
evm.TU.supercontig_2.212	--	--	--	--	Inf	--	--	-1.28623	Caleosin related protein	Probable peroxygenase 4 GN=F5A18.15 OS=Arabidopsis thaliana (Mouse-ear cress) PE=1 SV=1	calcium binding family protein [Populus trichocarpa]
evm.TU.supercontig_2.242	3.16631	-0.427341	-1.34794	-2.93835	0.709652	0.650914	-1.5751	-0.0420634	C2 domain	Probable ADP-ribosylation factor GTPase-activating protein AGD13 GN=AGD13 OS=Arabidopsis thaliana (Mouse-ear cress) PE=2 SV=1	Calcium-dependent lipid-binding family protein [Theobroma cacao]
evm.TU.supercontig_2.249	--	5.15389	--	--	-0.186511	-2.95918	--	-2.75425	Protein of unknown function, DUF607	Calcium uniporter protein 5, mitochondrial (Precursor) OS=Arabidopsis thaliana (Mouse-ear cress) PE=2 SV=1	Coiled-coil domain-containing protein 109A isoform 1 [Theobroma cacao]
evm.TU.supercontig_2.321	1.52198	0.642391	-0.886782	-1.38927	-0.539178	-1.21075	-0.485921	-0.654811	Protein kinase domain;; Protein tyrosine kinase;; NAF domain;; Kinase-like;; RIO1 family	CBL-interacting serine/threonine-protein kinase 11 GN=At2g30360 OS=Arabidopsis thaliana (Mouse-ear cress) PE=1 SV=1	SOS3-interacting protein 4 [Theobroma cacao]
evm.TU.supercontig_222.14	0.707367	0.52333	-0.599331	-1.17802	-0.537933	-0.693125	-0.561492	-0.137946	Protein kinase domain;; Protein tyrosine kinase;; EF hand;; EF-hand domain pair;; EF-hand domain;; EF-hand domain pair;; Phosphotransferase enzyme family;; Lipopolysaccharide kinase (Kdo/WaaP) family	Calcium-dependent protein kinase 20 GN=CPK20 OS=Arabidopsis thaliana (Mouse-ear cress) PE=3 SV=1	Calcium-dependent protein kinase 20 [Morus notabilis]
evm.TU.supercontig_222.24	1.19898	1.35461	-1.24728	-0.848937	-1.06869	-1.76973	0.416549	-0.684127	Protein kinase domain;; EF hand;; EF-hand domain pair;; EF-hand domain pair;; Protein tyrosine kinase;; EF-hand domain;; EF hand;; Cytoskeletal-regulatory complex EF hand	Calcium-dependent protein kinase 2 GN=CPK2 OS=Arabidopsis thaliana (Mouse-ear cress) PE=1 SV=1	hypothetical protein PRUPE_ppa002734mg [Prunus persica]
evm.TU.supercontig_223.8	1.11524	-1.2436	-0.587532	-1.19083	0.911627	0.940526	-0.587257	0.0460652	Putative GTPase activating protein for Arf;; C2 domain	Probable ADP-ribosylation factor GTPase-activating protein AGD11 GN=AGD11 OS=Arabidopsis thaliana (Mouse-ear cress) PE=2 SV=1	Calcium-dependent ARF-type GTPase activating protein family isoform 1 [Theobroma cacao]
evm.TU.supercontig_26.269	1.40867	2.73169	-0.963917	-0.809625	-3.22344	-3.34803	0.172805	--	Protein kinase domain;; EF hand;; EF-hand domain pair;; Protein tyrosine kinase;; EF-hand domain;; EF-hand domain pair;; EF hand;; Cytoskeletal-regulatory complex EF hand;; Secreted protein acidic and rich in cysteine Ca binding region	Calcium-dependent protein kinase 29 GN=CPK29 OS=Arabidopsis thaliana (Mouse-ear cress) PE=2 SV=2	PREDICTED: calcium-dependent protein kinase 29-like isoform X1 [Populus euphratica]
evm.TU.supercontig_29.93	0.832551	0.10367	-1.02382	-0.846039	-0.705819	-0.88469	0.194737	-0.162685	EF-hand domain pair;; EF-hand domain;; EF hand;; EF-hand domain pair;; EF-hand domain;; EF hand	Probable calcium-binding protein CML13 GN=CML13 OS=Arabidopsis thaliana (Mouse-ear cress) PE=2 SV=1	PREDICTED: probable calcium-binding protein CML13 [Malus domestica]
evm.TU.supercontig_3.406	1.02409	-0.600653	-0.92217	-1.2363	-0.153618	-0.760201	-0.297142	-0.5895	EF hand;; EF-hand domain pair;; EF-hand domain;; EF-hand domain pair;; EF hand;; Secreted protein acidic and rich in cysteine Ca binding region;; Cytoskeletal-regulatory complex EF hand	Probable calcium-binding protein CML27 OS=Arabidopsis thaliana (Mouse-ear cress) PE=1 SV=1	PREDICTED: probable calcium-binding protein CML27 [Camelina sativa]
evm.TU.supercontig_306.9	0.842082	0.577816	-0.66577	-1.19448	-0.488169	-0.814688	-0.511696	-0.309286	EF-hand domain pair;; EF hand;; EF-hand domain;; EF hand;; EF-hand domain pair	Serine/threonine protein phosphatase 2A regulatory subunit B&apos;&apos;beta GN=B&apos;&apos;BETA OS=Arabidopsis thaliana (Mouse-ear cress) PE=1 SV=1	Calcium-binding EF-hand family protein isoform 1 [Theobroma cacao]
evm.TU.supercontig_3114.1	0.425806	-0.725452	-0.909023	-1.00875	-0.64468	-0.755764	-0.08099	-0.0930188	Protein of unknown function, DUF607	Calcium uniporter protein 2, mitochondrial (Precursor) OS=Arabidopsis thaliana (Mouse-ear cress) PE=2 SV=1	PREDICTED: uncharacterized protein LOC103340034 [Prunus mume]
evm.TU.supercontig_32.23	1.82018	1.14428	-0.944245	-2.16405	-0.561847	-0.849154	-1.20306	-0.270538	EF-hand domain;; EF hand;; EF-hand domain pair;; EF hand	Probable calcium-binding protein CML48 GN=CML48 OS=Arabidopsis thaliana (Mouse-ear cress) PE=2 SV=2	PREDICTED: probable calcium-binding protein CML48 [Vitis vinifera]
evm.TU.supercontig_34.217	1.10304	0.728585	-0.852481	-1.72881	-0.990004	-1.64812	-0.860245	-0.641085	EF hand;; EF-hand domain pair;; EF-hand domain pair;; EF-hand domain;; EF hand;; EF-hand domain;; Cytoskeletal-regulatory complex EF hand;; Secreted protein acidic and rich in cysteine Ca binding region;; Uncharacterised protein family (UPF0154);; Ca2+ insensitive EF hand	Calmodulin OS=Lilium longiflorum (Trumpet lily) PE=2 SV=2	PREDICTED: calmodulin-7 isoform X1 [Vitis vinifera]
evm.TU.supercontig_44.133	2.74772	0.80767	-3.55262	-5.32287	-0.0922915	--	--	--	E1-E2 ATPase;; Cation transporting ATPase, C-terminus;; haloacid dehalogenase-like hydrolase;; haloacid dehalogenase-like hydrolase;; Cation transporter/ATPase, N-terminus;; Putative hydrolase of sodium-potassium ATPase alpha subunit	Putative calcium-transporting ATPase 13, plasma membrane-type GN=ACA13 OS=Arabidopsis thaliana (Mouse-ear cress) PE=3 SV=1	Autoinhibited calcium ATPase [Theobroma cacao]
evm.TU.supercontig_44.135	3.07835	--	-2.96105	#NAME?	--	--	--	--	EF hand;; EF-hand domain pair;; EF-hand domain pair;; EF-hand domain;; EF hand;; EF-hand domain;; Secreted protein acidic and rich in cysteine Ca binding region;; Cytoskeletal-regulatory complex EF hand	Calmodulin-like protein 8 OS=Arabidopsis thaliana (Mouse-ear cress) PE=2 SV=1	hypothetical protein JCGZ_02247 [Jatropha curcas]
evm.TU.supercontig_55.62	1.62516	-0.138554	-0.441647	-1.58028	1.03696	-0.149469	-1.12259	-1.16922	E1-E2 ATPase;; haloacid dehalogenase-like hydrolase;; haloacid dehalogenase-like hydrolase;; Cation transporter/ATPase, N-terminus;; Putative hydrolase of sodium-potassium ATPase alpha subunit	Calcium-transporting ATPase 3, endoplasmic reticulum-type OS=Arabidopsis thaliana (Mouse-ear cress) PE=2 SV=3	Endoplasmic reticulum [ER]-type calcium ATPase isoform 1 [Theobroma cacao]
evm.TU.supercontig_57.6	0.752945	0.776109	-0.265513	-1.10043	-0.258569	-0.798891	-0.818014	-0.523919	Ion channel;; EF hand	Two-pore potassium channel 5 GN=T7B11.10 OS=Arabidopsis thaliana (Mouse-ear cress) PE=1 SV=1	Ca2+ activated outward rectifying K+ channel 5 [Theobroma cacao]
evm.TU.supercontig_6.383	1.56659	1.56389	-0.707545	-1.58107	-0.269562	-0.760072	-0.856036	-0.473037	Protein kinase domain;; Protein tyrosine kinase	CDPK-related kinase 5 GN=T20E23.130 OS=Arabidopsis thaliana (Mouse-ear cress) PE=2 SV=1	hypothetical protein CISIN_1g007253mg [Citrus sinensis]
evm.TU.supercontig_60.3	2.01291	1.389	-0.573081	-1.21779	0.268883	-0.432703	-0.627547	-0.68492	Protein kinase domain;; EF hand;; EF-hand domain pair;; EF-hand domain;; Protein tyrosine kinase;; EF-hand domain pair;; EF hand;; Cytoskeletal-regulatory complex EF hand;; Lipopolysaccharide kinase (Kdo/WaaP) family	Calcium-dependent protein kinase 4 GN=CPK4 OS=Solanum tuberosum (Potato) PE=2 SV=1	Calmodulin-domain protein kinase 5 isoform 1 [Theobroma cacao]
evm.TU.supercontig_60.60	1.26049	2.01207	0.795388	-0.669986	2.25067	1.44642	-1.44928	-0.787775	EF hand;; EF-hand domain pair;; EF-hand domain;; EF hand;; EF-hand domain pair	Calcium-binding protein CML42 GN=CML42 OS=Arabidopsis thaliana (Mouse-ear cress) PE=1 SV=1	calcium binding protein/cast, putative [Ricinus communis]
evm.TU.supercontig_64.41	-0.321497	-2.00703	-2.29003	1.82567	1.09107	--	4.139	--	EF-hand domain pair;; EF hand;; EF-hand domain;; EF hand;; EF-hand domain pair	Probable calcium-binding protein CML41 GN=CML41 OS=Arabidopsis thaliana (Mouse-ear cress) PE=2 SV=2	Calmodulin-like 41, putative [Theobroma cacao]
evm.TU.supercontig_65.81	-1.17689	-0.159575	0.46192	1.95622	-0.760485	0.388779	1.51242	1.16678	C2 domain	--	Calcium-dependent lipid-binding family protein [Theobroma cacao]
evm.TU.supercontig_7.168	-1.15049	-0.414968	1.70013	3.29755	0.365679	2.62123	1.61359	2.2721	EF hand;; EF-hand domain pair;; EF-hand domain;; EF hand;; EF-hand domain pair;; Cytoskeletal-regulatory complex EF hand;; Secreted protein acidic and rich in cysteine Ca binding region	Calcineurin B-like protein 10 GN=CBL10 OS=Arabidopsis thaliana (Mouse-ear cress) PE=1 SV=1	PREDICTED: calcineurin B-like protein 10 isoform X2 [Tarenaya hassleriana]
evm.TU.supercontig_7.23	-2.16473	-10.4099	1.61634	3.85509	--	11.7447	2.25558	4.50521	EF-hand domain pair;; EF hand;; EF-hand domain	--	Sodium/calcium exchanger family protein / calcium-binding EF hand family protein, putative [Theobroma cacao]
evm.TU.supercontig_74.19	0.17862	2.87498	0.243286	0.689661	-0.169467	-2.14926	0.4633	-1.9624	Plant phosphoribosyltransferase C-terminal;; C2 domain;; Integral peroxisomal membrane peroxin	Synaptotagmin-3 GN=F21E1.140 OS=Arabidopsis thaliana (Mouse-ear cress) PE=2 SV=1	C2 calcium/lipid-binding plant phosphoribosyltransferase family protein [Theobroma cacao]
evm.TU.supercontig_84.46	-0.56308	-1.18839	-0.137457	0.707617	0.943917	1.39332	0.862479	0.466111	Protein kinase domain;; EF-hand domain pair;; Protein tyrosine kinase;; EF hand;; EF-hand domain pair;; EF-hand domain;; EF hand;; Kinase-like;; Lipopolysaccharide kinase (Kdo/WaaP) family;; Cytoskeletal-regulatory complex EF hand	Calcium-dependent protein kinase 7 GN=CPK7 OS=Arabidopsis thaliana (Mouse-ear cress) PE=2 SV=1	Calcium-dependent protein kinase 19 isoform 1 [Theobroma cacao]
evm.TU.supercontig_9.45	1.45776	0.763457	-1.14771	-1.22758	-0.210309	-0.635668	-0.0629302	-0.408748	EF hand;; EF-hand domain pair;; EF hand;; EF-hand domain;; EF-hand domain pair	Probable calcium-binding protein CML15 GN=CML15 OS=Arabidopsis thaliana (Mouse-ear cress) PE=2 SV=1	Ca2+-binding protein 1 [Theobroma cacao]
evm.TU.supercontig_92.31	0.812072	-0.449383	-0.339661	-0.788344	1.04294	0.897301	-0.431769	-0.128714	Protein kinase domain;; Protein tyrosine kinase;; EF-hand domain pair;; EF hand;; EF-hand domain;; EF-hand domain pair;; EF hand;; Kinase-like;; Cytoskeletal-regulatory complex EF hand	Calcium-dependent protein kinase 32 GN=CPK32 OS=Arabidopsis thaliana (Mouse-ear cress) PE=1 SV=1	Calcium-dependent protein kinase 19 [Theobroma cacao]
GA	T01_T02_T03_vs_T04_T05_T06_DESeq_log2FC	T01_T02_T03_vs_T07_T08_T09_DESeq_log2FC	T04_T05_T06_vs_T10_T11_T12_DESeq_log2FC	T04_T05_T06_vs_T16_T17_T18_DESeq_log2FC	T07_T08_T09_vs_T13_T14_T15_DESeq_log2FC	T07_T08_T09_vs_T19_T20_T21_DESeq_log2FC	T10_T11_T12_vs_T16_T17_T18_DESeq_log2FC	T13_T14_T15_vs_T19_T20_T21_DESeq_log2FC	Pfam_annotation	Swiss_Prot_annotation	NR_annotation
evm.TU.supercontig_111.7	0.58842	-0.803005	0.710667	-1.90185	1.60026	0.578689	-2.59661	-1.00479	Gibberellin regulated protein	Gibberellin-regulated protein 6 (Precursor) GN=GASA6 OS=Arabidopsis thaliana (Mouse-ear cress) PE=3 SV=1	hypothetical protein JCGZ_11627 [Jatropha curcas]
evm.TU.supercontig_116.52	0.19596	1.60273	0.105092	0.286748	-1.29187	-1.44488	0.197912	-0.135992	Gibberellin regulated protein	Protein RSI-1 (Precursor) GN=RSI-1 OS=Solanum lycopersicum (Tomato) PE=2 SV=1	PREDICTED: protein RSI-1-like [Glycine max]
evm.TU.supercontig_166.2	-1.87571	-5.25472	0.798361	0.502291	2.6501	3.81102	-0.279342	1.17713	2OG-Fe(II) oxygenase superfamily;; non-haem dioxygenase in morphine synthesis N-terminal	Gibberellin 2-beta-dioxygenase GN=GA2OX1 OS=Phaseolus coccineus (Scarlet runner bean) PE=2 SV=1	hypothetical protein CICLE_v10015817mg [Citrus clementina]
evm.TU.supercontig_18.158	1.69202	2.88076	-2.31239	-2.33781	-1.37375	-2.0273	--	-0.636959	alpha/beta hydrolase fold;; Protein of unknown function (DUF2424)	Probable carboxylesterase 8 GN=CXE8 OS=Arabidopsis thaliana (Mouse-ear cress) PE=2 SV=1	Gibberellin receptor GID1, putative [Theobroma cacao]
evm.TU.supercontig_198.6	-0.432428	0.883397	-0.76206	-1.09921	-4.71576	-4.46425	-0.320925	0.267645	2OG-Fe(II) oxygenase superfamily;; non-haem dioxygenase in morphine synthesis N-terminal	Gibberellin 2-beta-dioxygenase 8 GN=GA2OX8 OS=Arabidopsis thaliana (Mouse-ear cress) PE=1 SV=2	hypothetical protein POPTR_0004s02200g [Populus trichocarpa]
evm.TU.supercontig_26.40	-2.72524	-3.33602	-0.434943	0.00970173	2.25596	1.48562	0.461401	-0.754642	Gibberellin regulated protein	Snakin-2 (Precursor) GN=SN2 OS=Solanum tuberosum (Potato) PE=1 SV=1	GAST-like gene product family protein [Populus trichocarpa]
evm.TU.supercontig_3097.1	2.58432	2.00942	-1.21649	-2.70522	-1.30911	-1.59422	-1.47203	-0.267251	GRAS domain family	Chitin-inducible gibberellin-responsive protein 1 GN=P0006G05.102 OS=Oryza sativa subsp. japonica (Rice) PE=2 SV=1	unnamed protein product [Vitis vinifera]
evm.TU.supercontig_66.47	-2.10848	-4.76333	0.528225	1.17755	--	2.99618	0.665888	1.42987	Gibberellin regulated protein	Gibberellin-regulated protein 3 (Precursor) GN=GASA3 OS=Arabidopsis thaliana (Mouse-ear cress) PE=2 SV=1	Gibberellin-regulated protein 2 precursor, putative [Ricinus communis]
evm.TU.supercontig_731.1	-0.533612	-0.187982	0.29619	1.11026	0.265747	0.677314	0.831775	0.428512	alpha/beta hydrolase fold;; Carboxylesterase family	Gibberellin receptor GID1B GN=T20O10.110 OS=Arabidopsis thaliana (Mouse-ear cress) PE=1 SV=1	hypothetical protein CICLE_v10020963mg [Citrus clementina]
evm.TU.supercontig_77.94	5.11538	2.2175	-1.42047	-5.77516	0.372885	-4.46588	-4.33805	-4.82146	2OG-Fe(II) oxygenase superfamily;; non-haem dioxygenase in morphine synthesis N-terminal	Gibberellin 2-beta-dioxygenase 1 GN=GA2OX1 OS=Pisum sativum (Garden pea) PE=1 SV=1	dioxygenase family protein [Populus trichocarpa]
evm.TU.supercontig_84.118	-1.86653	-0.688428	1.36704	1.97676	0.68571	0.585848	0.626234	-0.0831539	alpha/beta hydrolase fold	Gibberellin receptor GID1A GN=T12H1.8 OS=Arabidopsis thaliana (Mouse-ear cress) PE=1 SV=1	Gibberellin receptor GID1A -like protein [Gossypium arboreum]
evm.TU.supercontig_97.64	--	Inf	--	--	1.47183	#NAME?	--	#NAME?	2OG-Fe(II) oxygenase superfamily	Gibberellin 2-beta-dioxygenase 8 GN=GA2OX8 OS=Arabidopsis thaliana (Mouse-ear cress) PE=1 SV=2	Gibberellin 2-oxidase 8 [Theobroma cacao]
