# Supplementary material for: Transcriptomic analysis reveals key factors in fruit ripening and rubbery texture caused by 1-MCP in papaya
Source: BMC Plant Biol. 2019 Jul 12;19:309. doi: 10.1186/s12870-019-1904-x (PMC6626363; doi:10.1186/s12870-019-1904-x)
Supplement: Supplementary file 10 — Data S1. Functional annotation and identification of unigenes by blast in different databases. (XLS 16696 kb) [file 12870_2019_1904_MOESM10_ESM.xls]

## Sheet: Integrated_Function.anno
Supplemental data 1:Functional annotation and identification of unigenes by blast in different databases.All of these genes were aligned using BLASTx (E values ≤105) searches against the NR, Swiss-Port, GO, COG, KOG protein databases, and KEGG pathway databases.
#GeneID	COG_class	COG_class_annotation	GO_annotation	KEGG_annotation	KEGG_pathway_annotation	KOG_class	KOG_class_annotation	Pfam_annotation	Swiss-Prot_annotation	eggNOG_class	eggNOG_class_annotation	NR_annotation
evm.TU.supercontig_18.246	[RTKL]	General function prediction only;; Signal transduction mechanisms;; Transcription;; Replication, recombination and repair	--	--	--	[T]	Signal transduction mechanisms	Protein kinase domain;; Protein tyrosine kinase	Serine/threonine-protein kinase HT1 GN=HT1 OS=Arabidopsis thaliana (Mouse-ear cress) PE=1 SV=1	T	Signal transduction mechanisms	hypothetical protein JCGZ_14409 [Jatropha curcas]
evm.TU.supercontig_151.52	--	--	--	--	--	--	--	--	--	S	Function unknown	P-loop containing nucleoside triphosphate hydrolases superfamily protein [Theobroma cacao]
evm.TU.supercontig_1925.2	--	--	Molecular Function: nucleic acid binding (GO:0003676);; Biological Process: DNA metabolic process (GO:0006259);;	--	--	[R]	General function prediction only	--	--	R	General function prediction only	PREDICTED: uncharacterized protein LOC104809124 [Tarenaya hassleriana]
evm.TU.supercontig_161.3	--	--	Molecular Function: nucleotide binding (GO:0000166);; Molecular Function: nucleic acid binding (GO:0003676);;	--	--	--	--	RNA recognition motif. (a.k.a. RRM, RBD, or RNP domain)	--	R	General function prediction only	hypothetical protein PRUPE_ppa009644mg [Prunus persica]
gevm.TU.contig_29774.1	--	--	--	--	--	--	--	Arabidopsis protein of unknown function	--	S	Function unknown	Eukaryotic translation initiation factor 3 subunit A, putative [Theobroma cacao]
evm.TU.supercontig_25.198	[O]	Posttranslational modification, protein turnover, chaperones	Molecular Function: ubiquitin-protein transferase activity (GO:0004842);; Biological Process: protein ubiquitination (GO:0016567);;	K04554|2.37337e-141|tcc:TCM_029255|Ubiquitin-conjugating enzyme 33 isoform 5; K04554 ubiquitin-conjugating enzyme E2 J2 [EC:6.3.2.19] (A)	Ubiquitin mediated proteolysis (ko04120);; Protein processing in endoplasmic reticulum (ko04141)	[O]	Posttranslational modification, protein turnover, chaperones	Ubiquitin-conjugating enzyme;; RWD domain	Ubiquitin-conjugating enzyme E2 34 GN=UBC34 OS=Arabidopsis thaliana (Mouse-ear cress) PE=2 SV=1	O	Posttranslational modification, protein turnover, chaperones	Ubiquitin-conjugating enzyme 34 isoform 1 [Theobroma cacao]
evm.TU.supercontig_60.96	--	--	--	--	--	--	--	GRAM domain	GEM-like protein 4 GN=At5g08350 OS=Arabidopsis thaliana (Mouse-ear cress) PE=2 SV=1	S	Function unknown	hypothetical protein CICLE_v10032699mg [Citrus clementina]
evm.TU.supercontig_178.31	--	--	--	--	--	--	--	Transcription factor regulating root and shoot growth via Pin3;; Transcription factor BRX N-terminal domain	Protein Brevis radix-like 4 GN=BRXL4 OS=Arabidopsis thaliana (Mouse-ear cress) PE=2 SV=1	S	Function unknown	Regulator of chromosome condensation family with FYVE zinc finger domain, putative isoform 1 [Theobroma cacao]
evm.TU.supercontig_157.70	[DZ]	Cell cycle control, cell division, chromosome partitioning;; Cytoskeleton	Molecular Function: phospholipid binding (GO:0005543);; Cellular Component: cell cortex (GO:0005938);; Biological Process: cortical protein anchoring (GO:0032065);; Molecular Function: metal ion binding (GO:0046872);;	--	--	--	--	Regulator of chromosome condensation (RCC1) repeat;; Regulator of chromosome condensation (RCC1) repeat;; Transcription factor BRX N-terminal domain;; FYVE zinc finger;; Meiotic cell cortex C-terminal pleckstrin homology	Ultraviolet-B receptor UVR8 GN=UVR8 OS=Arabidopsis thaliana (Mouse-ear cress) PE=1 SV=1	R	General function prediction only	hypothetical protein JCGZ_08396 [Jatropha curcas]
evm.TU.contig_34363	[O]	Posttranslational modification, protein turnover, chaperones	Molecular Function: electron carrier activity (GO:0009055);; Molecular Function: protein disulfide oxidoreductase activity (GO:0015035);; Biological Process: cell redox homeostasis (GO:0045454);;	K03676|2.49803e-62|cit:102607653|glutaredoxin-C11-like; K03676 glutaredoxin 3 (A)	--	[O]	Posttranslational modification, protein turnover, chaperones	Glutaredoxin	Glutaredoxin-C11 GN=T20O10.50 OS=Arabidopsis thaliana (Mouse-ear cress) PE=3 SV=1	O	Posttranslational modification, protein turnover, chaperones	hypothetical protein CICLE_v10023999mg [Citrus clementina]
evm.TU.supercontig_3303.1	[L]	Replication, recombination and repair	Molecular Function: catalytic activity (GO:0003824);; Biological Process: base-excision repair (GO:0006284);;	K01247|1.94553e-153|cic:CICLE_v10001539mg|hypothetical protein; K01247 DNA-3-methyladenine glycosylase II [EC:3.2.2.21] (A)	Base excision repair (ko03410)	[L]	Replication, recombination and repair	HhH-GPD superfamily base excision DNA repair protein	--	L	Replication, recombination and repair	hypothetical protein CICLE_v10001539mg [Citrus clementina]
C.papaya_newGene_2797	--	--	Molecular Function: zinc ion binding (GO:0008270);;	--	--	--	--	--	Protein S-acyltransferase 10 GN=PAT10 OS=Arabidopsis thaliana (Mouse-ear cress) PE=1 SV=1	R	General function prediction only	hypothetical protein POPTR_0007s09340g [Populus trichocarpa]
evm.TU.supercontig_131.74	--	--	Molecular Function: calcium ion binding (GO:0005509);; Cellular Component: integral component of membrane (GO:0016021);; Biological Process: transmembrane transport (GO:0055085);;	--	--	--	--	Sodium/calcium exchanger protein;; EF-hand domain pair	--	P	Inorganic ion transport and metabolism	hypothetical protein CICLE_v10007809mg [Citrus clementina]
evm.TU.supercontig_146.59	--	--	Molecular Function: phospholipid binding (GO:0005543);;	--	--	[U]	Intracellular trafficking, secretion, and vesicular transport	--	--	U	Intracellular trafficking, secretion, and vesicular transport	vacuolar protein sorting-associated protein, putative [Ricinus communis]
evm.TU.supercontig_235.9	--	--	Molecular Function: metal ion binding (GO:0046872);;	--	--	--	--	--	--	R	General function prediction only	hypothetical protein CISIN_1g044394mg, partial [Citrus sinensis]
evm.TU.supercontig_136.66	--	--	Molecular Function: glucuronosyl-N-acetylglucosaminyl-proteoglycan 4-alpha-N-acetylglucosaminyltransferase activity (GO:0050508);;	--	--	[GMW]	Carbohydrate transport and metabolism;; Cell wall/membrane/envelope biogenesis;; Extracellular structures	Exostosin family	Probable glycosyltransferase At5g03795 GN=At5g03795 OS=Arabidopsis thaliana (Mouse-ear cress) PE=3 SV=2	GMW	Carbohydrate transport and metabolism;; Cell wall/membrane/envelope biogenesis;; Extracellular structures	catalytic, putative [Ricinus communis]
evm.TU.supercontig_16.156	--	--	--	--	--	[C]	Energy production and conversion	CBS domain	Sucrose nonfermenting 4-like protein GN=F7G19.11 OS=Arabidopsis thaliana (Mouse-ear cress) PE=1 SV=1	CG	Energy production and conversion;; Carbohydrate transport and metabolism	hypothetical protein CISIN_1g010368mg [Citrus sinensis]
evm.TU.supercontig_50.59	--	--	Biological Process: MAPK cascade (GO:0000165);; Molecular Function: nucleotide binding (GO:0000166);; Molecular Function: protein serine/threonine kinase activity (GO:0004674);; Biological Process: protein phosphorylation (GO:0006468);;	--	--	--	--	D-mannose binding lectin;; Protein kinase domain;; Protein tyrosine kinase;; PAN-like domain	G-type lectin S-receptor-like serine/threonine-protein kinase At5g35370 (Precursor) GN=At5g35370 OS=Arabidopsis thaliana (Mouse-ear cress) PE=2 SV=2	T	Signal transduction mechanisms	PREDICTED: G-type lectin S-receptor-like serine/threonine-protein kinase At5g35370-like [Citrus sinensis]
evm.TU.supercontig_103.53	[L]	Replication, recombination and repair	--	K10754|0|tcc:TCM_044415|Replication factor C subunit 1; K10754 replication factor C subunit 1 (A)	DNA replication (ko03030);; Nucleotide excision repair (ko03420);; Mismatch repair (ko03430)	[L]	Replication, recombination and repair	BRCA1 C Terminus (BRCT) domain;; ATPase family associated with various cellular activities (AAA);; Replication factor RFC1 C terminal domain;; AAA domain;; DNA polymerase III, delta subunit;; twin BRCT domain;; Rad17 cell cycle checkpoint protein	Replication factor C subunit 1 GN=RFC1 OS=Arabidopsis thaliana (Mouse-ear cress) PE=2 SV=1	L	Replication, recombination and repair	Replication factor C subunit 1 [Theobroma cacao]
evm.TU.supercontig_109.7	--	--	Cellular Component: nucleus (GO:0005634);; Biological Process: DNA methylation (GO:0006306);; Biological Process: methylation-dependent chromatin silencing (GO:0006346);; Biological Process: co-transcriptional gene silencing by RNA interference machinery (GO:0033562);;	--	--	--	--	--	Protein SAWADEE HOMEODOMAIN HOMOLOG 1 GN=F9L1.16 OS=Arabidopsis thaliana (Mouse-ear cress) PE=1 SV=1	S	Function unknown	F9L1.16, putative isoform 5 [Theobroma cacao]
evm.TU.supercontig_64.164	[O]	Posttranslational modification, protein turnover, chaperones	Molecular Function: ATP binding (GO:0005524);; Cellular Component: nucleus (GO:0005634);; Cellular Component: mitochondrion (GO:0005739);; Cellular Component: vacuolar membrane (GO:0005774);; Cellular Component: endoplasmic reticulum (GO:0005783);; Cellular Component: plasma membrane (GO:0005886);; Biological Process: gluconeogenesis (GO:0006094);; Biological Process: glycolytic process (GO:00060…	K09487|7.73479e-161|pop:POPTR_0005s26260g|POPTRDRAFT_818818; hypothetical protein; K09487 heat shock protein 90kDa beta (A)	Protein processing in endoplasmic reticulum (ko04141);; Plant-pathogen interaction (ko04626)	[O]	Posttranslational modification, protein turnover, chaperones	Hsp90 protein	Endoplasmin homolog (Precursor) GN=HSP90 OS=Catharanthus roseus (Madagascar periwinkle) PE=2 SV=1	O	Posttranslational modification, protein turnover, chaperones	hypothetical protein POPTR_0005s26260g [Populus trichocarpa]
evm.TU.supercontig_64.110	--	--	--	K11498|5.53736e-139|cic:CICLE_v10000080mg|hypothetical protein; K11498 centromeric protein E (A)	--	[Z]	Cytoskeleton	Kinesin motor domain	Kinesin-like protein NACK2 GN=NACK2 OS=Nicotiana tabacum (Common tobacco) PE=1 SV=1	Z	Cytoskeleton	hypothetical protein CISIN_1g001118mg [Citrus sinensis]
evm.TU.supercontig_97.73	--	--	Biological Process: cellular response to extracellular stimulus (GO:0031668);; Biological Process: cellular response to stress (GO:0033554);;	--	--	[R]	General function prediction only	Breast carcinoma amplified sequence 3;; WD domain, G-beta repeat	Autophagy-related protein 18f GN=ATG18F OS=Arabidopsis thaliana (Mouse-ear cress) PE=2 SV=1	R	General function prediction only	Autophagy 18 F isoform 1 [Theobroma cacao]
evm.TU.supercontig_92.31	[RTKL]	General function prediction only;; Signal transduction mechanisms;; Transcription;; Replication, recombination and repair	Molecular Function: calmodulin-dependent protein kinase activity (GO:0004683);; Molecular Function: calcium-dependent protein kinase C activity (GO:0004698);; Molecular Function: calcium ion binding (GO:0005509);; Molecular Function: ATP binding (GO:0005524);; Cellular Component: nucleus (GO:0005634);; Cellular Component: cytoplasm (GO:0005737);; Cellular Component: plasma membrane (GO:0005886);;…	K13412|0|tcc:TCM_024724|Calcium-dependent protein kinase 19; K13412 calcium-dependent protein kinase [EC:2.7.11.1] (A)	Plant-pathogen interaction (ko04626)	[T]	Signal transduction mechanisms	Protein kinase domain;; Protein tyrosine kinase;; EF-hand domain pair;; EF hand;; EF-hand domain;; EF-hand domain pair;; EF hand;; Kinase-like;; Cytoskeletal-regulatory complex EF hand	Calcium-dependent protein kinase 32 GN=CPK32 OS=Arabidopsis thaliana (Mouse-ear cress) PE=1 SV=1	T	Signal transduction mechanisms	Calcium-dependent protein kinase 19 [Theobroma cacao]
evm.TU.supercontig_25.60	--	--	--	--	--	--	--	--	--	S	Function unknown	hypothetical protein JCGZ_24778 [Jatropha curcas]
evm.TU.supercontig_8.223	--	--	Molecular Function: sequence-specific DNA binding transcription factor activity (GO:0003700);; Cellular Component: nucleus (GO:0005634);; Biological Process: regulation of transcription, DNA-templated (GO:0006355);; Molecular Function: sequence-specific DNA binding (GO:0043565);;	K09338|0|tcc:TCM_011330|Homeobox-leucine zipper protein PROTODERMAL FACTOR 2 isoform 6; K09338 homeobox-leucine zipper protein (A)	--	--	--	START domain;; Homeobox domain	Homeobox-leucine zipper protein HDG2 GN=YUP8H12.16 OS=Arabidopsis thaliana (Mouse-ear cress) PE=2 SV=1	K	Transcription	Homeodomain GLABROUS 2 isoform 1 [Theobroma cacao]
evm.TU.supercontig_75.107	[P]	Inorganic ion transport and metabolism	Molecular Function: transporter activity (GO:0005215);; Biological Process: sodium ion transport (GO:0006814);; Cellular Component: integral component of membrane (GO:0016021);; Biological Process: transmembrane transport (GO:0055085);;	K14445|2.42383e-61|fve:101290732|tonoplast dicarboxylate transporter-like; K14445 solute carrier family 13 (sodium-dependent dicarboxylate transporter), member 2/3/5 (A)	--	[P]	Inorganic ion transport and metabolism	Sodium:sulfate symporter transmembrane region;; Sodium:sulfate symporter transmembrane region	Tonoplast dicarboxylate transporter GN=MNJ7.15 OS=Arabidopsis thaliana (Mouse-ear cress) PE=2 SV=2	P	Inorganic ion transport and metabolism	PREDICTED: tonoplast dicarboxylate transporter-like [Fragaria vesca subsp. vesca]
evm.TU.supercontig_3.474	[RTKL]	General function prediction only;; Signal transduction mechanisms;; Transcription;; Replication, recombination and repair	Molecular Function: protein serine/threonine kinase activity (GO:0004674);; Molecular Function: non-membrane spanning protein tyrosine kinase activity (GO:0004715);; Molecular Function: ATP binding (GO:0005524);; Biological Process: protein phosphorylation (GO:0006468);;	--	--	[T]	Signal transduction mechanisms	Protein tyrosine kinase;; Protein kinase domain	Probable serine/threonine-protein kinase At1g18390 (Precursor) GN=At1g18390 OS=Arabidopsis thaliana (Mouse-ear cress) PE=2 SV=2	T	Signal transduction mechanisms	PREDICTED: probable serine/threonine-protein kinase At1g18390 [Prunus mume]
evm.TU.supercontig_62.144	--	--	--	K17261|2.272e-165|tcc:TCM_006898|Cyclase associated protein 1, 1,CAP1; K17261 adenylyl cyclase-associated protein (A)	--	[ZT]	Cytoskeleton;; Signal transduction mechanisms	Adenylate cyclase associated (CAP) C terminal;; Adenylate cyclase associated (CAP) N terminal	Cyclase-associated protein 1 GN=CAP1 OS=Arabidopsis thaliana (Mouse-ear cress) PE=2 SV=1	TZ	Signal transduction mechanisms;; Cytoskeleton	adenylyl cyclase-associated protein [Gossypium lobatum]
evm.TU.supercontig_60.59	--	--	--	--	--	--	--	--	Unknown protein 1 OS=Helianthus annuus (Common sunflower) PE=1 SV=1	S	Function unknown	hypothetical protein JCGZ_00614 [Jatropha curcas]
evm.TU.supercontig_56.118	[E]	Amino acid transport and metabolism	Cellular Component: plasma membrane (GO:0005886);; Cellular Component: plasmodesma (GO:0009506);; Biological Process: proline transport (GO:0015824);; Biological Process: chlorophyll catabolic process (GO:0015996);; Cellular Component: integral component of membrane (GO:0016021);; Molecular Function: dipeptide transporter activity (GO:0042936);; Molecular Function: tripeptide transporter activity…	K14638|0|tcc:TCM_021757|Peptide transporter 1 isoform 1; K14638 solute carrier family 15 (peptide/histidine transporter), member 3/4 (A)	--	[E]	Amino acid transport and metabolism	POT family;; Major Facilitator Superfamily	Protein NRT1/ PTR FAMILY 8.1 GN=F24B22.100 OS=Arabidopsis thaliana (Mouse-ear cress) PE=1 SV=1	E	Amino acid transport and metabolism	hypothetical protein JCGZ_25050 [Jatropha curcas]
evm.TU.contig_35056	--	--	--	--	--	--	--	Peptidase M50B-like	--	S	Function unknown	PREDICTED: uncharacterized protein LOC105176156 [Sesamum indicum]
evm.TU.supercontig_81.128	--	--	--	--	--	[I]	Lipid transport and metabolism	Oxysterol-binding protein	Oxysterol-binding protein-related protein 3C GN=ORP3C OS=Arabidopsis thaliana (Mouse-ear cress) PE=2 SV=1	I	Lipid transport and metabolism	hypothetical protein L484_025260 [Morus notabilis]
evm.TU.supercontig_14.134	--	--	Molecular Function: sequence-specific DNA binding transcription factor activity (GO:0003700);; Biological Process: regulation of transcription, DNA-templated (GO:0006355);; Molecular Function: sequence-specific DNA binding (GO:0043565);;	--	--	--	--	WRKY DNA -binding domain	Probable WRKY transcription factor 3 GN=WRKY3 OS=Arabidopsis thaliana (Mouse-ear cress) PE=2 SV=1	K	Transcription	SP8 binding family protein [Populus trichocarpa]
gevm.TU.contig_28448.2	--	--	Molecular Function: binding (GO:0005488);; Biological Process: transcription, DNA-templated (GO:0006351);;	--	--	[K]	Transcription	SRF-type transcription factor (DNA-binding and dimerisation domain)	Agamous-like MADS-box protein AGL80 GN=K15N18.16 OS=Arabidopsis thaliana (Mouse-ear cress) PE=1 SV=1	K	Transcription	PREDICTED: agamous-like MADS-box protein AGL80 [Pyrus x bretschneideri]
evm.TU.supercontig_758.5	--	--	Molecular Function: binding (GO:0005488);; Biological Process: transcription, DNA-templated (GO:0006351);;	--	--	[K]	Transcription	--	Agamous-like MADS-box protein AGL62 GN=AGL62 OS=Arabidopsis thaliana (Mouse-ear cress) PE=1 SV=1	K	Transcription	PREDICTED: agamous-like MADS-box protein AGL62 [Populus euphratica]
evm.TU.supercontig_330.1	[R]	General function prediction only	--	K03363|2.46652e-99|cic:CICLE_v10011710mg|hypothetical protein; K03363 cell division cycle 20, cofactor of APC complex (A)	Ubiquitin mediated proteolysis (ko04120)	[DO]	Cell cycle control, cell division, chromosome partitioning;; Posttranslational modification, protein turnover, chaperones	WD domain, G-beta repeat	Cell division cycle 20.1, cofactor of APC complex GN=F17M5.30 OS=Arabidopsis thaliana (Mouse-ear cress) PE=1 SV=1	D	Cell cycle control, cell division, chromosome partitioning	hypothetical protein CICLE_v10011710mg [Citrus clementina]
evm.TU.supercontig_107.76	--	--	Molecular Function: metal ion binding (GO:0046872);;	--	--	--	--	--	--	R	General function prediction only	hypothetical protein CISIN_1g047452mg [Citrus sinensis]
evm.TU.supercontig_29.111	--	--	Biological Process: maltose metabolic process (GO:0000023);; Biological Process: pentose-phosphate shunt (GO:0006098);; Cellular Component: chloroplast stroma (GO:0009570);; Biological Process: chloroplast relocation (GO:0009902);; Biological Process: thylakoid membrane organization (GO:0010027);; Biological Process: starch biosynthetic process (GO:0019252);; Biological Process: isopentenyl dipho…	--	--	--	--	--	--	S	Function unknown	conserved hypothetical protein [Ricinus communis]
evm.TU.supercontig_19.190	--	--	--	--	--	--	--	--	--	S	Function unknown	hypothetical protein POPTR_0010s19760g [Populus trichocarpa]
evm.TU.supercontig_192.5	[R]	General function prediction only	--	K14787|0|tcc:TCM_029320|Nucleotide binding,nucleic acid binding,RNA binding; K14787 multiple RNA-binding domain-containing protein 1 (A)	--	[R]	General function prediction only	RNA recognition motif. (a.k.a. RRM, RBD, or RNP domain);; RNA recognition motif (a.k.a. RRM, RBD, or RNP domain);; RNA recognition motif. (a.k.a. RRM, RBD, or RNP domain)	Polyadenylate-binding protein 8 GN=PAB8 OS=Arabidopsis thaliana (Mouse-ear cress) PE=1 SV=1	R	General function prediction only	Nucleotide binding,nucleic acid binding,RNA binding [Theobroma cacao]
gevm.TU.contig_29394.2	--	--	--	--	--	[D]	Cell cycle control, cell division, chromosome partitioning	--	--	D	Cell cycle control, cell division, chromosome partitioning	conserved hypothetical protein [Ricinus communis]
evm.TU.supercontig_36.156	--	--	Cellular Component: plant-type cell wall (GO:0009505);; Biological Process: response to brassinosteroid (GO:0009741);;	--	--	--	--	Phosphate-induced protein 1 conserved region	Protein EXORDIUM (Precursor) GN=EXO OS=Arabidopsis thaliana (Mouse-ear cress) PE=2 SV=1	R	General function prediction only	Phosphate-responsive 1 family protein [Theobroma cacao]
evm.TU.supercontig_64.22	[RTKL]	General function prediction only;; Signal transduction mechanisms;; Transcription;; Replication, recombination and repair	Molecular Function: non-membrane spanning protein tyrosine kinase activity (GO:0004715);; Molecular Function: ATP binding (GO:0005524);; Biological Process: protein phosphorylation (GO:0006468);;	--	--	[T]	Signal transduction mechanisms	Protein tyrosine kinase;; Protein kinase domain	Inactive protein kinase SELMODRAFT_444075 GN=SELMODRAFT_444075 OS=Selaginella moellendorffii (Spikemoss) PE=2 SV=1	T	Signal transduction mechanisms	BRASSINOSTEROID INSENSITIVE 1-associated receptor kinase 1 precursor, putative [Ricinus communis]
evm.TU.supercontig_9.1	--	--	Molecular Function: sucrose alpha-glucosidase activity (GO:0004575);; Biological Process: ethylene biosynthetic process (GO:0009693);; Molecular Function: glycopeptide alpha-N-acetylgalactosaminidase activity (GO:0033926);;	--	--	--	--	Alkaline and neutral invertase;; Amylo-alpha-1,6-glucosidase	Alkaline/neutral invertase C, mitochondrial {ECO:0000305} (Precursor) OS=Arabidopsis thaliana (Mouse-ear cress) PE=1 SV=1	S	Function unknown	Neutral invertase isoform 1 [Theobroma cacao]
evm.TU.supercontig_33.74	--	--	Cellular Component: mitochondrial respiratory chain complex I (GO:0005747);; Cellular Component: cytoplasmic membrane-bounded vesicle (GO:0016023);;	--	--	--	--	--	--	S	Function unknown	conserved hypothetical protein [Jatropha curcas]
evm.TU.supercontig_2949.1	[O]	Posttranslational modification, protein turnover, chaperones	Molecular Function: damaged DNA binding (GO:0003684);; Molecular Function: ATP binding (GO:0005524);; Biological Process: DNA repair (GO:0006281);;	K04485|1.61853e-24|rcu:RCOM_1487740|hypothetical protein; K04485 DNA repair protein RadA/Sms (A)	--	--	--	--	--	L	Replication, recombination and repair	hypothetical protein RCOM_1487740 [Ricinus communis]
evm.TU.supercontig_173.15	--	--	Molecular Function: binding (GO:0005488);; Biological Process: response to oxidative stress (GO:0006979);; Biological Process: metabolic process (GO:0008152);; Molecular Function: oxidoreductase activity (GO:0016491);;	K00430|1.38643e-125|vvi:100267701|cationic peroxidase 1-like; K00430 peroxidase [EC:1.11.1.7] (A)	Phenylalanine metabolism (ko00360);; Phenylpropanoid biosynthesis (ko00940)	--	--	Peroxidase	Cationic peroxidase 1 (Precursor) GN=PNC1 OS=Arachis hypogaea (Peanut) PE=1 SV=2	R	General function prediction only	PREDICTED: cationic peroxidase 1-like isoform X1 [Nelumbo nucifera]
evm.TU.supercontig_13.85	--	--	Cellular Component: mitochondrion (GO:0005739);; Biological Process: cell death (GO:0008219);; Cellular Component: chloroplast envelope (GO:0009941);;	--	--	--	--	Protein of unknown function (DUF3353)	--	S	Function unknown	DnaJ, mitochondrial [Gossypium arboreum]
evm.TU.supercontig_221.16	--	--	Cellular Component: mitochondrion (GO:0005739);; Cellular Component: peroxisome (GO:0005777);; Biological Process: protein targeting to peroxisome (GO:0006625);; Biological Process: protein targeting to mitochondrion (GO:0006626);;	K17782|9.10466e-41|cic:CICLE_v10016869mg|hypothetical protein; K17782 mitochondrial intermembrane space import and assembly protein 40 (A)	--	[S]	Function unknown	CHCH domain	--	S	Function unknown	hypothetical protein JCGZ_24463 [Jatropha curcas]
evm.TU.supercontig_25.85	[T]	Signal transduction mechanisms	Molecular Function: protein serine/threonine phosphatase activity (GO:0004722);; Biological Process: protein dephosphorylation (GO:0006470);; Molecular Function: metal ion binding (GO:0046872);;	K14497|0|tcc:TCM_029087|ABI1 isoform 1; K14497 protein phosphatase 2C [EC:3.1.3.16] (A)	Plant hormone signal transduction (ko04075)	[T]	Signal transduction mechanisms	Protein phosphatase 2C;; Protein phosphatase 2C	Protein phosphatase 2C 16 (Precursor) GN=F28P22.4 OS=Arabidopsis thaliana (Mouse-ear cress) PE=1 SV=1	T	Signal transduction mechanisms	Protein phosphatase 2C 16 -like protein [Gossypium arboreum]
evm.TU.supercontig_141.14	--	--	--	--	--	--	--	--	--	S	Function unknown	Uncharacterized protein TCM_005052 [Theobroma cacao]
evm.TU.supercontig_82.23	--	--	Molecular Function: ubiquitin-protein transferase activity (GO:0004842);; Biological Process: ubiquitin-dependent protein catabolic process (GO:0006511);; Biological Process: protein ubiquitination (GO:0016567);;	--	--	--	--	F-box domain;; F-box-like;; Kelch motif	F-box only protein 13 GN=FBX13 OS=Arabidopsis thaliana (Mouse-ear cress) PE=2 SV=2	R	General function prediction only	F-box family protein isoform 1 [Theobroma cacao]
C.papaya_newGene_257	--	--	Molecular Function: nucleotide binding (GO:0000166);; Molecular Function: nucleoside-triphosphatase activity (GO:0017111);;	--	--	[O]	Posttranslational modification, protein turnover, chaperones	--	--	O	Posttranslational modification, protein turnover, chaperones	P-loop containing nucleoside triphosphate hydrolases superfamily protein isoform 4 [Theobroma cacao]
evm.TU.supercontig_104.33	[RTKL]	General function prediction only;; Signal transduction mechanisms;; Transcription;; Replication, recombination and repair	Biological Process: activation of MAPKK activity (GO:0000186);; Molecular Function: MAP kinase kinase kinase activity (GO:0004709);; Molecular Function: ATP binding (GO:0005524);; Cellular Component: integral component of membrane (GO:0016021);;	--	--	--	--	Protein kinase domain;; Protein tyrosine kinase;; Leucine rich repeat;; Leucine Rich repeats (2 copies);; Leucine Rich Repeat;; Leucine rich repeat	Probable receptor protein kinase TMK1 (Precursor) GN=TMK1 OS=Arabidopsis thaliana (Mouse-ear cress) PE=1 SV=1	T	Signal transduction mechanisms	hypothetical protein JCGZ_08762 [Jatropha curcas]
evm.TU.contig_39780	--	--	--	--	--	--	--	--	--	S	Function unknown	DNA binding protein, putative [Ricinus communis]
evm.TU.supercontig_21.195	--	--	Molecular Function: sequence-specific DNA binding transcription factor activity (GO:0003700);; Molecular Function: binding (GO:0005488);; Cellular Component: nucleus (GO:0005634);; Biological Process: regulation of transcription, DNA-templated (GO:0006355);;	--	--	[K]	Transcription	Myb/SANT-like DNA-binding domain	Trihelix transcription factor GT-2 GN=GT-2 OS=Arabidopsis thaliana (Mouse-ear cress) PE=2 SV=1	K	Transcription	hypothetical protein RCOM_1731940 [Ricinus communis]
evm.TU.supercontig_78.78	--	--	Cellular Component: cytoplasm (GO:0005737);; Biological Process: protein targeting to vacuole (GO:0006623);; Biological Process: vesicle-mediated transport (GO:0016192);;	--	--	[R]	General function prediction only	Domain of unknown function (DUF814)	--	R	General function prediction only	PREDICTED: coiled-coil domain-containing protein 25-like [Tarenaya hassleriana]
evm.TU.supercontig_19.135	--	--	Molecular Function: acid phosphatase activity (GO:0003993);; Biological Process: dephosphorylation (GO:0016311);; Molecular Function: inositol hexakisphosphate 2-phosphatase activity (GO:0052826);;	K03103|0|tcc:TCM_042449|Histidine acid phosphatase family protein isoform 1; K03103 multiple inositol-polyphosphate phosphatase / 2,3-bisphosphoglycerate 3-phosphatase [EC:3.1.3.62 3.1.3.80] (A)	Glycolysis / Gluconeogenesis (ko00010);; Inositol phosphate metabolism (ko00562)	[R]	General function prediction only	Histidine phosphatase superfamily (branch 2)	--	R	General function prediction only	Histidine acid phosphatase family protein isoform 1 [Theobroma cacao]
C.papaya_newGene_1963	--	--	--	--	--	--	--	Protein of unknown function, DUF599;; Protein of unknown function, DUF599	--	S	Function unknown	hypothetical protein JCGZ_10693 [Jatropha curcas]
evm.TU.supercontig_841.2	--	--	Molecular Function: metal ion binding (GO:0046872);;	--	--	[O]	Posttranslational modification, protein turnover, chaperones	Ring finger domain;; RING-H2 zinc finger;; Zinc finger, C3HC4 type (RING finger);; Zinc finger, C3HC4 type (RING finger);; Zinc finger, C3HC4 type (RING finger)	E3 ubiquitin-protein ligase MBR1 GN=MBR1 OS=Arabidopsis thaliana (Mouse-ear cress) PE=1 SV=1	O	Posttranslational modification, protein turnover, chaperones	hypothetical protein JCGZ_09826 [Jatropha curcas]
evm.TU.supercontig_30.48	--	--	--	--	--	--	--	TCP family transcription factor	Transcription factor TCP8 GN=TCP8 OS=Arabidopsis thaliana (Mouse-ear cress) PE=1 SV=1	K	Transcription	TCP family transcription factor [Theobroma cacao]
evm.TU.supercontig_200.7	--	--	--	--	--	--	--	Late embryogenesis abundant protein	--	S	Function unknown	Glutamate racemase [Gossypium arboreum]
evm.TU.supercontig_423.1	--	--	--	--	--	--	--	--	--	S	Function unknown	PREDICTED: uncharacterized protein LOC102629387 [Citrus sinensis]
evm.TU.supercontig_6.83	--	--	Molecular Function: iron ion binding (GO:0005506);; Molecular Function: electron carrier activity (GO:0009055);; Molecular Function: heme binding (GO:0020037);; Molecular Function: isoflavone 2'-hydroxylase activity (GO:0033773);; Biological Process: oxidation-reduction process (GO:0055114);;	--	--	[Q]	Secondary metabolites biosynthesis, transport and catabolism	Cytochrome P450	Cytochrome P450 81F1 GN=F6G17.80 OS=Arabidopsis thaliana (Mouse-ear cress) PE=2 SV=2	Q	Secondary metabolites biosynthesis, transport and catabolism	Cytochrome P450, family 81, subfamily D, polypeptide 8, putative [Theobroma cacao]
evm.TU.supercontig_23.114	[K]	Transcription	Molecular Function: sequence-specific DNA binding transcription factor activity (GO:0003700);; Molecular Function: transcription coactivator activity (GO:0003713);; Cellular Component: nucleolus (GO:0005730);; Biological Process: protein folding (GO:0006457);; Biological Process: response to heat (GO:0009408);; Biological Process: response to water deprivation (GO:0009414);; Biological Process: r…	K03627|1.03387e-79|pop:POPTR_0018s06080g|POPTRDRAFT_669292; ethylene-responsive transcriptional coactivator family protein; K03627 putative transcription factor (A)	--	[K]	Transcription	Multiprotein bridging factor 1;; Helix-turn-helix	Multiprotein-bridging factor 1c GN=MBF1C OS=Arabidopsis thaliana (Mouse-ear cress) PE=1 SV=1	K	Transcription	PREDICTED: multiprotein-bridging factor 1c [Populus euphratica]
evm.TU.supercontig_17.110	[J]	Translation, ribosomal structure and biogenesis	Biological Process: posttranscriptional gene silencing by RNA (GO:0035194);; Biological Process: ribosome biogenesis (GO:0042254);; Biological Process: cellular carbohydrate metabolic process (GO:0044262);; Biological Process: single-organism carbohydrate metabolic process (GO:0044723);; Biological Process: production of small RNA involved in gene silencing by RNA (GO:0070918);;	--	--	[M]	Cell wall/membrane/envelope biogenesis	RimM N-terminal domain;; PRC-barrel domain;; UTP--glucose-1-phosphate uridylyltransferase	--	M	Cell wall/membrane/envelope biogenesis	16S rRNA processing protein RimM family, putative isoform 1 [Theobroma cacao]
evm.TU.supercontig_10.132	--	--	Cellular Component: nucleus (GO:0005634);;	--	--	--	--	Nodulin-like	--	R	General function prediction only	Major facilitator superfamily protein [Theobroma cacao]
evm.TU.supercontig_179.3	--	--	--	--	--	--	--	Plastid and cyanobacterial ribosomal protein (PSRP-3 / Ycf65)	30S ribosomal protein 3, chloroplastic (Precursor) GN=PSRP3 OS=Spinacia oleracea (Spinach) PE=1 SV=1	J	Translation, ribosomal structure and biogenesis	PREDICTED: 30S ribosomal protein 3, chloroplastic-like [Citrus sinensis]
evm.TU.supercontig_46.16	--	--	Biological Process: pentose-phosphate shunt (GO:0006098);; Biological Process: rRNA processing (GO:0006364);; Biological Process: unsaturated fatty acid biosynthetic process (GO:0006636);; Biological Process: response to cold (GO:0009409);; Cellular Component: chloroplast thylakoid membrane (GO:0009535);; Cellular Component: chloroplast thylakoid lumen (GO:0009543);; Cellular Component: chloropla…	--	--	--	--	--	Thylakoid lumenal 16.5 kDa protein, chloroplastic (Precursor) GN=At4g02530 OS=Arabidopsis thaliana (Mouse-ear cress) PE=1 SV=3	S	Function unknown	hypothetical protein JCGZ_13351 [Jatropha curcas]
evm.TU.supercontig_109.41	--	--	Molecular Function: ubiquitin thiolesterase activity (GO:0004221);; Cellular Component: nucleus (GO:0005634);; Cellular Component: cytosol (GO:0005829);; Biological Process: ubiquitin-dependent protein catabolic process (GO:0006511);; Molecular Function: metal ion binding (GO:0046872);;	K12847|1.90945e-104|ath:AT4G22285|ubiquitin carboxyl-terminal hydrolase-like protein; K12847 U4/U6.U5 tri-snRNP-associated protein 2 (A)	Spliceosome (ko03040)	[Z]	Cytoskeleton	Zn-finger in ubiquitin-hydrolases and other protein	Putative F-box protein At4g22420 GN=At4g22420 OS=Arabidopsis thaliana (Mouse-ear cress) PE=4 SV=1	Z	Cytoskeleton	PREDICTED: U4/U6.U5 tri-snRNP-associated protein 2 [Tarenaya hassleriana]
evm.TU.supercontig_480.1	--	--	Cellular Component: endosome (GO:0005768);; Cellular Component: Golgi apparatus (GO:0005794);; Cellular Component: trans-Golgi network (GO:0005802);; Cellular Component: plasma membrane (GO:0005886);; Biological Process: phosphate ion transport (GO:0006817);; Cellular Component: integral component of membrane (GO:0016021);; Biological Process: cellular response to phosphate starvation (GO:0016036…	--	--	[U]	Intracellular trafficking, secretion, and vesicular transport	EXS family;; SPX domain	Phosphate transporter PHO1 homolog 3 OS=Arabidopsis thaliana (Mouse-ear cress) PE=2 SV=2	P	Inorganic ion transport and metabolism	hypothetical protein JCGZ_15643 [Jatropha curcas]
evm.TU.supercontig_77.51	--	--	Biological Process: glutamine metabolic process (GO:0006541);; Molecular Function: gamma-glutamyl-peptidase activity (GO:0034722);;	K01307|0|mdm:103448789|gamma-glutamyl hydrolase 2; K01307 gamma-glutamyl hydrolase [EC:3.4.19.9] (A)	Folate biosynthesis (ko00790)	[H]	Coenzyme transport and metabolism	Peptidase C26;; Glutamine amidotransferase class-I	Gamma-glutamyl hydrolase 2 (Precursor) GN=F9K20.28 OS=Arabidopsis thaliana (Mouse-ear cress) PE=1 SV=2	H	Coenzyme transport and metabolism	PREDICTED: gamma-glutamyl hydrolase 2 [Malus domestica]
evm.TU.contig_46401	--	--	Cellular Component: integral component of membrane (GO:0016021);; Biological Process: protein processing (GO:0016485);; Biological Process: positive regulation of catalytic activity (GO:0043085);;	K06172|4.70426e-15|cmo:103488662|gamma-secretase subunit APH1-like; K06172 anterior pharynx defective 1 (A)	--	--	--	--	Gamma-secretase subunit APH1-like GN=At2g31440 OS=Arabidopsis thaliana (Mouse-ear cress) PE=2 SV=2	S	Function unknown	PREDICTED: gamma-secretase subunit APH1-like [Cucumis melo]
evm.TU.supercontig_9.163	--	--	--	K11816|7.76737e-15|cit:102627458|probable indole-3-pyruvate monooxygenase YUCCA10-like; K11816 indole-3-pyruvate monooxygenase [EC:1.14.13.168] (A)	Tryptophan metabolism (ko00380)	[Q]	Secondary metabolites biosynthesis, transport and catabolism	--	Probable indole-3-pyruvate monooxygenase YUCCA11 GN=F24J8.6 OS=Arabidopsis thaliana (Mouse-ear cress) PE=2 SV=1	Q	Secondary metabolites biosynthesis, transport and catabolism	PREDICTED: probable indole-3-pyruvate monooxygenase YUCCA10-like [Citrus sinensis]
evm.TU.supercontig_35.47	[R]	General function prediction only	Molecular Function: myosin heavy chain kinase activity (GO:0016905);;	--	--	[R]	General function prediction only	WD domain, G-beta repeat	Zinc finger CCCH domain-containing protein 62 GN=ZFWD4 OS=Arabidopsis thaliana (Mouse-ear cress) PE=2 SV=1	R	General function prediction only	hypothetical protein POPTR_0015s08220g [Populus trichocarpa]
evm.TU.supercontig_66.79	[G]	Carbohydrate transport and metabolism	Biological Process: carbohydrate metabolic process (GO:0005975);; Molecular Function: beta-glucosidase activity (GO:0008422);; Cellular Component: plant-type cell wall (GO:0009505);; Cellular Component: plasmodesma (GO:0009506);; Cellular Component: chloroplast (GO:0009507);; Biological Process: regulation of meristem growth (GO:0010075);; Cellular Component: apoplast (GO:0048046);;	--	--	--	--	Glycosyl hydrolase family 3 N terminal domain	Probable beta-D-xylosidase 7 (Precursor) GN=BXL7 OS=Arabidopsis thaliana (Mouse-ear cress) PE=2 SV=2	R	General function prediction only	hypothetical protein JCGZ_09859 [Jatropha curcas]
evm.TU.supercontig_0.109	[RTKL]	General function prediction only;; Signal transduction mechanisms;; Transcription;; Replication, recombination and repair	Molecular Function: protein kinase activity (GO:0004672);; Molecular Function: ATP binding (GO:0005524);; Biological Process: protein phosphorylation (GO:0006468);; Biological Process: autophagy (GO:0006914);;	--	--	[T]	Signal transduction mechanisms	Protein tyrosine kinase;; Protein kinase domain	Probable receptor-like protein kinase At5g15080 GN=At5g15080 OS=Arabidopsis thaliana (Mouse-ear cress) PE=2 SV=1	T	Signal transduction mechanisms	hypothetical protein JCGZ_00658 [Jatropha curcas]
evm.TU.supercontig_47.41	--	--	Biological Process: lipid metabolic process (GO:0006629);; Molecular Function: lipase activity (GO:0016298);;	--	--	--	--	GDSL-like Lipase/Acylhydrolase	GDSL esterase/lipase At5g22810 (Precursor) GN=At5g22810 OS=Arabidopsis thaliana (Mouse-ear cress) PE=3 SV=3	I	Lipid transport and metabolism	GDSL esterase/lipase isoform 1 [Theobroma cacao]
evm.TU.supercontig_9.155	--	--	Cellular Component: mitochondrial inner membrane (GO:0005743);; Biological Process: transport (GO:0006810);; Cellular Component: integral component of membrane (GO:0016021);;	--	--	[C]	Energy production and conversion	Mitochondrial carrier protein	Mitochondrial uncoupling protein 3 GN=F7A19.22 OS=Arabidopsis thaliana (Mouse-ear cress) PE=2 SV=1	C	Energy production and conversion	mitochondrial substrate carrier family protein [Populus trichocarpa]
evm.TU.supercontig_109.9	[RTKL]	General function prediction only;; Signal transduction mechanisms;; Transcription;; Replication, recombination and repair	Molecular Function: protein serine/threonine kinase activity (GO:0004674);; Molecular Function: ATP binding (GO:0005524);; Biological Process: protein phosphorylation (GO:0006468);;	--	--	[T]	Signal transduction mechanisms	Protein kinase domain;; Protein tyrosine kinase	Casein kinase I isoform delta-like GN=At4g26100 OS=Arabidopsis thaliana (Mouse-ear cress) PE=2 SV=2	T	Signal transduction mechanisms	PREDICTED: uncharacterized protein LOC100253221 [Vitis vinifera]
evm.TU.supercontig_60.14	[E]	Amino acid transport and metabolism	Molecular Function: nucleotide binding (GO:0000166);; Biological Process: RNA splicing, via endonucleolytic cleavage and ligation (GO:0000394);; Molecular Function: homoserine kinase activity (GO:0004413);; Biological Process: methionine biosynthetic process (GO:0009086);; Biological Process: threonine biosynthetic process (GO:0009088);; Cellular Component: chloroplast stroma (GO:0009570);; Biolo…	K00872|6.10257e-130|cic:CICLE_v10028700mg|hypothetical protein; K00872 homoserine kinase [EC:2.7.1.39] (A)	Glycine, serine and threonine metabolism (ko00260);; Biosynthesis of amino acids (ko01230)	[E]	Amino acid transport and metabolism	GHMP kinases N terminal domain	Homoserine kinase (Precursor) GN=F5J6.24 OS=Arabidopsis thaliana (Mouse-ear cress) PE=1 SV=1	E	Amino acid transport and metabolism	hypothetical protein CICLE_v10028700mg [Citrus clementina]
evm.TU.supercontig_101.4	--	--	Molecular Function: methyltransferase activity (GO:0008168);; Biological Process: methylation (GO:0032259);; Biological Process: photoperiodism, flowering (GO:0048573);;	K15451|0|tcc:TCM_005709|Leucine carboxyl methyltransferase isoform 1; K15451 tRNA wybutosine-synthesizing protein 4 [EC:2.1.1.290 2.3.1.231] (A)	--	[O]	Posttranslational modification, protein turnover, chaperones	Leucine carboxyl methyltransferase	--	O	Posttranslational modification, protein turnover, chaperones	Leucine carboxyl methyltransferase isoform 1 [Theobroma cacao]
evm.TU.supercontig_125.21	--	--	Cellular Component: membrane (GO:0016020);; Biological Process: single-organism transport (GO:0044765);;	--	--	[P]	Inorganic ion transport and metabolism	--	Cation/H(+) antiporter 28 GN=CHX28 OS=Arabidopsis thaliana (Mouse-ear cress) PE=2 SV=2	P	Inorganic ion transport and metabolism	Cation proton exchanger [Theobroma cacao]
evm.TU.supercontig_117.43	[RTKL]	General function prediction only;; Signal transduction mechanisms;; Transcription;; Replication, recombination and repair	Biological Process: cellular process (GO:0009987);; Molecular Function: kinase activity (GO:0016301);;	--	--	[T]	Signal transduction mechanisms	Protein kinase domain;; Protein tyrosine kinase	Serine/threonine-protein kinase EDR1 GN=F22O13.20 OS=Arabidopsis thaliana (Mouse-ear cress) PE=1 SV=1	T	Signal transduction mechanisms	constitutive triple response 2 [Carica papaya]
evm.TU.supercontig_119.90	[RTKL]	General function prediction only;; Signal transduction mechanisms;; Transcription;; Replication, recombination and repair	Molecular Function: protein serine/threonine kinase activity (GO:0004674);; Molecular Function: ATP binding (GO:0005524);; Biological Process: protein phosphorylation (GO:0006468);; Biological Process: protein N-linked glycosylation (GO:0006487);;	--	--	[T]	Signal transduction mechanisms	Protein kinase domain	Casein kinase I isoform delta-like GN=At4g26100 OS=Arabidopsis thaliana (Mouse-ear cress) PE=2 SV=2	T	Signal transduction mechanisms	hypothetical protein CICLE_v10014444mg [Citrus clementina]
evm.TU.supercontig_37.159	[O]	Posttranslational modification, protein turnover, chaperones	Molecular Function: peptide receptor activity (GO:0001653);; Cellular Component: nucleus (GO:0005634);; Cellular Component: cytosol (GO:0005829);; Biological Process: gluconeogenesis (GO:0006094);; Biological Process: glycolytic process (GO:0006096);; Biological Process: DNA repair (GO:0006281);; Biological Process: regulation of transcription, DNA-templated (GO:0006355);; Biological Process: pro…	K03029|1.56096e-178|cic:CICLE_v10028565mg|hypothetical protein; K03029 26S proteasome regulatory subunit N10 (A)	Proteasome (ko03050)	[O]	Posttranslational modification, protein turnover, chaperones	von Willebrand factor type A domain;; Ubiquitin interaction motif;; Ssl1-like	26S proteasome non-ATPase regulatory subunit 4 homolog OS=Arabidopsis thaliana (Mouse-ear cress) PE=1 SV=1	O	Posttranslational modification, protein turnover, chaperones	hypothetical protein CICLE_v10028565mg [Citrus clementina]
evm.TU.supercontig_7.190	--	--	Molecular Function: cysteine-type endopeptidase activity (GO:0004197);; Biological Process: proteolysis (GO:0006508);;	K01369|8.18798e-110|tcc:TCM_037257|Gamma vacuolar processing enzyme; K01369 legumain [EC:3.4.22.34] (A)	--	[O]	Posttranslational modification, protein turnover, chaperones	Peptidase C13 family	Vacuolar-processing enzyme (Precursor) OS=Citrus sinensis (Sweet orange) PE=2 SV=1	O	Posttranslational modification, protein turnover, chaperones	Vacuolar-processing enzyme [Gossypium arboreum]
evm.TU.supercontig_23.26	--	--	Cellular Component: exocyst (GO:0000145);; Cellular Component: cytosol (GO:0005829);; Biological Process: vesicle docking involved in exocytosis (GO:0006904);;	K07195|0|rcu:RCOM_0919160|protein binding protein, putative; K07195 exocyst complex component 7 (A)	--	[U]	Intracellular trafficking, secretion, and vesicular transport	Exo70 exocyst complex subunit	Exocyst complex component EXO70A1 GN=EXO70A1 OS=Arabidopsis thaliana (Mouse-ear cress) PE=1 SV=1	U	Intracellular trafficking, secretion, and vesicular transport	hypothetical protein JCGZ_07027 [Jatropha curcas]
evm.TU.supercontig_117.83	--	--	--	--	--	--	--	--	--	R	General function prediction only	PREDICTED: uncharacterized protein LOC103406993 [Malus domestica]
evm.TU.supercontig_5.104	--	--	--	--	--	--	--	Myb/SANT-like DNA-binding domain	--	S	Function unknown	hypothetical protein JCGZ_16627 [Jatropha curcas]
evm.TU.supercontig_1079.2	--	--	--	--	--	--	--	--	--	--	--	TPR repeat-containing thioredoxin TTL4 -like protein [Gossypium arboreum]
evm.TU.supercontig_9.127	--	--	Biological Process: RNA splicing (GO:0008380);; Cellular Component: plastid (GO:0009536);; Biological Process: embryo development (GO:0009790);; Biological Process: rRNA transcription from plastid promoter (GO:0042794);;	K15032|0|tcc:TCM_004475|Mitochondrial transcription termination factor family protein isoform 1; K15032 mTERF domain-containing protein, mitochondrial (A)	--	[KR]	Transcription;; General function prediction only	mTERF	--	K	Transcription	Mitochondrial transcription termination factor family protein isoform 1 [Theobroma cacao]
evm.TU.supercontig_85.127	--	--	--	--	--	--	--	--	--	S	Function unknown	hypothetical protein JCGZ_06812 [Jatropha curcas]
evm.TU.supercontig_160.11	--	--	Molecular Function: magnesium ion binding (GO:0000287);; Molecular Function: ATP binding (GO:0005524);; Cellular Component: nucleus (GO:0005634);; Cellular Component: cytoplasm (GO:0005737);; Biological Process: response to wounding (GO:0009611);; Biological Process: response to fungus (GO:0009620);; Biological Process: jasmonic acid biosynthetic process (GO:0009695);; Biological Process: respons…	K00913|1.67884e-178|tcc:TCM_034615|Inositol 1,3,4-trisphosphate 5/6-kinase family protein isoform 1; K00913 inositol-1,3,4-trisphosphate 5/6-kinase / inositol-tetrakisphosphate 1-kinase [EC:2.7.1.159 2.7.1.134] (A)	Inositol phosphate metabolism (ko00562);; Phosphatidylinositol signaling system (ko04070)	--	--	Inositol 1, 3, 4-trisphosphate 5/6-kinase	Inositol-tetrakisphosphate 1-kinase 2 GN=ITPK2 OS=Arabidopsis thaliana (Mouse-ear cress) PE=2 SV=2	T	Signal transduction mechanisms	PREDICTED: inositol-tetrakisphosphate 1-kinase 2-like isoform X2 [Tarenaya hassleriana]
evm.TU.supercontig_222.12	--	--	Cellular Component: mitochondrion (GO:0005739);;	--	--	[R]	General function prediction only	PPR repeat;; PPR repeat family;; PPR repeat;; Pentatricopeptide repeat domain;; DYW family of nucleic acid deaminases;; Tetratricopeptide repeat	Pentatricopeptide repeat-containing protein At5g06540 GN=PCMP-H88 OS=Arabidopsis thaliana (Mouse-ear cress) PE=3 SV=1	R	General function prediction only	Pentatricopeptide repeat (PPR) superfamily protein [Theobroma cacao]
evm.TU.contig_47404	--	--	Molecular Function: aldehyde dehydrogenase (NAD) activity (GO:0004029);; Biological Process: oxidation-reduction process (GO:0055114);;	K14085|2.50262e-18|rcu:RCOM_0083650|aldehyde dehydrogenase, putative (EC:1.2.1.3); K14085 aldehyde dehydrogenase family 7 member A1 [EC:1.2.1.31 1.2.1.8 1.2.1.3] (A)	Glycolysis / Gluconeogenesis (ko00010);; Ascorbate and aldarate metabolism (ko00053);; Fatty acid degradation (ko00071);; Glycine, serine and threonine metabolism (ko00260);; Valine, leucine and isoleucine degradation (ko00280);; Lysine biosynthesis (ko00300);; Lysine degradation (ko00310);; Arginine and proline metabolism (ko00330);; Histidine metabolism (ko00340);; Tryptophan metabolism (ko0038…	[C]	Energy production and conversion	--	Aldehyde dehydrogenase family 7 member B4 GN=ALDH7B4 OS=Arabidopsis thaliana (Mouse-ear cress) PE=2 SV=3	C	Energy production and conversion	aldehyde dehydrogenase, putative [Ricinus communis]
evm.TU.supercontig_142.5	--	--	Molecular Function: zinc ion binding (GO:0008270);;	--	--	[O]	Posttranslational modification, protein turnover, chaperones	--	RING-H2 finger protein ATL7 GN=ATL7 OS=Arabidopsis thaliana (Mouse-ear cress) PE=2 SV=1	O	Posttranslational modification, protein turnover, chaperones	PREDICTED: RING-H2 finger protein ATL7-like isoform X2 [Populus euphratica]
evm.TU.supercontig_37.76	--	--	Molecular Function: acetylglucosaminyltransferase activity (GO:0008375);; Cellular Component: membrane (GO:0016020);;	--	--	--	--	Core-2/I-Branching enzyme	--	S	Function unknown	Core-2/I-branching beta-1,6-N-acetylglucosaminyltransferase family protein [Theobroma cacao]
evm.TU.supercontig_169.15	--	--	Molecular Function: aspartic-type endopeptidase activity (GO:0004190);; Biological Process: proteolysis (GO:0006508);;	--	--	[O]	Posttranslational modification, protein turnover, chaperones	Xylanase inhibitor N-terminal;; Xylanase inhibitor C-terminal;; Eukaryotic aspartyl protease	Aspartic proteinase PCS1 (Precursor) GN=T7H20.240 OS=Arabidopsis thaliana (Mouse-ear cress) PE=2 SV=1	O	Posttranslational modification, protein turnover, chaperones	PREDICTED: aspartic proteinase PCS1 [Populus euphratica]
evm.TU.supercontig_44.2	--	--	Cellular Component: plasmodesma (GO:0009506);; Biological Process: plasmodesmata-mediated intercellular transport (GO:0010497);;	--	--	--	--	Salt stress response/antifungal	Cysteine-rich repeat secretory protein 3 (Precursor) GN=CRRSP3 OS=Arabidopsis thaliana (Mouse-ear cress) PE=1 SV=1	R	General function prediction only	33 kDa secretory family protein [Populus trichocarpa]
evm.TU.contig_45301	--	--	Biological Process: fatty acid metabolic process (GO:0006631);; Cellular Component: chloroplast membrane (GO:0031969);;	--	--	--	--	--	--	S	Function unknown	Protein SPA1-RELATED 4 -like protein [Gossypium arboreum]
evm.TU.supercontig_23.19	--	--	Molecular Function: protein binding (GO:0005515);; Cellular Component: cytoplasm (GO:0005737);; Biological Process: red, far-red light phototransduction (GO:0009585);; Biological Process: response to sucrose (GO:0009744);; Biological Process: flavonoid biosynthetic process (GO:0009813);; Biological Process: response to UV-B (GO:0010224);; Biological Process: myo-inositol hexakisphosphate biosynth…	--	--	[R]	General function prediction only	Kelch motif;; Kelch motif;; Kelch motif;; Galactose oxidase, central domain;; Galactose oxidase, central domain;; F-box domain	F-box protein AFR GN=F25P17.16 OS=Arabidopsis thaliana (Mouse-ear cress) PE=1 SV=2	R	General function prediction only	Galactose oxidase/kelch repeat superfamily protein, putative [Theobroma cacao]
evm.TU.supercontig_66.86	--	--	Cellular Component: extracellular space (GO:0005615);;	--	--	--	--	Pollen proteins Ole e I like	Pollen allergen Phl p 11 OS=Phleum pratense (Common timothy) PE=1 SV=1	R	General function prediction only	Pollen-specific protein C13 precursor, putative [Ricinus communis]
evm.TU.supercontig_180.28	[M]	Cell wall/membrane/envelope biogenesis	Molecular Function: polygalacturonase activity (GO:0004650);; Cellular Component: extracellular region (GO:0005576);; Cellular Component: cell wall (GO:0005618);; Biological Process: carbohydrate metabolic process (GO:0005975);;	--	--	--	--	Glycosyl hydrolases family 28;; Pectate lyase superfamily protein	Probable polygalacturonase OS=Vitis vinifera (Grape) PE=1 SV=1	R	General function prediction only	PREDICTED: probable polygalacturonase [Vitis vinifera]
C.papaya_newGene_530	--	--	Biological Process: mitotic cell cycle (GO:0000278);; Cellular Component: cell wall (GO:0005618);; Cellular Component: cytosol (GO:0005829);; Cellular Component: plasma membrane (GO:0005886);; Biological Process: cell adhesion (GO:0007155);; Biological Process: photomorphogenesis (GO:0009640);; Biological Process: response to auxin (GO:0009733);; Biological Process: embryo development ending in s…	K17263|2.13509e-70|rcu:RCOM_0495920|tip120, putative; K17263 cullin-associated NEDD8-dissociated protein 1 (A)	--	[R]	General function prediction only	--	Cullin-associated NEDD8-dissociated protein 1 GN=T8K22.14 OS=Arabidopsis thaliana (Mouse-ear cress) PE=1 SV=1	R	General function prediction only	tip120, putative [Ricinus communis]
evm.TU.supercontig_264.18	[C]	Energy production and conversion	Molecular Function: iron ion binding (GO:0005506);; Cellular Component: chloroplast thylakoid membrane (GO:0009535);; Biological Process: photosynthetic electron transport in photosystem I (GO:0009773);; Biological Process: leaf morphogenesis (GO:0009965);; Biological Process: cell differentiation (GO:0030154);; Biological Process: positive regulation of transcription, DNA-templated (GO:0045893);;	--	--	--	--	Rubredoxin	--	S	Function unknown	hypothetical protein CICLE_v10002532mg [Citrus clementina]
evm.TU.supercontig_107.106	--	--	Molecular Function: iron ion binding (GO:0005506);; Biological Process: fatty acid biosynthetic process (GO:0006633);; Cellular Component: integral component of membrane (GO:0016021);; Molecular Function: oxidoreductase activity (GO:0016491);; Biological Process: oxidation-reduction process (GO:0055114);;	K15746|1.41306e-102|tcc:TCM_015247|Beta-hydroxylase 1, 1,B1,chy1,BCH1 isoform 1; K15746 beta-carotene 3-hydroxylase [EC:1.14.13.129] (A)	Carotenoid biosynthesis (ko00906)	--	--	--	Beta-carotene hydroxylase 2, chloroplastic (Precursor; Fragment) GN=CA2 OS=Capsicum annuum (Bell pepper) PE=2 SV=1	I	Lipid transport and metabolism	beta-carotene hydroxylase [Carica papaya]
evm.TU.supercontig_30.36	--	--	Molecular Function: metal ion binding (GO:0046872);;	--	--	[R]	General function prediction only	Retrotransposon gag protein	--	L	Replication, recombination and repair	PREDICTED: uncharacterized protein LOC102628703, partial [Citrus sinensis]
evm.TU.supercontig_2.283	[J]	Translation, ribosomal structure and biogenesis	Molecular Function: translation initiation factor activity (GO:0003743);; Cellular Component: plasma membrane (GO:0005886);; Biological Process: translational initiation (GO:0006413);;	K03238|1.26176e-159|cit:102610441|eukaryotic translation initiation factor 2 subunit beta-like; K03238 translation initiation factor 2 subunit 2 (A)	RNA transport (ko03013)	[J]	Translation, ribosomal structure and biogenesis	Domain found in IF2B/IF5	Eukaryotic translation initiation factor 2 subunit beta OS=Malus domestica (Apple) PE=2 SV=2	J	Translation, ribosomal structure and biogenesis	PREDICTED: eukaryotic translation initiation factor 2 subunit beta-like isoform X2 [Citrus sinensis]
evm.TU.supercontig_20.224	[P]	Inorganic ion transport and metabolism	Molecular Function: secondary active sulfate transmembrane transporter activity (GO:0008271);; Biological Process: sulfate transport (GO:0008272);; Biological Process: indoleacetic acid biosynthetic process (GO:0009684);; Cellular Component: integral component of membrane (GO:0016021);; Biological Process: cysteine biosynthetic process (GO:0019344);; Biological Process: glucosinolate biosynthetic…	K17469|0|pop:POPTR_0007s05860g|POPTRDRAFT_562634; Early nodulin 70 family protein; K17469 sulfate transporter 2, low-affinity (A)	--	[P]	Inorganic ion transport and metabolism	Sulfate transporter family;; Sulfate transporter N-terminal domain with GLY motif;; STAS domain	Sulfate transporter 2.1 GN=SULTR2;1 OS=Arabidopsis thaliana (Mouse-ear cress) PE=2 SV=1	P	Inorganic ion transport and metabolism	Early nodulin 70 family protein [Populus trichocarpa]
evm.TU.contig_40487	--	--	--	--	--	[T]	Signal transduction mechanisms	Protein kinase domain;; Protein tyrosine kinase	Receptor-like serine/threonine-protein kinase At4g25390 (Precursor) GN=At4g25390 OS=Arabidopsis thaliana (Mouse-ear cress) PE=2 SV=1	T	Signal transduction mechanisms	PREDICTED: receptor-like serine/threonine-protein kinase At4g25390 [Eucalyptus grandis]
evm.TU.supercontig_103.82	--	--	--	--	--	[K]	Transcription	SRF-type transcription factor (DNA-binding and dimerisation domain)	Agamous-like MADS-box protein AGL62 GN=AGL62 OS=Arabidopsis thaliana (Mouse-ear cress) PE=1 SV=1	K	Transcription	mads box protein, putative [Ricinus communis]
evm.TU.supercontig_62.117	[U]	Intracellular trafficking, secretion, and vesicular transport	--	K17279|7.74855e-84|sot:102590528|HVA22-like protein k-like; K17279 receptor expression-enhancing protein 5/6 (A)	--	[U]	Intracellular trafficking, secretion, and vesicular transport	TB2/DP1, HVA22 family	HVA22-like protein k GN=HVA22K OS=Arabidopsis thaliana (Mouse-ear cress) PE=2 SV=1	U	Intracellular trafficking, secretion, and vesicular transport	PREDICTED: HVA22-like protein k-like [Solanum tuberosum]
evm.TU.supercontig_6.268	--	--	--	--	--	[T]	Signal transduction mechanisms	--	Oligopeptide transporter 7 GN=OPT7 OS=Arabidopsis thaliana (Mouse-ear cress) PE=2 SV=1	T	Signal transduction mechanisms	hypothetical protein PRUPE_ppa002122mg [Prunus persica]
evm.TU.supercontig_23.129	--	--	Biological Process: regulation of flower development (GO:0009909);; Biological Process: vernalization response (GO:0010048);; Biological Process: histone methylation (GO:0016571);;	--	--	--	--	Protein of unknown function (DUF1423)	VIN3-like protein 1 GN=MXP5.1 OS=Arabidopsis thaliana (Mouse-ear cress) PE=1 SV=1	S	Function unknown	Protein VERNALIZATION INSENSITIVE 3 [Morus notabilis]
evm.TU.supercontig_100.21	--	--	Molecular Function: RNA binding (GO:0003723);; Molecular Function: RNA-directed DNA polymerase activity (GO:0003964);; Biological Process: RNA-dependent DNA replication (GO:0006278);; Molecular Function: zinc ion binding (GO:0008270);; Biological Process: DNA integration (GO:0015074);;	--	--	[R]	General function prediction only	--	--	R	General function prediction only	hypothetical protein RCOM_1568080 [Ricinus communis]
evm.TU.supercontig_57.86	[P]	Inorganic ion transport and metabolism	Cellular Component: vacuole (GO:0005773);; Biological Process: cation transport (GO:0006812);; Molecular Function: cation transmembrane transporter activity (GO:0008324);; Cellular Component: integral component of membrane (GO:0016021);; Molecular Function: 2-alkenal reductase [NAD(P)] activity (GO:0032440);; Biological Process: transmembrane transport (GO:0055085);; Biological Process: oxidation…	K14689|0|pop:POPTR_0002s18080g|POPTRDRAFT_799147; metal tolerance protein 1; K14689 solute carrier family 30 (zinc transporter), member 2 (A)	--	[P]	Inorganic ion transport and metabolism	Cation efflux family	Metal tolerance protein 1 short form GN=F19D11.8 OS=Arabidopsis thaliana (Mouse-ear cress) PE=1 SV=2	P	Inorganic ion transport and metabolism	PREDICTED: metal tolerance protein 1-like isoform X2 [Populus euphratica]
evm.TU.supercontig_38.64	[LKJ]	Replication, recombination and repair;; Transcription;; Translation, ribosomal structure and biogenesis	Molecular Function: nucleic acid binding (GO:0003676);; Molecular Function: ATP binding (GO:0005524);; Molecular Function: ATP-dependent helicase activity (GO:0008026);;	K12858|4.57197e-132|tcc:TCM_020154|P-loop containing nucleoside triphosphate hydrolases superfamily protein isoform 1; K12858 ATP-dependent RNA helicase DDX23/PRP28 [EC:3.6.4.13] (A)	Spliceosome (ko03040)	[A]	RNA processing and modification	DEAD/DEAH box helicase	DEAD-box ATP-dependent RNA helicase 21 OS=Oryza sativa subsp. japonica (Rice) PE=2 SV=1	A	RNA processing and modification	P-loop containing nucleoside triphosphate hydrolases superfamily protein isoform 2 [Theobroma cacao]
evm.TU.supercontig_2.181	--	--	--	--	--	--	--	--	--	--	--	conserved hypothetical protein [Ricinus communis]
evm.TU.supercontig_82.60	[S]	Function unknown	Biological Process: autophagy (GO:0006914);; Biological Process: signal transduction (GO:0007165);; Molecular Function: zinc ion binding (GO:0008270);; Molecular Function: phosphatidylinositol binding (GO:0035091);;	--	--	[S]	Function unknown	Family of unknown function (DUF500);; FYVE zinc finger	1-phosphatidylinositol-3-phosphate 5-kinase FAB1A GN=FAB1A OS=Arabidopsis thaliana (Mouse-ear cress) PE=2 SV=1	R	General function prediction only	hypothetical protein CICLE_v100081232mg [Citrus clementina]
C.papaya_newGene_626	--	--	Molecular Function: diacylglycerol kinase activity (GO:0004143);; Biological Process: protein kinase C-activating G-protein coupled receptor signaling pathway (GO:0007205);;	K00901|1.05792e-32|pda:103714752|diacylglycerol kinase 5-like; K00901 diacylglycerol kinase (ATP) [EC:2.7.1.107] (A)	Glycerolipid metabolism (ko00561);; Glycerophospholipid metabolism (ko00564);; Phosphatidylinositol signaling system (ko04070)	[IT]	Lipid transport and metabolism;; Signal transduction mechanisms	Diacylglycerol kinase catalytic domain	Diacylglycerol kinase 5 GN=DGK5 OS=Arabidopsis thaliana (Mouse-ear cress) PE=2 SV=1	T	Signal transduction mechanisms	hypothetical protein JCGZ_00714 [Jatropha curcas]
evm.TU.supercontig_12.5	--	--	Molecular Function: calcium ion binding (GO:0005509);;	--	--	[ZD]	Cytoskeleton;; Cell cycle control, cell division, chromosome partitioning	EF-hand domain pair	Calcium-binding protein PBP1 GN=F24B18.11 OS=Arabidopsis thaliana (Mouse-ear cress) PE=1 SV=1	DZ	Cell cycle control, cell division, chromosome partitioning;; Cytoskeleton	Calcium-binding EF-hand family protein [Theobroma cacao]
evm.TU.supercontig_18.225	--	--	Cellular Component: cytoplasm (GO:0005737);; Biological Process: membrane fusion (GO:0006944);; Molecular Function: zinc ion binding (GO:0008270);; Molecular Function: actin filament binding (GO:0051015);; Biological Process: actin filament bundle assembly (GO:0051017);;	K09377|2.82302e-121|rcu:RCOM_1614610|Pollen-specific protein SF3, putative; K09377 cysteine and glycine-rich protein (A)	--	[TZ]	Signal transduction mechanisms;; Cytoskeleton	LIM domain	LIM domain-containing protein PLIM2b {ECO:0000305} OS=Arabidopsis thaliana (Mouse-ear cress) PE=1 SV=1	TZ	Signal transduction mechanisms;; Cytoskeleton	Pollen-specific protein SF3, putative [Ricinus communis]
evm.TU.supercontig_1.109	[G]	Carbohydrate transport and metabolism	Molecular Function: hydrolase activity, hydrolyzing O-glycosyl compounds (GO:0004553);; Biological Process: carbohydrate metabolic process (GO:0005975);;	K01188|0|pper:PRUPE_ppa015619mg|hypothetical protein; K01188 beta-glucosidase [EC:3.2.1.21] (A)	Cyanoamino acid metabolism (ko00460);; Starch and sucrose metabolism (ko00500);; Phenylpropanoid biosynthesis (ko00940)	[G]	Carbohydrate transport and metabolism	Glycosyl hydrolase family 1	Beta-glucosidase 40 (Precursor) GN=BGLU40 OS=Arabidopsis thaliana (Mouse-ear cress) PE=2 SV=1	G	Carbohydrate transport and metabolism	PREDICTED: beta-glucosidase 40-like isoform 2 [Fragaria vesca subsp. vesca]
evm.TU.supercontig_49.31	--	--	--	--	--	--	--	Helix-loop-helix DNA-binding domain	Transcription factor HEC2 GN=F11C1.170 OS=Arabidopsis thaliana (Mouse-ear cress) PE=1 SV=1	K	Transcription	PREDICTED: transcription factor HEC1 [Vitis vinifera]
evm.TU.supercontig_97.2	--	--	Cellular Component: cytoplasm (GO:0005737);; Biological Process: cell adhesion (GO:0007155);; Biological Process: trichome morphogenesis (GO:0010090);; Biological Process: actin nucleation (GO:0045010);; Biological Process: root hair cell differentiation (GO:0048765);; Biological Process: cell wall organization (GO:0071555);;	--	--	--	--	--	Protein BRANCHLESS TRICHOME GN=BLT OS=Arabidopsis thaliana (Mouse-ear cress) PE=1 SV=1	S	Function unknown	hypothetical protein JCGZ_00884 [Jatropha curcas]
evm.TU.supercontig_24.70	--	--	Molecular Function: oxidoreductase activity (GO:0016491);; Biological Process: oxidation-reduction process (GO:0055114);;	--	--	--	--	NmrA-like family	Isoflavone reductase homolog OS=Lupinus albus (White lupin) PE=2 SV=1	R	General function prediction only	PREDICTED: isoflavone reductase homolog [Cicer arietinum]
evm.TU.supercontig_92.22	--	--	--	--	--	[R]	General function prediction only	DYW family of nucleic acid deaminases	Putative pentatricopeptide repeat-containing protein At5g52630 GN=F6N7.12 OS=Arabidopsis thaliana (Mouse-ear cress) PE=3 SV=1	R	General function prediction only	hypothetical protein CISIN_1g0074161mg, partial [Citrus sinensis]
evm.TU.supercontig_3.54	[K]	Transcription	Molecular Function: plastid sigma factor activity (GO:0001053);; Molecular Function: DNA binding (GO:0003677);; Molecular Function: sequence-specific DNA binding transcription factor activity (GO:0003700);; Molecular Function: DNA-directed RNA polymerase activity (GO:0003899);; Cellular Component: mitochondrion (GO:0005739);; Biological Process: DNA-templated transcription, initiation (GO:0006352…	K03093|0|pmum:103333667|RNA polymerase sigma factor sigE, chloroplastic/mitochondrial; K03093 RNA polymerase sigma factor (A)	--	--	--	Sigma-70 region 3;; Sigma-70, region 4;; Sigma-70 region 2	RNA polymerase sigma factor sigE, chloroplastic/mitochondrial (Precursor) GN=MLE8.4 OS=Arabidopsis thaliana (Mouse-ear cress) PE=1 SV=1	K	Transcription	hypothetical protein PRUPE_ppa004259mg [Prunus persica]
evm.TU.supercontig_2.258	--	--	--	--	--	[R]	General function prediction only	gag-polypeptide of LTR copia-type	--	S	Function unknown	PREDICTED: uncharacterized protein LOC104877924 [Vitis vinifera]
evm.TU.supercontig_12.161	[P]	Inorganic ion transport and metabolism	Biological Process: polysaccharide biosynthetic process (GO:0000271);; Molecular Function: calcium ion binding (GO:0005509);; Cellular Component: vacuolar membrane (GO:0005774);; Biological Process: calcium ion transport (GO:0006816);; Biological Process: Golgi organization (GO:0007030);; Biological Process: response to salt stress (GO:0009651);; Biological Process: regulation of seed germination…	K05389|9.51537e-155|pmum:103342723|two-pore potassium channel 1-like; K05389 potassium channel subfamily K, other eukaryote (A)	--	[P]	Inorganic ion transport and metabolism	Ion channel;; Ion transport protein	Two-pore potassium channel 1 GN=MDF20.7 OS=Arabidopsis thaliana (Mouse-ear cress) PE=1 SV=2	P	Inorganic ion transport and metabolism	PREDICTED: two-pore potassium channel 1-like [Prunus mume]
evm.TU.supercontig_99.30	--	--	Molecular Function: taxadien-5-alpha-ol O-acetyltransferase activity (GO:0050638);;	--	--	--	--	Transferase family	Omega-hydroxypalmitate O-feruloyl transferase GN=MEE6.11 OS=Arabidopsis thaliana (Mouse-ear cress) PE=1 SV=1	S	Function unknown	hypothetical protein JCGZ_04474 [Jatropha curcas]
gevm.TU.contig_31450.2	--	--	--	--	--	--	--	Jacalin-like lectin domain	Jacalin-related lectin 3 GN=JAL3 OS=Arabidopsis thaliana (Mouse-ear cress) PE=2 SV=1	R	General function prediction only	hypothetical protein CICLE_v10000604mg [Citrus clementina]
evm.TU.supercontig_973.2	--	--	--	--	--	--	--	--	--	--	--	PREDICTED: putative ribonuclease H protein At1g65750 [Malus domestica]
evm.TU.supercontig_120.14	[J]	Translation, ribosomal structure and biogenesis	Molecular Function: translation release factor activity (GO:0003747);;	--	--	[J]	Translation, ribosomal structure and biogenesis	PCRF domain;; RF-1 domain	Peptide chain release factor PrfB3, chloroplastic {ECO:0000303|PubMed:21771930} (Precursor) OS=Arabidopsis thaliana (Mouse-ear cress) PE=2 SV=1	J	Translation, ribosomal structure and biogenesis	Peptide chain release factor 2 isoform 1 [Theobroma cacao]
evm.TU.supercontig_26.97	[KAD]	Transcription;; RNA processing and modification;; Cell cycle control, cell division, chromosome partitioning	--	K09422|2.99496e-100|tcc:TCM_035359|Myb domain protein 52; K09422 myb proto-oncogene protein, plant (A)	--	[K]	Transcription	Myb-like DNA-binding domain;; Myb-like DNA-binding domain	Transcription factor MYB44 GN=K8K14.2 OS=Arabidopsis thaliana (Mouse-ear cress) PE=2 SV=1	K	Transcription	Myb domain protein 52 [Theobroma cacao]
evm.TU.supercontig_66.59	--	--	Biological Process: regulation of transcription, DNA-templated (GO:0006355);;	--	--	--	--	GRAS domain family	Protein SCARECROW GN=SCR OS=Ipomoea nil (Japanese morning glory) PE=1 SV=1	S	Function unknown	hypothetical protein POPTR_0013s11930g [Populus trichocarpa]
evm.TU.supercontig_75.120	--	--	Molecular Function: DNA binding (GO:0003677);; Molecular Function: catalytic activity (GO:0003824);; Cellular Component: nucleus (GO:0005634);; Biological Process: transcription initiation from RNA polymerase II promoter (GO:0006367);; Molecular Function: protein C-terminus binding (GO:0008022);; Cellular Component: chloroplast (GO:0009507);; Cellular Component: photosystem I (GO:0009522);; Biolo…	K03138|0|rcu:RCOM_1299530|tfiif-alpha, putative; K03138 transcription initiation factor TFIIF subunit alpha (A)	Basal transcription factors (ko03022)	[K]	Transcription	Transcription initiation factor IIF, alpha subunit (TFIIF-alpha)	Transcription initiation factor IIF subunit alpha GN=T1P17.200 OS=Arabidopsis thaliana (Mouse-ear cress) PE=1 SV=1	K	Transcription	tfiif-alpha, putative [Ricinus communis]
evm.TU.supercontig_37.41	--	--	--	--	--	--	--	--	Uncharacterized protein At4g08330, chloroplastic (Precursor) GN=At4g08330 OS=Arabidopsis thaliana (Mouse-ear cress) PE=1 SV=1	S	Function unknown	hypothetical protein POPTR_0005s07160g [Populus trichocarpa]
evm.TU.supercontig_54.40	[L]	Replication, recombination and repair	--	K02469|2.88926e-24|mus:103985565|DNA gyrase subunit A, chloroplastic/mitochondrial isoform X1; K02469 DNA gyrase subunit A [EC:5.99.1.3] (A)	--	[B]	Chromatin structure and dynamics	DNA gyrase/topoisomerase IV, subunit A	DNA gyrase subunit A, chloroplastic/mitochondrial (Precursor) GN=GYRA OS=Nicotiana benthamiana PE=2 SV=1	L	Replication, recombination and repair	PREDICTED: DNA gyrase subunit A, chloroplastic/mitochondrial isoform X2 [Musa acuminata subsp. malaccensis]
evm.TU.supercontig_106.42	--	--	Cellular Component: plasma membrane (GO:0005886);; Molecular Function: zinc ion binding (GO:0008270);; Molecular Function: actin filament binding (GO:0051015);; Biological Process: actin filament bundle assembly (GO:0051017);;	K09377|3.2609e-117|tcc:TCM_007239|GATA type zinc finger transcription factor family protein; K09377 cysteine and glycine-rich protein (A)	--	[TZ]	Signal transduction mechanisms;; Cytoskeleton	LIM domain	LIM domain-containing protein WLIM1 {ECO:0000305} OS=Arabidopsis thaliana (Mouse-ear cress) PE=1 SV=1	TZ	Signal transduction mechanisms;; Cytoskeleton	GATA type zinc finger transcription factor family protein [Theobroma cacao]
evm.TU.supercontig_73.74	--	--	Cellular Component: spindle microtubule (GO:0005876);; Cellular Component: phragmoplast (GO:0009524);; Molecular Function: microtubule minus-end binding (GO:0051011);;	--	--	--	--	Plant nuclear matrix protein 1 (NMP1)	--	S	Function unknown	hypothetical protein JCGZ_02617 [Jatropha curcas]
evm.TU.supercontig_10.250	[M]	Cell wall/membrane/envelope biogenesis	--	K01184|2.29602e-128|cic:CICLE_v10027137mg|hypothetical protein; K01184 polygalacturonase [EC:3.2.1.15] (A)	Pentose and glucuronate interconversions (ko00040);; Starch and sucrose metabolism (ko00500)	--	--	Glycosyl hydrolases family 28;; Pectate lyase superfamily protein	Probable polygalacturonase At3g15720 (Precursor) GN=At3g15720 OS=Arabidopsis thaliana (Mouse-ear cress) PE=1 SV=1	R	General function prediction only	hypothetical protein CICLE_v10027137mg [Citrus clementina]
evm.TU.supercontig_54.28	--	--	Molecular Function: DNA binding (GO:0003677);; Molecular Function: sequence-specific DNA binding transcription factor activity (GO:0003700);; Cellular Component: nucleus (GO:0005634);; Biological Process: regulation of glycolytic process (GO:0006110);; Biological Process: regulation of transcription, DNA-templated (GO:0006355);; Biological Process: response to sucrose (GO:0009744);; Biological Pr…	--	--	--	--	AP2 domain	Ethylene-responsive transcription factor WRI1 OS=Arabidopsis thaliana (Mouse-ear cress) PE=2 SV=1	K	Transcription	BnaA07g16350D [Brassica napus]
evm.TU.supercontig_17.152	[G]	Carbohydrate transport and metabolism	Biological Process: carbohydrate metabolic process (GO:0005975);; Molecular Function: beta-glucosidase activity (GO:0008422);; Biological Process: response to salt stress (GO:0009651);; Molecular Function: thioglucosidase activity (GO:0019137);;	K01237|0|eus:EUTSA_v10011399mg|hypothetical protein; K01237 myrosinase [EC:3.2.1.147] (A)	Tryptophan metabolism (ko00380)	[G]	Carbohydrate transport and metabolism	Glycosyl hydrolase family 1	Myrosinase 5 (Precursor) GN=F5D21.17 OS=Arabidopsis thaliana (Mouse-ear cress) PE=1 SV=1	G	Carbohydrate transport and metabolism	beta-thioglucoside glucohydrolase [Carica papaya]
evm.TU.supercontig_50.122	[R]	General function prediction only	Molecular Function: chitinase activity (GO:0004568);; Biological Process: carbohydrate metabolic process (GO:0005975);; Biological Process: chitin catabolic process (GO:0006032);; Biological Process: cell wall macromolecule catabolic process (GO:0016998);;	--	--	[R]	General function prediction only	Chitinase class I	Chitinase-like protein 1 (Precursor) GN=At1g05850 OS=Arabidopsis thaliana (Mouse-ear cress) PE=1 SV=1	R	General function prediction only	PREDICTED: chitinase-like protein 1 [Prunus mume]
evm.TU.supercontig_87.58	--	--	--	--	--	--	--	--	--	R	General function prediction only	hypothetical protein SORBIDRAFT_10g004610 [Sorghum bicolor]
evm.TU.supercontig_306.9	--	--	Molecular Function: calcium ion binding (GO:0005509);; Cellular Component: nucleus (GO:0005634);; Cellular Component: cytoplasm (GO:0005737);;	K11583|0|tcc:TCM_026181|Calcium-binding EF-hand family protein isoform 1; K11583 serine/threonine-protein phosphatase 2A regulatory subunit B'' (A)	mRNA surveillance pathway (ko03015)	[A]	RNA processing and modification	EF-hand domain pair;; EF hand;; EF-hand domain;; EF hand;; EF-hand domain pair	Serine/threonine protein phosphatase 2A regulatory subunit B&apos;&apos;beta GN=B&apos;&apos;BETA OS=Arabidopsis thaliana (Mouse-ear cress) PE=1 SV=1	A	RNA processing and modification	Calcium-binding EF-hand family protein isoform 1 [Theobroma cacao]
evm.TU.supercontig_41.68	--	--	Molecular Function: binding (GO:0005488);;	--	--	[R]	General function prediction only	--	--	R	General function prediction only	PREDICTED: uncharacterized protein LOC105141924 [Populus euphratica]
evm.TU.supercontig_151.43	[U]	Intracellular trafficking, secretion, and vesicular transport	Molecular Function: SNAP receptor activity (GO:0005484);; Cellular Component: trans-Golgi network (GO:0005802);; Biological Process: protein targeting to vacuole (GO:0006623);; Biological Process: intra-Golgi vesicle-mediated transport (GO:0006891);; Biological Process: membrane fusion (GO:0006944);; Biological Process: Golgi organization (GO:0007030);; Biological Process: protein secretion (GO:0…	K08489|5.99297e-157|tcc:TCM_004740|Syntaxin of plants 41 isoform 2; K08489 syntaxin 16 (A)	SNARE interactions in vesicular transport (ko04130)	[U]	Intracellular trafficking, secretion, and vesicular transport	Syntaxin	Syntaxin-42 GN=SYP42 OS=Arabidopsis thaliana (Mouse-ear cress) PE=1 SV=1	U	Intracellular trafficking, secretion, and vesicular transport	Syntaxin of plants 42 isoform 1 [Theobroma cacao]
evm.TU.supercontig_20.178	--	--	Molecular Function: binding (GO:0005488);; Molecular Function: hydrolase activity (GO:0016787);; Biological Process: primary metabolic process (GO:0044238);; Biological Process: organic substance metabolic process (GO:0071704);;	--	--	--	--	--	--	R	General function prediction only	PREDICTED: uncharacterized protein LOC102618329 [Citrus sinensis]
evm.TU.supercontig_17.167	--	--	--	--	--	--	--	--	--	S	Function unknown	D-phenylhydantoinase [Gossypium arboreum]
evm.TU.supercontig_5.112	--	--	Molecular Function: catalytic activity (GO:0003824);; Biological Process: metabolic process (GO:0008152);; Biological Process: embryo development ending in seed dormancy (GO:0009793);; Cellular Component: membrane (GO:0016020);;	--	--	[R]	General function prediction only	PPR repeat family;; PPR repeat;; Pentatricopeptide repeat domain;; PPR repeat;; DYW family of nucleic acid deaminases	Pentatricopeptide repeat-containing protein At5g03800 OS=Arabidopsis thaliana (Mouse-ear cress) PE=2 SV=1	R	General function prediction only	hypothetical protein CICLE_v10011036mg [Citrus clementina]
evm.TU.supercontig_10.14	--	--	Molecular Function: DNA binding (GO:0003677);; Molecular Function: chromatin binding (GO:0003682);;	--	--	--	--	MYB-CC type transfactor, LHEQLE motif;; Myb-like DNA-binding domain	Protein PHR1-LIKE 1 GN=PHL1 OS=Arabidopsis thaliana (Mouse-ear cress) PE=1 SV=1	S	Function unknown	Transcription factor, putative isoform 2 [Theobroma cacao]
evm.TU.supercontig_16.83	--	--	Molecular Function: procollagen-proline 4-dioxygenase activity (GO:0004656);; Molecular Function: iron ion binding (GO:0005506);; Cellular Component: nucleus (GO:0005634);; Cellular Component: cytoplasm (GO:0005737);; Molecular Function: L-ascorbic acid binding (GO:0031418);; Biological Process: oxidation-reduction process (GO:0055114);;	K00472|9.14763e-107|pop:POPTR_0008s20230g|POPTRDRAFT_1085714; oxidoreductase family protein; K00472 prolyl 4-hydroxylase [EC:1.14.11.2] (A)	Arginine and proline metabolism (ko00330)	[E]	Amino acid transport and metabolism	2OG-Fe(II) oxygenase superfamily;; 2OG-Fe(II) oxygenase superfamily;; ShK domain-like;; 2OG-Fe(II) oxygenase superfamily	Prolyl 4-hydroxylase 2 (Precursor) GN=P4H2 OS=Arabidopsis thaliana (Mouse-ear cress) PE=1 SV=1	E	Amino acid transport and metabolism	Prolyl 4-hydroxylase subunit alpha-1 [Morus notabilis]
evm.TU.supercontig_55.73	--	--	Molecular Function: UDP-glucosyltransferase activity (GO:0035251);;	--	--	[GC]	Carbohydrate transport and metabolism;; Energy production and conversion	UDP-glucoronosyl and UDP-glucosyl transferase	7-deoxyloganetin glucosyltransferase GN=UGT85A24 OS=Gardenia jasminoides (Cape jasmine) PE=1 SV=1	CG	Energy production and conversion;; Carbohydrate transport and metabolism	PREDICTED: 7-deoxyloganetin glucosyltransferase isoform X2 [Vitis vinifera]
evm.TU.supercontig_85.117	--	--	Molecular Function: ATP binding (GO:0005524);; Cellular Component: cytoplasm (GO:0005737);; Biological Process: regulation of cell shape (GO:0008360);; Molecular Function: UDP-N-acetylmuramoylalanine-D-glutamate ligase activity (GO:0008764);; Biological Process: biosynthetic process (GO:0009058);; Biological Process: cell division (GO:0051301);;	--	--	[TO]	Signal transduction mechanisms;; Posttranslational modification, protein turnover, chaperones	OTU-like cysteine protease	OTU domain-containing protein At3g57810 GN=At3g57810 OS=Arabidopsis thaliana (Mouse-ear cress) PE=2 SV=1	OT	Posttranslational modification, protein turnover, chaperones;; Signal transduction mechanisms	PREDICTED: OTU domain-containing protein At3g57810 [Vitis vinifera]
evm.TU.supercontig_41.64	--	--	Molecular Function: nucleic acid binding (GO:0003676);; Molecular Function: catalytic activity (GO:0003824);; Biological Process: cellular aromatic compound metabolic process (GO:0006725);; Biological Process: cellular nitrogen compound metabolic process (GO:0034641);; Biological Process: primary metabolic process (GO:0044238);; Biological Process: cellular macromolecule metabolic process (GO:004…	--	--	--	--	--	--	--	--	hypothetical protein VITISV_036283 [Vitis vinifera]
evm.TU.supercontig_30.2	[R]	General function prediction only	Molecular Function: voltage-gated potassium channel activity (GO:0005249);; Biological Process: potassium ion transport (GO:0006813);; Cellular Component: integral component of membrane (GO:0016021);; Biological Process: transmembrane transport (GO:0055085);;	--	--	[PT]	Inorganic ion transport and metabolism;; Signal transduction mechanisms	Ankyrin repeats (3 copies);; Domain of unknown function (DUF3354);; Ankyrin repeat;; Ankyrin repeats (many copies);; Ankyrin repeats (many copies);; Cyclic nucleotide-binding domain;; Ankyrin repeat;; Ion transport protein	Potassium channel AKT2/3 GN=T10I14.30 OS=Arabidopsis thaliana (Mouse-ear cress) PE=1 SV=1	P	Inorganic ion transport and metabolism	PREDICTED: potassium channel AKT2/3 isoform X4 [Beta vulgaris subsp. vulgaris]
evm.TU.supercontig_65.138	--	--	Cellular Component: integral component of membrane (GO:0016021);; Biological Process: transmembrane transport (GO:0055085);;	K13947|8.17256e-16|pxb:103946937|probable auxin efflux carrier component 1c; K13947 auxin efflux carrier family (A)	--	--	--	Membrane transport protein	Probable auxin efflux carrier component 1c GN=P0479H10.14 OS=Oryza sativa subsp. japonica (Rice) PE=2 SV=1	P	Inorganic ion transport and metabolism	PIN-like protein, partial [Zamia fischeri]
evm.TU.supercontig_25.125	--	--	Molecular Function: ubiquitin-protein transferase activity (GO:0004842);; Biological Process: mitochondrion organization (GO:0007005);; Molecular Function: zinc ion binding (GO:0008270);; Cellular Component: chloroplast envelope (GO:0009941);; Biological Process: protein ubiquitination (GO:0016567);;	K15688|1.3669e-176|tcc:TCM_029137|E3 Ubiquitin ligase family protein isoform 1; K15688 E3 ubiquitin-protein ligase MUL1 [EC:6.3.2.19] (A)	--	[O]	Posttranslational modification, protein turnover, chaperones	E3 Ubiquitin ligase;; Zinc finger, C3HC4 type (RING finger);; Zinc finger, C3HC4 type (RING finger)	Probable E3 ubiquitin-protein ligase LUL3 GN=T16G12.120 OS=Arabidopsis thaliana (Mouse-ear cress) PE=1 SV=1	O	Posttranslational modification, protein turnover, chaperones	E3 Ubiquitin ligase family protein isoform 1 [Theobroma cacao]
evm.TU.supercontig_92.6	[K]	Transcription	Molecular Function: DNA binding (GO:0003677);; Molecular Function: DNA-directed RNA polymerase activity (GO:0003899);; Cellular Component: nucleus (GO:0005634);; Cellular Component: cytosol (GO:0005829);; Biological Process: DNA-templated transcription, elongation (GO:0006354);; Biological Process: mRNA export from nucleus (GO:0006406);; Biological Process: protein import into nucleus (GO:0006606…	K02999|0|crb:CARUB_v10016563mg|hypothetical protein; K02999 DNA-directed RNA polymerase I subunit RPA1 [EC:2.7.7.6] (A)	Purine metabolism (ko00230);; Pyrimidine metabolism (ko00240);; RNA polymerase (ko03020)	[K]	Transcription	RNA polymerase Rpb1, domain 5;; RNA polymerase Rpb1, domain 3;; RNA polymerase Rpb1, domain 4;; RNA polymerase Rpb1, domain 2	DNA-directed RNA polymerase II subunit 1 GN=F4B14.70 OS=Arabidopsis thaliana (Mouse-ear cress) PE=1 SV=3	K	Transcription	PREDICTED: DNA-directed RNA polymerase I subunit rpa1 [Tarenaya hassleriana]
evm.TU.supercontig_26.298	--	--	--	--	--	--	--	--	--	S	Function unknown	hypothetical protein CISIN_1g0156881mg, partial [Citrus sinensis]
evm.TU.supercontig_1200.1	--	--	Cellular Component: nucleus (GO:0005634);; Biological Process: intracellular protein transport (GO:0006886);; Molecular Function: Ran GTPase binding (GO:0008536);;	--	--	[YU]	Nuclear structure;; Intracellular trafficking, secretion, and vesicular transport	--	Importin beta-like SAD2 {ECO:0000305} OS=Arabidopsis thaliana (Mouse-ear cress) PE=1 SV=1	UY	Intracellular trafficking, secretion, and vesicular transport;; Nuclear structure	PREDICTED: probable importin-7 homolog [Phoenix dactylifera]
evm.TU.supercontig_637.2	--	--	Molecular Function: binding (GO:0005488);;	K13148|3.81163e-07|vvi:100261060|cleavage and polyadenylation specificity factor subunit 3-II; K13148 integrator complex subunit 11 [EC:3.1.27.-] (A)	--	--	--	--	--	--	--	hypothetical protein VITISV_044067 [Vitis vinifera]
evm.TU.supercontig_91.24	--	--	--	--	--	--	--	--	--	S	Function unknown	PREDICTED: protein TIFY 8 isoform X2 [Vitis vinifera]
evm.TU.supercontig_355.1	--	--	--	--	--	--	--	--	Cadmium-induced protein AS8 GN=At4g19070 OS=Arabidopsis thaliana (Mouse-ear cress) PE=2 SV=1	T	Signal transduction mechanisms	hypothetical protein L484_022844 [Morus notabilis]
evm.TU.supercontig_19.9	[V]	Defense mechanisms	--	--	--	[Q]	Secondary metabolites biosynthesis, transport and catabolism	ABC-2 type transporter;; ABC transporter;; Plant PDR ABC transporter associated;; ABC-transporter extracellular N-terminal;; AAA domain;; AAA domain;; AAA domain;; P-loop containing region of AAA domain;; AAA domain;; AAA domain;; AAA ATPase domain;; ATPase family associated with various cellular activities (AAA);; AAA domain;; Protein of unknown function, DUF258;; NACHT domain;; CobW/HypB/UreG, …	Pleiotropic drug resistance protein 2 GN=PDR2 OS=Nicotiana plumbaginifolia (Leadwort-leaved tobacco) PE=2 SV=1	Q	Secondary metabolites biosynthesis, transport and catabolism	unnamed protein product [Vitis vinifera]
C.papaya_newGene_2311	--	--	Molecular Function: hydrolase activity (GO:0016787);;	--	--	--	--	GDSL-like Lipase/Acylhydrolase	GDSL esterase/lipase At1g29660 (Precursor) GN=At1g29660 OS=Arabidopsis thaliana (Mouse-ear cress) PE=2 SV=1	I	Lipid transport and metabolism	hypothetical protein PRUPE_ppa021115mg [Prunus persica]
evm.TU.supercontig_3.424	[J]	Translation, ribosomal structure and biogenesis	Molecular Function: GTPase activity (GO:0003924);; Molecular Function: sulfate adenylyltransferase (ATP) activity (GO:0004781);; Molecular Function: GTP binding (GO:0005525);; Biological Process: GTP catabolic process (GO:0006184);;	K03267|5.98009e-142|gmx:100793653|eukaryotic peptide chain release factor GTP-binding subunit ERF3A-like; K03267 peptide chain release factor subunit 3 (A)	mRNA surveillance pathway (ko03015)	[J]	Translation, ribosomal structure and biogenesis	Elongation factor Tu GTP binding domain;; 50S ribosome-binding GTPase	Elongation factor 1-alpha C GN=TEF-C OS=Porphyra purpurea (Red seaweed) PE=2 SV=1	J	Translation, ribosomal structure and biogenesis	PREDICTED: eukaryotic peptide chain release factor GTP-binding subunit ERF3A-like isoform X2 [Populus euphratica]
evm.TU.supercontig_27.112	--	--	Cellular Component: nucleus (GO:0005634);; Biological Process: mRNA processing (GO:0006397);;	K12867|0|cmo:103484548|pre-mRNA-splicing factor SYF1; K12867 pre-mRNA-splicing factor SYF1 (A)	Spliceosome (ko03040)	[A]	RNA processing and modification	Tetratricopeptide repeat;; Suppressor of forked protein (Suf);; Mad3/BUB1 homology region 1	--	A	RNA processing and modification	PREDICTED: pre-mRNA-splicing factor SYF1 [Cucumis melo]
evm.TU.contig_34798	[P]	Inorganic ion transport and metabolism	Molecular Function: magnesium ion binding (GO:0000287);; Molecular Function: phospholipid-translocating ATPase activity (GO:0004012);; Molecular Function: ATP binding (GO:0005524);; Biological Process: cation transport (GO:0006812);; Biological Process: metabolic process (GO:0008152);; Molecular Function: ATPase activity, coupled to transmembrane movement of ions, phosphorylative mechanism (GO:00…	K01530|7.05768e-103|cic:CICLE_v10014108mg|hypothetical protein; K01530 phospholipid-translocating ATPase [EC:3.6.3.1] (A)	--	[R]	General function prediction only	haloacid dehalogenase-like hydrolase;; haloacid dehalogenase-like hydrolase;; haloacid dehalogenase-like hydrolase	Putative phospholipid-transporting ATPase 8 GN=ALA8 OS=Arabidopsis thaliana (Mouse-ear cress) PE=3 SV=1	P	Inorganic ion transport and metabolism	hypothetical protein CISIN_1g0010081mg, partial [Citrus sinensis]
gevm.TU.contig_35333.1	[O]	Posttranslational modification, protein turnover, chaperones	Molecular Function: translation elongation factor activity (GO:0003746);; Cellular Component: eukaryotic translation elongation factor 1 complex (GO:0005853);; Biological Process: translational elongation (GO:0006414);;	K03233|2.69515e-88|vvi:100264325|elongation factor 1-gamma-like; K03233 elongation factor 1-gamma (A)	--	[O]	Posttranslational modification, protein turnover, chaperones	Elongation factor 1 gamma, conserved domain;; Glutathione S-transferase, C-terminal domain;; Glutathione S-transferase, C-terminal domain;; Glutathione S-transferase, C-terminal domain	Elongation factor 1-gamma OS=Prunus avium (Cherry) PE=2 SV=1	J	Translation, ribosomal structure and biogenesis	PREDICTED: elongation factor 1-gamma-like [Vitis vinifera]
evm.TU.supercontig_47.29	--	--	Molecular Function: aspartic-type endopeptidase activity (GO:0004190);; Cellular Component: extracellular region (GO:0005576);; Biological Process: proteolysis (GO:0006508);;	K00924|0|eus:EUTSA_v10013365mg|hypothetical protein; K00924 [EC:2.7.1.-] (A)	--	[O]	Posttranslational modification, protein turnover, chaperones	Eukaryotic aspartyl protease;; Xylanase inhibitor N-terminal;; Xylanase inhibitor C-terminal	Aspartic proteinase-like protein 2 (Precursor) GN=At1g65240 OS=Arabidopsis thaliana (Mouse-ear cress) PE=1 SV=2	R	General function prediction only	PREDICTED: aspartic proteinase-like protein 2 [Tarenaya hassleriana]
evm.TU.supercontig_3.123	[P]	Inorganic ion transport and metabolism	Biological Process: maltose metabolic process (GO:0000023);; Biological Process: pentose-phosphate shunt (GO:0006098);; Biological Process: aging (GO:0007568);; Cellular Component: chloroplast thylakoid membrane (GO:0009535);; Cellular Component: chloroplast envelope (GO:0009941);; Biological Process: starch biosynthetic process (GO:0019252);; Biological Process: positive regulation of catalytic …	--	--	--	--	Rhodanese-like domain	Rhodanese-like domain-containing protein 14, chloroplastic (Precursor) GN=At4g27700 OS=Arabidopsis thaliana (Mouse-ear cress) PE=2 SV=1	R	General function prediction only	PREDICTED: rhodanese-like domain-containing protein 14, chloroplastic-like isoform X2 [Citrus sinensis]
evm.TU.supercontig_62.15	--	--	Molecular Function: protein disulfide isomerase activity (GO:0003756);; Biological Process: protein folding (GO:0006457);; Cellular Component: chloroplast thylakoid membrane (GO:0009535);; Biological Process: chloroplast organization (GO:0009658);; Molecular Function: protein self-association (GO:0043621);;	--	--	--	--	--	Protein disulfide-isomerase SCO2 (Precursor) GN=MVI11.22 OS=Arabidopsis thaliana (Mouse-ear cress) PE=1 SV=1	S	Function unknown	PREDICTED: protein disulfide-isomerase SCO2 [Vitis vinifera]
evm.TU.supercontig_12.280	[CI]	Energy production and conversion;; Lipid transport and metabolism	Molecular Function: binding (GO:0005488);;	--	--	[C]	Energy production and conversion	Cytochrome b5-like Heme/Steroid binding domain	Cytochrome b5 domain-containing protein RLF {ECO:0000305} OS=Arabidopsis thaliana (Mouse-ear cress) PE=2 SV=1	C	Energy production and conversion	PREDICTED: cytochrome b5 domain-containing protein RLF-like [Populus euphratica]
evm.TU.supercontig_18.25	--	--	Biological Process: carbohydrate metabolic process (GO:0005975);; Molecular Function: beta-glucosidase activity (GO:0008422);; Cellular Component: plant-type cell wall (GO:0009505);; Biological Process: response to arsenic-containing substance (GO:0046685);;	--	--	--	--	Glycosyl hydrolase family 3 N terminal domain;; Glycosyl hydrolase family 3 C-terminal domain;; Fibronectin type III-like domain	Probable beta-D-xylosidase 2 (Precursor) GN=BXL2 OS=Arabidopsis thaliana (Mouse-ear cress) PE=2 SV=1	G	Carbohydrate transport and metabolism	Beta-xylosidase 2 [Theobroma cacao]
evm.TU.supercontig_64.86	--	--	Biological Process: lipid metabolic process (GO:0006629);; Molecular Function: hydrolase activity, acting on ester bonds (GO:0016788);;	--	--	--	--	GDSL-like Lipase/Acylhydrolase	Esterase (Precursor) OS=Hevea brasiliensis (Para rubber tree) PE=1 SV=1	I	Lipid transport and metabolism	PREDICTED: LOW QUALITY PROTEIN: esterase-like [Prunus mume]
evm.TU.supercontig_29.136	--	--	--	--	--	[S]	Function unknown	PAP2 superfamily	Probable lipid phosphate phosphatase beta GN=LPPB OS=Arabidopsis thaliana (Mouse-ear cress) PE=2 SV=1	R	General function prediction only	sphingosine-1-phosphate phosphohydrolase, putative [Ricinus communis]
evm.TU.supercontig_26.116	[LKJ]	Replication, recombination and repair;; Transcription;; Translation, ribosomal structure and biogenesis	Molecular Function: nucleic acid binding (GO:0003676);; Molecular Function: helicase activity (GO:0004386);; Biological Process: rRNA processing (GO:0006364);; Molecular Function: ATPase activity (GO:0016887);;	--	--	[A]	RNA processing and modification	DEAD/DEAH box helicase	DEAD-box ATP-dependent RNA helicase 39 GN=RH39 OS=Arabidopsis thaliana (Mouse-ear cress) PE=2 SV=2	A	RNA processing and modification	DEAD-box ATP-dependent RNA helicase 39 isoform 1 [Theobroma cacao]
evm.TU.supercontig_1.152	[CI]	Energy production and conversion;; Lipid transport and metabolism	Cellular Component: chloroplast outer membrane (GO:0009707);; Cellular Component: stromule (GO:0010319);; Molecular Function: heme binding (GO:0020037);; Molecular Function: metal ion binding (GO:0046872);;	--	--	[C]	Energy production and conversion	Cytochrome b5-like Heme/Steroid binding domain	Cytochrome b5 isoform A {ECO:0000303|PubMed:19054355} OS=Arabidopsis thaliana (Mouse-ear cress) PE=1 SV=1	C	Energy production and conversion	cytochrome b5 isoform Cb5-D [Vernicia fordii]
evm.TU.supercontig_71.72	--	--	Molecular Function: 2-alkenal reductase [NAD(P)] activity (GO:0032440);; Molecular Function: protein dimerization activity (GO:0046983);; Biological Process: oxidation-reduction process (GO:0055114);;	K13422|0|rcu:RCOM_0864470|Transcription factor AtMYC2, putative (EC:1.3.1.74); K13422 transcription factor MYC2 (A)	Plant hormone signal transduction (ko04075)	--	--	bHLH-MYC and R2R3-MYB transcription factors N-terminal;; Helix-loop-helix DNA-binding domain	Transcription factor MYC2 GN=At1g32640 OS=Arabidopsis thaliana (Mouse-ear cress) PE=1 SV=2	K	Transcription	Transcription factor AtMYC2, putative [Ricinus communis]
evm.TU.supercontig_217.23	--	--	Cellular Component: plasma membrane (GO:0005886);; Biological Process: organ morphogenesis (GO:0009887);; Biological Process: tissue development (GO:0009888);; Biological Process: positive regulation of organelle organization (GO:0010638);; Biological Process: sterol biosynthetic process (GO:0016126);; Biological Process: pentacyclic triterpenoid biosynthetic process (GO:0019745);; Biological Pro…	--	--	[R]	General function prediction only	C2 domain	Synaptotagmin-4 GN=T5K6.90 OS=Arabidopsis thaliana (Mouse-ear cress) PE=2 SV=1	S	Function unknown	PREDICTED: synaptotagmin-4 [Tarenaya hassleriana]
evm.TU.supercontig_55.19	--	--	Molecular Function: catalytic activity (GO:0003824);; Biological Process: metabolic process (GO:0008152);;	--	--	[K]	Transcription	SGT1 protein	Protein SGT1 homolog At5g65490 GN=At5g65490 OS=Arabidopsis thaliana (Mouse-ear cress) PE=1 SV=1	K	Transcription	hypothetical protein JCGZ_18705 [Jatropha curcas]
evm.TU.supercontig_198.30	--	--	Cellular Component: mitochondrion (GO:0005739);; Biological Process: chromatin assembly or disassembly (GO:0006333);; Cellular Component: membrane (GO:0016020);;	--	--	[R]	General function prediction only	PPR repeat family;; PPR repeat;; PPR repeat;; Pentatricopeptide repeat domain	Pentatricopeptide repeat-containing protein At1g61870, mitochondrial (Precursor) GN=PPR336 OS=Arabidopsis thaliana (Mouse-ear cress) PE=2 SV=2	R	General function prediction only	PREDICTED: pentatricopeptide repeat-containing protein At1g61870, mitochondrial [Nelumbo nucifera]
evm.TU.supercontig_277.2	--	--	--	--	--	--	--	Prolamin-like	--	--	--	--
evm.TU.supercontig_211.34	--	--	--	K17964|0|vvi:100245882|pentatricopeptide repeat-containing protein At5g61990, mitochondrial-like; K17964 leucine-rich PPR motif-containing protein, mitochondrial (A)	--	[R]	General function prediction only	PPR repeat family;; PPR repeat;; PPR repeat;; Pentatricopeptide repeat domain;; Tetratricopeptide repeat;; Mitochondrial 28S ribosomal protein S27;; Anaphase-promoting complex, cyclosome, subunit 3;; Replication factor C C-terminal domain;; MA3 domain;; Rab-GTPase-TBC domain	Pentatricopeptide repeat-containing protein At5g61990, mitochondrial (Precursor) GN=At5g61990 OS=Arabidopsis thaliana (Mouse-ear cress) PE=2 SV=1	R	General function prediction only	PREDICTED: pentatricopeptide repeat-containing protein At5g61990, mitochondrial-like [Vitis vinifera]
evm.TU.supercontig_77.99	[Q]	Secondary metabolites biosynthesis, transport and catabolism	Molecular Function: beta-carotene 15,15'-monooxygenase activity (GO:0003834);; Biological Process: response to water deprivation (GO:0009414);; Cellular Component: chloroplast thylakoid membrane (GO:0009535);; Cellular Component: chloroplast stroma (GO:0009570);; Biological Process: hyperosmotic salinity response (GO:0042538);; Molecular Function: 9-cis-epoxycarotenoid dioxygenase activity (GO:00…	K09840|0|tcc:TCM_032343|Nine-cis-epoxycarotenoid dioxygenase 3; K09840 9-cis-epoxycarotenoid dioxygenase [EC:1.13.11.51] (A)	Carotenoid biosynthesis (ko00906)	[Q]	Secondary metabolites biosynthesis, transport and catabolism	Retinal pigment epithelial membrane protein	9-cis-epoxycarotenoid dioxygenase NCED1, chloroplastic (Precursor) GN=NCED1 OS=Phaseolus vulgaris (Kidney bean) PE=2 SV=1	Q	Secondary metabolites biosynthesis, transport and catabolism	Nine-cis-epoxycarotenoid dioxygenase 3 [Theobroma cacao]
evm.TU.supercontig_3104.1	--	--	--	--	--	--	--	--	--	S	Function unknown	PREDICTED: uncharacterized protein LOC100247380 [Vitis vinifera]
evm.TU.supercontig_3726.1	--	--	Molecular Function: SNAP receptor activity (GO:0005484);; Biological Process: intracellular protein transport (GO:0006886);; Cellular Component: membrane (GO:0016020);;	K08506|8.25637e-56|tcc:TCM_022125|Syntaxin of plants 71; K08506 syntaxin of plants SYP7 (A)	SNARE interactions in vesicular transport (ko04130)	--	--	SNARE domain	Syntaxin-71 GN=SYP71 OS=Arabidopsis thaliana (Mouse-ear cress) PE=1 SV=1	U	Intracellular trafficking, secretion, and vesicular transport	PREDICTED: syntaxin-71 isoform X1 [Tarenaya hassleriana]
evm.TU.supercontig_23.85	--	--	--	--	--	--	--	--	--	--	--	PREDICTED: uncharacterized protein LOC103992314 [Musa acuminata subsp. malaccensis]
evm.TU.supercontig_46.189	--	--	Molecular Function: transferase activity, transferring hexosyl groups (GO:0016758);;	--	--	[GC]	Carbohydrate transport and metabolism;; Energy production and conversion	UDP-glucoronosyl and UDP-glucosyl transferase	UDP-glycosyltransferase 87A2 GN=UGT87A2 OS=Arabidopsis thaliana (Mouse-ear cress) PE=1 SV=1	CG	Energy production and conversion;; Carbohydrate transport and metabolism	UDP-Glycosyltransferase superfamily protein, putative [Theobroma cacao]
evm.TU.supercontig_12.232	[D]	Cell cycle control, cell division, chromosome partitioning	Molecular Function: GTPase activity (GO:0003924);; Molecular Function: structural molecule activity (GO:0005198);; Molecular Function: GTP binding (GO:0005525);; Cellular Component: microtubule (GO:0005874);; Biological Process: GTP catabolic process (GO:0006184);; Biological Process: microtubule-based process (GO:0007017);; Biological Process: pyrimidine ribonucleotide biosynthetic process (GO:0…	K03531|0|vvi:100243513|cell division protein FtsZ homolog 1, chloroplastic; K03531 cell division protein FtsZ (A)	--	--	--	Tubulin/FtsZ family, GTPase domain;; FtsZ family, C-terminal domain	Cell division protein FtsZ homolog 1, chloroplastic (Precursor) GN=At5g55280 OS=Arabidopsis thaliana (Mouse-ear cress) PE=1 SV=2	R	General function prediction only	hypothetical protein JCGZ_00965 [Jatropha curcas]
evm.TU.supercontig_2471.1	--	--	--	--	--	--	--	Late embryogenesis abundant protein	--	S	Function unknown	PREDICTED: uncharacterized protein LOC105119087 [Populus euphratica]
evm.TU.supercontig_179.31	--	--	--	--	--	--	--	MOSC domain	--	--	--	--
evm.TU.supercontig_96.10	[R]	General function prediction only	Molecular Function: methyltransferase activity (GO:0008168);; Biological Process: methylation (GO:0032259);; Molecular Function: metal ion binding (GO:0046872);;	--	--	[BK]	Chromatin structure and dynamics;; Transcription	PHD-zinc-finger like domain;; SET domain;; PWWP domain;; PHD-like zinc-binding domain;; PHD-finger;; PHD-finger	Histone-lysine N-methyltransferase ATX3 GN=F15G16.130 OS=Arabidopsis thaliana (Mouse-ear cress) PE=2 SV=2	BK	Chromatin structure and dynamics;; Transcription	SET domain protein 14, putative isoform 1 [Theobroma cacao]
evm.TU.supercontig_39.38	--	--	Molecular Function: transferase activity, transferring phosphorus-containing groups (GO:0016772);; Molecular Function: ion binding (GO:0043167);; Biological Process: cellular metabolic process (GO:0044237);; Molecular Function: organic cyclic compound binding (GO:0097159);; Molecular Function: heterocyclic compound binding (GO:1901363);;	--	--	--	--	--	--	S	Function unknown	hypothetical protein VITISV_022886 [Vitis vinifera]
evm.TU.supercontig_65.17	--	--	Molecular Function: core promoter proximal region sequence-specific DNA binding (GO:0000987);; Molecular Function: sequence-specific DNA binding transcription factor activity (GO:0003700);; Cellular Component: nucleus (GO:0005634);; Biological Process: regulation of transcription, DNA-templated (GO:0006355);; Biological Process: regulation of cell size (GO:0008361);; Biological Process: anatomica…	--	--	--	--	TCP family transcription factor	Transcription factor PCF2 OS=Oryza sativa subsp. japonica (Rice) PE=1 SV=1	K	Transcription	hypothetical protein JCGZ_05474 [Jatropha curcas]
evm.TU.supercontig_152.47	[J]	Translation, ribosomal structure and biogenesis	Molecular Function: aminoacyl-tRNA editing activity (GO:0002161);; Molecular Function: leucine-tRNA ligase activity (GO:0004823);; Molecular Function: ATP binding (GO:0005524);; Cellular Component: mitochondrion (GO:0005739);; Biological Process: rRNA processing (GO:0006364);; Biological Process: leucyl-tRNA aminoacylation (GO:0006429);; Biological Process: regulation of translational fidelity (G…	K01869|0|tcc:TCM_030285|TRNA synthetase class I (I, L, M and V) family protein isoform 1; K01869 leucyl-tRNA synthetase [EC:6.1.1.4] (A)	Aminoacyl-tRNA biosynthesis (ko00970)	[J]	Translation, ribosomal structure and biogenesis	tRNA synthetases class I (I, L, M and V);; Leucyl-tRNA synthetase, Domain 2;; tRNA synthetases class I (M);; Anticodon-binding domain of tRNA	Valine--tRNA ligase GN=VALRS OS=Arabidopsis thaliana (Mouse-ear cress) PE=2 SV=2	J	Translation, ribosomal structure and biogenesis	PREDICTED: putative leucine--tRNA ligase, mitochondrial [Tarenaya hassleriana]
evm.TU.supercontig_289.5	--	--	--	--	--	--	--	GDP-fucose protein O-fucosyltransferase	Uncharacterized protein At1g04910 GN=At1g04910 OS=Arabidopsis thaliana (Mouse-ear cress) PE=2 SV=1	S	Function unknown	O-fucosyltransferase family protein [Theobroma cacao]
evm.TU.supercontig_62.126	--	--	Molecular Function: kinase activity (GO:0016301);; Biological Process: phosphorylation (GO:0016310);; Molecular Function: phosphotransferase activity, alcohol group as acceptor (GO:0016773);; Biological Process: primary metabolic process (GO:0044238);; Biological Process: organic substance metabolic process (GO:0071704);;	K00888|0|cit:102615841|phosphatidylinositol 4-kinase alpha 1-like; K00888 phosphatidylinositol 4-kinase [EC:2.7.1.67] (A)	Inositol phosphate metabolism (ko00562);; Phosphatidylinositol signaling system (ko04070)	[T]	Signal transduction mechanisms	--	Phosphatidylinositol 4-kinase alpha 1 GN=At1g49340 OS=Arabidopsis thaliana (Mouse-ear cress) PE=1 SV=2	T	Signal transduction mechanisms	hypothetical protein CISIN_1g000157mg [Citrus sinensis]
evm.TU.supercontig_1.99	--	--	--	--	--	--	--	Remorin, C-terminal region	--	--	--	hypothetical protein PRUPE_ppa017471mg, partial [Prunus persica]
evm.TU.supercontig_1387.1	[A]	RNA processing and modification	Cellular Component: chloroplast (GO:0009507);;	K12828|2.27692e-118|mdm:103426078|splicing factor 3B subunit 1-like; K12828 splicing factor 3B subunit 1 (A)	Spliceosome (ko03040)	[A]	RNA processing and modification	--	--	A	RNA processing and modification	PREDICTED: splicing factor 3B subunit 1-like [Malus domestica]
evm.TU.supercontig_11.32	[RTKL]	General function prediction only;; Signal transduction mechanisms;; Transcription;; Replication, recombination and repair	Molecular Function: protein serine/threonine kinase activity (GO:0004674);; Molecular Function: ATP binding (GO:0005524);; Biological Process: protein phosphorylation (GO:0006468);; Biological Process: pollen development (GO:0009555);;	--	--	[T]	Signal transduction mechanisms	Protein tyrosine kinase;; Protein kinase domain	Calmodulin-binding receptor-like cytoplasmic kinase 2 OS=Arabidopsis thaliana (Mouse-ear cress) PE=2 SV=1	T	Signal transduction mechanisms	PREDICTED: calmodulin-binding receptor-like cytoplasmic kinase 2 [Populus euphratica]
evm.TU.supercontig_152.65	[R]	General function prediction only	--	K06130|1.90613e-151|tcc:TCM_030339|Carboxylesterases; K06130 lysophospholipase II [EC:3.1.1.5] (A)	Glycerophospholipid metabolism (ko00564)	[I]	Lipid transport and metabolism	Phospholipase/Carboxylesterase;; Dienelactone hydrolase family;; Prolyl oligopeptidase family;; Alpha/beta hydrolase family;; Alpha/beta hydrolase family;; alpha/beta hydrolase fold;; Serine hydrolase (FSH1)	--	I	Lipid transport and metabolism	Carboxylesterases [Theobroma cacao]
evm.TU.supercontig_28.10	--	--	Biological Process: pentose-phosphate shunt (GO:0006098);; Biological Process: rRNA processing (GO:0006364);; Cellular Component: chloroplast (GO:0009507);; Biological Process: response to high light intensity (GO:0009644);; Biological Process: response to sucrose (GO:0009744);; Biological Process: photosynthesis, light harvesting (GO:0009765);; Biological Process: regulation of proton transport …	K08908|1.74584e-144|sot:102580711|chlorophyll a-b binding protein, chloroplastic-like; K08908 light-harvesting complex I chlorophyll a/b binding protein 2 (A)	Photosynthesis - antenna proteins (ko00196)	--	--	Chlorophyll A-B binding protein	Chlorophyll a-b binding protein 7, chloroplastic (Precursor) GN=CAB7 OS=Solanum lycopersicum (Tomato) PE=3 SV=1	R	General function prediction only	hypothetical protein JCGZ_07509 [Jatropha curcas]
evm.TU.supercontig_66.51	--	--	--	--	--	--	--	--	--	S	Function unknown	Uncharacterized protein TCM_036336 [Theobroma cacao]
evm.TU.supercontig_10.99	--	--	--	--	--	[R]	General function prediction only	DYW family of nucleic acid deaminases;; PPR repeat;; PPR repeat family	Pentatricopeptide repeat-containing protein At5g48910 GN=PCMP-H38 OS=Arabidopsis thaliana (Mouse-ear cress) PE=2 SV=1	R	General function prediction only	PREDICTED: pentatricopeptide repeat-containing protein At5g66520-like [Prunus mume]
evm.TU.supercontig_1.363	[J]	Translation, ribosomal structure and biogenesis	Molecular Function: structural constituent of ribosome (GO:0003735);; Cellular Component: ribosome (GO:0005840);; Biological Process: translation (GO:0006412);;	K02957|8.80961e-91|tcc:TCM_043789|Ribosomal protein S8 family protein isoform 1; K02957 small subunit ribosomal protein S15Ae (A)	Ribosome (ko03010)	[J]	Translation, ribosomal structure and biogenesis	Ribosomal protein S8	40S ribosomal protein S15a-1 GN=RPS15AF OS=Arabidopsis thaliana (Mouse-ear cress) PE=2 SV=2	J	Translation, ribosomal structure and biogenesis	uncharacterized protein LOC100305645 [Glycine max]
evm.TU.supercontig_171.31	[G]	Carbohydrate transport and metabolism	Molecular Function: ribulose-phosphate 3-epimerase activity (GO:0004750);; Cellular Component: plasma membrane (GO:0005886);; Biological Process: pentose-phosphate shunt (GO:0006098);; Molecular Function: metal ion binding (GO:0046872);;	K01783|1.475e-148|cit:102624559|ribulose-phosphate 3-epimerase, cytoplasmic isoform-like; K01783 ribulose-phosphate 3-epimerase [EC:5.1.3.1] (A)	Pentose phosphate pathway (ko00030);; Pentose and glucuronate interconversions (ko00040);; Carbon fixation in photosynthetic organisms (ko00710);; Carbon metabolism (ko01200);; Biosynthesis of amino acids (ko01230)	[G]	Carbohydrate transport and metabolism	Ribulose-phosphate 3 epimerase family	Ribulose-phosphate 3-epimerase, cytoplasmic isoform OS=Oryza sativa subsp. japonica (Rice) PE=1 SV=1	G	Carbohydrate transport and metabolism	hypothetical protein CICLE_v10016576mg [Citrus clementina]
evm.TU.supercontig_58.112	--	--	Molecular Function: zinc ion binding (GO:0008270);;	--	--	--	--	PHD-finger	--	R	General function prediction only	hypothetical protein RCOM_0912170 [Ricinus communis]
evm.TU.supercontig_11.46	--	--	Molecular Function: nucleic acid binding (GO:0003676);; Biological Process: DNA integration (GO:0015074);;	--	--	--	--	--	--	R	General function prediction only	hypothetical protein L484_002665 [Morus notabilis]
evm.TU.supercontig_49.117	--	--	--	--	--	--	--	Protein of unknown function (DUF793)	--	S	Function unknown	PREDICTED: uncharacterized protein LOC105127877 [Populus euphratica]
evm.TU.supercontig_48.186	--	--	Molecular Function: calcium ion binding (GO:0005509);; Cellular Component: chloroplast thylakoid lumen (GO:0009543);; Cellular Component: chloroplast stroma (GO:0009570);; Cellular Component: photosystem II oxygen evolving complex (GO:0009654);; Cellular Component: extrinsic component of membrane (GO:0019898);; Cellular Component: chloroplast photosystem II (GO:0030095);; Biological Process: phot…	--	--	--	--	PsbP	PsbP domain-containing protein 1, chloroplastic (Precursor) GN=PPD1 OS=Arabidopsis thaliana (Mouse-ear cress) PE=1 SV=1	S	Function unknown	PsbP domain protein 1 [Gossypium hirsutum]
evm.TU.supercontig_2.251	--	--	--	--	--	--	--	--	--	S	Function unknown	PREDICTED: uncharacterized protein LOC102614509 [Citrus sinensis]
evm.TU.supercontig_4.191	--	--	Molecular Function: nucleic acid binding (GO:0003676);; Biological Process: DNA metabolic process (GO:0006259);;	--	--	[R]	General function prediction only	--	--	R	General function prediction only	hypothetical protein VITISV_026927 [Vitis vinifera]
evm.TU.supercontig_157.54	[Q]	Secondary metabolites biosynthesis, transport and catabolism	Molecular Function: monooxygenase activity (GO:0004497);; Molecular Function: iron ion binding (GO:0005506);; Molecular Function: electron carrier activity (GO:0009055);; Molecular Function: oxidoreductase activity, acting on paired donors, with incorporation or reduction of molecular oxygen (GO:0016705);; Molecular Function: heme binding (GO:0020037);; Biological Process: oxidation-reduction pro…	K13083|0|cic:CICLE_v10018289mg|hypothetical protein; K13083 flavonoid 3',5'-hydroxylase [EC:1.14.13.88] (A)	Flavonoid biosynthesis (ko00941);; Flavone and flavonol biosynthesis (ko00944)	[Q]	Secondary metabolites biosynthesis, transport and catabolism	Cytochrome P450	Flavonoid 3&apos;,5&apos;-hydroxylase 2 GN=CYP75A3 OS=Petunia hybrida (Petunia) PE=2 SV=1	Q	Secondary metabolites biosynthesis, transport and catabolism	hypothetical protein JCGZ_22745 [Jatropha curcas]
evm.TU.supercontig_95.18	--	--	--	--	--	[T]	Signal transduction mechanisms	Oxysterol-binding protein	Oxysterol-binding protein-related protein 4B GN=ORP4B OS=Arabidopsis thaliana (Mouse-ear cress) PE=2 SV=2	T	Signal transduction mechanisms	OSBP(oxysterol binding protein)-related protein 4B [Theobroma cacao]
evm.TU.supercontig_25.200	[O]	Posttranslational modification, protein turnover, chaperones	--	--	--	[O]	Posttranslational modification, protein turnover, chaperones	Ring finger domain;; RING-H2 zinc finger;; Zinc finger, C3HC4 type (RING finger);; Zinc finger, C3HC4 type (RING finger);; Zinc finger, C3HC4 type (RING finger);; zinc-RING finger domain;; Anaphase-promoting complex subunit 11 RING-H2 finger	RING-H2 finger protein ATL3 GN=ATL3 OS=Arabidopsis thaliana (Mouse-ear cress) PE=2 SV=1	O	Posttranslational modification, protein turnover, chaperones	RING-H2 finger protein ATL3, putative [Theobroma cacao]
evm.TU.supercontig_29.190	--	--	Cellular Component: endoplasmic reticulum (GO:0005783);; Cellular Component: plasma membrane (GO:0005886);;	--	--	--	--	Male gamete fusion factor	Protein HAPLESS 2 (Precursor) GN=HAP2 OS=Arabidopsis thaliana (Mouse-ear cress) PE=2 SV=1	R	General function prediction only	PREDICTED: protein HAPLESS 2-like isoform X1 [Citrus sinensis]
evm.TU.supercontig_10.210	--	--	--	--	--	[T]	Signal transduction mechanisms	Leucine rich repeat;; Leucine Rich Repeat	Putative disease resistance protein At3g14460 GN=At3g14460 OS=Arabidopsis thaliana (Mouse-ear cress) PE=3 SV=1	Z	Cytoskeleton	NBS type disease resistance protein, putative [Theobroma cacao]
evm.TU.supercontig_77.53	--	--	Cellular Component: extracellular region (GO:0005576);;	--	--	--	--	GDSL/SGNH-like Acyl-Esterase family found in Pmr5 and Cas1p;; PMR5 N terminal Domain	Protein trichome birefringence-like 42 GN=TBL42 OS=Arabidopsis thaliana (Mouse-ear cress) PE=3 SV=1	R	General function prediction only	Trichome birefringence-like 42 [Theobroma cacao]
evm.TU.supercontig_74.52	--	--	--	--	--	[C]	Energy production and conversion	Mitochondrial carrier protein	Probable S-adenosylmethionine carrier 2, chloroplastic (Precursor) GN=SAMC2 OS=Arabidopsis thaliana (Mouse-ear cress) PE=2 SV=1	C	Energy production and conversion	Mitochondrial substrate carrier family protein, putative isoform 2 [Theobroma cacao]
evm.TU.supercontig_94.44	[R]	General function prediction only	Molecular Function: nucleotide binding (GO:0000166);; Molecular Function: helicase activity (GO:0004386);;	K18663|0|cit:102616786|activating signal cointegrator 1 complex subunit 3-like; K18663 activating signal cointegrator complex subunit 3 [EC:3.6.4.12] (A)	--	[A]	RNA processing and modification	DEAD/DEAH box helicase;; Type III restriction enzyme, res subunit	--	A	RNA processing and modification	PREDICTED: activating signal cointegrator 1 complex subunit 3-like [Citrus sinensis]
evm.TU.supercontig_563.3	--	--	Molecular Function: chitinase activity (GO:0004568);; Biological Process: carbohydrate metabolic process (GO:0005975);; Biological Process: chitin catabolic process (GO:0006032);; Molecular Function: chitin binding (GO:0008061);; Biological Process: cell wall macromolecule catabolic process (GO:0016998);;	K01183|7.22277e-27|brp:103870249|endochitinase CH25; K01183 chitinase [EC:3.2.1.14] (A)	Amino sugar and nucleotide sugar metabolism (ko00520)	[R]	General function prediction only	Chitinase class I	Endochitinase CH25 (Precursor) OS=Brassica napus (Rape) PE=2 SV=1	G	Carbohydrate transport and metabolism	chitinase [Camellia sinensis]
evm.TU.supercontig_12.110	--	--	Molecular Function: zinc ion binding (GO:0008270);;	--	--	[O]	Posttranslational modification, protein turnover, chaperones	Ring finger domain;; Zinc finger, C3HC4 type (RING finger);; Zinc finger, C3HC4 type (RING finger)	E3 ubiquitin-protein ligase At4g11680 GN=At4g11680 OS=Arabidopsis thaliana (Mouse-ear cress) PE=2 SV=1	O	Posttranslational modification, protein turnover, chaperones	hypothetical protein F383_06014 [Gossypium arboreum]
gevm.TU.contig_30793.2	--	--	--	--	--	--	--	--	--	R	General function prediction only	BTB/POZ domain-containing protein NPY1 [Morus notabilis]
evm.TU.supercontig_36.172	--	--	--	K02267|9.50051e-07|tcc:TCM_034860|Cytochrome C oxidase polypeptide vib, putative; K02267 cytochrome c oxidase subunit 6b (A)	Oxidative phosphorylation (ko00190)	[C]	Energy production and conversion	--	Cytochrome c oxidase subunit 6b-1 GN=COX6B-1 OS=Arabidopsis thaliana (Mouse-ear cress) PE=1 SV=1	--	--	Cytochrome C oxidase polypeptide vib, putative [Theobroma cacao]
evm.TU.supercontig_51.23	--	--	Molecular Function: DNA binding (GO:0003677);; Molecular Function: sequence-specific DNA binding transcription factor activity (GO:0003700);; Cellular Component: nucleus (GO:0005634);; Biological Process: regulation of transcription, DNA-templated (GO:0006355);;	--	--	--	--	AP2 domain	Dehydration-responsive element-binding protein 2G GN=F20L16.170 OS=Arabidopsis thaliana (Mouse-ear cress) PE=2 SV=1	K	Transcription	PREDICTED: dehydration-responsive element-binding protein 2E [Eucalyptus grandis]
evm.TU.supercontig_2.233	[RTKL]	General function prediction only;; Signal transduction mechanisms;; Transcription;; Replication, recombination and repair	Biological Process: activation of MAPKK activity (GO:0000186);; Molecular Function: MAP kinase kinase kinase activity (GO:0004709);; Molecular Function: protein tyrosine kinase activity (GO:0004713);; Molecular Function: ATP binding (GO:0005524);;	--	--	[T]	Signal transduction mechanisms	Protein tyrosine kinase;; Protein kinase domain	Cysteine-rich receptor-like protein kinase 10 (Precursor) GN=F21P8.70 OS=Arabidopsis thaliana (Mouse-ear cress) PE=1 SV=3	T	Signal transduction mechanisms	Cysteine-rich receptor-like protein kinase 10 [Theobroma cacao]
C.papaya_newGene_3062	--	--	--	--	--	[S]	Function unknown	--	--	S	Function unknown	unnamed protein product [Vitis vinifera]
evm.TU.supercontig_23.149	--	--	--	--	--	--	--	--	--	S	Function unknown	hypothetical protein CICLE_v10008958mg [Citrus clementina]
gevm.TU.contig_30480.2	[R]	General function prediction only	Molecular Function: oxidoreductase activity (GO:0016491);;	--	--	[QR]	Secondary metabolites biosynthesis, transport and catabolism;; General function prediction only	2OG-Fe(II) oxygenase superfamily	1-aminocyclopropane-1-carboxylate oxidase homolog 8 GN=At3g61400 OS=Arabidopsis thaliana (Mouse-ear cress) PE=2 SV=1	Q	Secondary metabolites biosynthesis, transport and catabolism	unnamed protein product [Coffea canephora]
evm.TU.supercontig_1527.1	--	--	--	--	--	--	--	--	--	R	General function prediction only	PREDICTED: LOW QUALITY PROTEIN: uncharacterized protein LOC103696607 [Phoenix dactylifera]
evm.TU.supercontig_58.5	--	--	Biological Process: fatty acid biosynthetic process (GO:0006633);; Biological Process: response to osmotic stress (GO:0006970);; Biological Process: response to cold (GO:0009409);; Biological Process: response to light stimulus (GO:0009416);; Biological Process: response to wounding (GO:0009611);; Molecular Function: fatty acid elongase activity (GO:0009922);; Biological Process: suberin biosynth…	K15397|0|tcc:TCM_020754|3-ketoacyl-CoA synthase; K15397 3-ketoacyl-CoA synthase [EC:2.3.1.199] (A)	Fatty acid elongation (ko00062)	--	--	FAE1/Type III polyketide synthase-like protein;; 3-Oxoacyl-[acyl-carrier-protein (ACP)] synthase III C terminal;; Chalcone and stilbene synthases, C-terminal domain	3-ketoacyl-CoA synthase 17 GN=KCS17 OS=Arabidopsis thaliana (Mouse-ear cress) PE=2 SV=2	Q	Secondary metabolites biosynthesis, transport and catabolism	3-ketoacyl-CoA synthase [Theobroma cacao]
evm.TU.contig_46053	--	--	Cellular Component: endoplasmic reticulum (GO:0005783);; Cellular Component: Golgi apparatus (GO:0005794);; Biological Process: response to abscisic acid (GO:0009737);; Biological Process: plant-type secondary cell wall biogenesis (GO:0009834);; Biological Process: defense response to fungus (GO:0050832);;	--	--	[R]	General function prediction only	10 TM Acyl Transferase domain found in Cas1p	--	S	Function unknown	hypothetical protein PHAVU_003G117800g [Phaseolus vulgaris]
evm.TU.supercontig_53.125	[R]	General function prediction only	Molecular Function: GTPase activity (GO:0003924);; Molecular Function: GTP binding (GO:0005525);; Cellular Component: early endosome (GO:0005769);; Biological Process: GTP catabolic process (GO:0006184);; Biological Process: protein targeting to vacuole (GO:0006623);; Biological Process: membrane fusion (GO:0006944);; Biological Process: small GTPase mediated signal transduction (GO:0007264);; Ce…	K07889|2.29803e-114|cic:CICLE_v10032775mg|hypothetical protein; K07889 Ras-related protein Rab-5C (A)	Endocytosis (ko04144);; Phagosome (ko04145)	[U]	Intracellular trafficking, secretion, and vesicular transport	Ras family;; Miro-like protein;; ADP-ribosylation factor family;; Gtr1/RagA G protein conserved region	Ras-related protein RABF1 GN=F28P10.180 OS=Arabidopsis thaliana (Mouse-ear cress) PE=1 SV=1	U	Intracellular trafficking, secretion, and vesicular transport	Ras-related protein RABF1 [Morus notabilis]
evm.TU.supercontig_55.111	--	--	Molecular Function: protein serine/threonine kinase activity (GO:0004674);; Molecular Function: ATP binding (GO:0005524);; Cellular Component: plasma membrane (GO:0005886);; Biological Process: chromatin silencing (GO:0006342);; Biological Process: protein phosphorylation (GO:0006468);; Biological Process: transmembrane receptor protein tyrosine kinase signaling pathway (GO:0007169);; Biological …	--	--	--	--	Leucine Rich repeats (2 copies);; Leucine Rich Repeat;; Protein kinase domain;; Leucine rich repeat;; Protein tyrosine kinase	Probable inactive receptor kinase At5g67200 (Precursor) GN=At5g67200 OS=Arabidopsis thaliana (Mouse-ear cress) PE=1 SV=1	R	General function prediction only	hypothetical protein CISIN_1g0059992mg, partial [Citrus sinensis]
evm.TU.supercontig_181.2	--	--	--	--	--	--	--	Domain of unknown function (DUF4219)	--	T	Signal transduction mechanisms	Copia-like retrotransposable element, putative [Theobroma cacao]
evm.TU.supercontig_118.5	[S]	Function unknown	Cellular Component: plasma membrane (GO:0005886);;	--	--	--	--	Divergent PAP2 family	--	S	Function unknown	acid phosphatase/vanadium-dependent haloperoxidase-related protein [Arabidopsis thaliana]
evm.TU.supercontig_17.2	[E]	Amino acid transport and metabolism	Molecular Function: ornithine-oxo-acid transaminase activity (GO:0004587);; Cellular Component: mitochondrion (GO:0005739);; Biological Process: proline biosynthetic process (GO:0006561);; Biological Process: ornithine catabolic process (GO:0006593);; Biological Process: fatty acid beta-oxidation (GO:0006635);; Biological Process: peroxisome organization (GO:0007031);; Molecular Function: zinc io…	K00819|0|rcu:RCOM_0631280|ornithine aminotransferase, putative (EC:2.6.1.13); K00819 ornithine--oxo-acid transaminase [EC:2.6.1.13] (A)	Arginine and proline metabolism (ko00330)	[E]	Amino acid transport and metabolism	Aminotransferase class-III	Ornithine aminotransferase, mitochondrial (Precursor) GN=DELTA-OAT OS=Arabidopsis thaliana (Mouse-ear cress) PE=1 SV=1	E	Amino acid transport and metabolism	hypothetical protein JCGZ_04640 [Jatropha curcas]
C.papaya_newGene_512	--	--	Molecular Function: DNA binding (GO:0003677);; Molecular Function: serine-type endopeptidase activity (GO:0004252);; Cellular Component: nucleolus (GO:0005730);; Biological Process: mRNA export from nucleus (GO:0006406);; Biological Process: proteolysis (GO:0006508);; Biological Process: protein import into nucleus (GO:0006606);; Cellular Component: chloroplast (GO:0009507);;	--	--	[O]	Posttranslational modification, protein turnover, chaperones	--	Protease Do-like 9 GN=DEGP9 OS=Arabidopsis thaliana (Mouse-ear cress) PE=1 SV=1	O	Posttranslational modification, protein turnover, chaperones	Protease Do-like 9 [Glycine soja]
gevm.TU.contig_34050.2	--	--	Cellular Component: cytoplasm (GO:0005737);; Biological Process: multicellular organismal development (GO:0007275);; Biological Process: pollen tube growth (GO:0009860);;	--	--	--	--	Seed maturation protein	Late embryogenesis abundant protein D-34 OS=Gossypium hirsutum (Upland cotton) PE=4 SV=1	S	Function unknown	hypothetical protein PRUPE_ppa020371mg [Prunus persica]
evm.TU.supercontig_9.369	--	--	--	--	--	--	--	--	--	S	Function unknown	Uncharacterized protein TCM_019866 [Theobroma cacao]
evm.TU.supercontig_658.1	--	--	Molecular Function: RNA binding (GO:0003723);; Molecular Function: RNA-directed DNA polymerase activity (GO:0003964);; Biological Process: RNA-dependent DNA replication (GO:0006278);; Molecular Function: zinc ion binding (GO:0008270);; Biological Process: DNA integration (GO:0015074);;	--	--	[R]	General function prediction only	--	--	R	General function prediction only	PREDICTED: uncharacterized protein LOC102628703, partial [Citrus sinensis]
evm.TU.supercontig_235.5	--	--	Molecular Function: RNA binding (GO:0003723);; Molecular Function: metal ion binding (GO:0046872);;	--	--	[R]	General function prediction only	Zinc finger C-x8-C-x5-C-x3-H type (and similar);; KH domain;; Zinc finger C-x8-C-x5-C-x3-H type;; KH domain	Zinc finger CCCH domain-containing protein 14 OS=Oryza sativa subsp. japonica (Rice) PE=2 SV=1	R	General function prediction only	KH domain-containing protein / zinc finger family protein isoform 1 [Theobroma cacao]
evm.TU.supercontig_8.179	[RTKL]	General function prediction only;; Signal transduction mechanisms;; Transcription;; Replication, recombination and repair	Molecular Function: protein kinase activity (GO:0004672);;	--	--	[T]	Signal transduction mechanisms	Protein tyrosine kinase;; Protein kinase domain;; PB1 domain	Serine/threonine-protein kinase EDR1 GN=F22O13.20 OS=Arabidopsis thaliana (Mouse-ear cress) PE=1 SV=1	T	Signal transduction mechanisms	hypothetical protein CICLE_v10018522mg [Citrus clementina]
evm.TU.supercontig_158.18	[H]	Coenzyme transport and metabolism	Molecular Function: prenyltransferase activity (GO:0004659);; Biological Process: phospholipid biosynthetic process (GO:0008654);; Cellular Component: plastid (GO:0009536);; Biological Process: terpenoid biosynthetic process (GO:0016114);;	K13789|4.34988e-131|tcc:TCM_000455|Geranylgeranyl pyrophosphate synthase 1; K13789 geranylgeranyl diphosphate synthase, type II [EC:2.5.1.1 2.5.1.10 2.5.1.29] (A)	Terpenoid backbone biosynthesis (ko00900)	[H]	Coenzyme transport and metabolism	Polyprenyl synthetase	Geranylgeranyl pyrophosphate synthase, chloroplastic (Precursor) GN=GGPS OS=Hevea brasiliensis (Para rubber tree) PE=1 SV=1	H	Coenzyme transport and metabolism	Geranylgeranyl pyrophosphate synthase 1 [Theobroma cacao]
evm.TU.supercontig_72.8	--	--	--	--	--	[S]	Function unknown	Spatacsin C-terminus	--	S	Function unknown	hypothetical protein JCGZ_09437 [Jatropha curcas]
evm.TU.supercontig_108.54	--	--	Cellular Component: nucleus (GO:0005634);; Cellular Component: cytosol (GO:0005829);;	--	--	--	--	Protein of unknown function (DUF1421)	--	S	Function unknown	PREDICTED: actin cytoskeleton-regulatory complex protein PAN1 [Tarenaya hassleriana]
evm.TU.supercontig_40.39	--	--	Molecular Function: DNA binding (GO:0003677);; Molecular Function: sequence-specific DNA binding transcription factor activity (GO:0003700);; Cellular Component: nucleus (GO:0005634);; Biological Process: regulation of transcription, DNA-templated (GO:0006355);;	K09286|3.42211e-51|tcc:TCM_037811|Integrase-type DNA-binding superfamily protein; K09286 EREBP-like factor (A)	--	--	--	AP2 domain	Dehydration-responsive element-binding protein 3 GN=F15N18.180 OS=Arabidopsis thaliana (Mouse-ear cress) PE=2 SV=1	K	Transcription	Integrase-type DNA-binding superfamily protein [Theobroma cacao]
evm.TU.supercontig_98.44	--	--	Cellular Component: vacuole (GO:0005773);; Cellular Component: Golgi apparatus (GO:0005794);; Cellular Component: plasma membrane (GO:0005886);; Biological Process: cell adhesion (GO:0007155);; Cellular Component: plasmodesma (GO:0009506);; Biological Process: trichome morphogenesis (GO:0010090);; Biological Process: actin nucleation (GO:0045010);; Biological Process: root hair cell differentiati…	--	--	[U]	Intracellular trafficking, secretion, and vesicular transport	Protein of unknown function (DUF1162)	--	J	Translation, ribosomal structure and biogenesis	PREDICTED: uncharacterized protein LOC104814451 [Tarenaya hassleriana]
evm.TU.supercontig_1.405	--	--	--	--	--	[R]	General function prediction only	--	--	R	General function prediction only	PREDICTED: uncharacterized protein LOC102624085 [Citrus sinensis]
evm.TU.supercontig_1156.1	--	--	--	--	--	--	--	--	--	S	Function unknown	hypothetical protein POPTR_0002s07800g [Populus trichocarpa]
C.papaya_newGene_721	--	--	--	--	--	--	--	Putative zinc-finger of transcription factor IIIC complex	--	R	General function prediction only	hypothetical protein CISIN_1g017320mg [Citrus sinensis]
evm.TU.supercontig_16.110	--	--	--	--	--	--	--	--	--	S	Function unknown	Uncharacterized protein TCM_021131 [Theobroma cacao]
evm.TU.supercontig_23.22	--	--	Molecular Function: structural molecule activity (GO:0005198);; Biological Process: intracellular protein transport (GO:0006886);; Biological Process: vesicle-mediated transport (GO:0016192);; Cellular Component: COPI vesicle coat (GO:0030126);;	K17301|0|tcc:TCM_036827|Coatomer, beta subunit isoform 1; K17301 coatomer, subunit beta (A)	--	[U]	Intracellular trafficking, secretion, and vesicular transport	Adaptin N terminal region	Coatomer subunit beta-1 GN=At4g31480 OS=Arabidopsis thaliana (Mouse-ear cress) PE=2 SV=2	U	Intracellular trafficking, secretion, and vesicular transport	Coatomer, beta subunit isoform 1 [Theobroma cacao]
evm.TU.supercontig_12.12	[MG]	Cell wall/membrane/envelope biogenesis;; Carbohydrate transport and metabolism	Molecular Function: nucleotide binding (GO:0000166);; Biological Process: anthocyanin-containing compound biosynthetic process (GO:0009718);; Biological Process: cellular metabolic process (GO:0044237);; Molecular Function: dihydrokaempferol 4-reductase activity (GO:0045552);; Molecular Function: coenzyme binding (GO:0050662);; Biological Process: oxidation-reduction process (GO:0055114);;	K13082|0|vvi:100233141|DFR, dfr1; dihydroflavonol reductase (EC:1.1.1.219); K13082 bifunctional dihydroflavonol 4-reductase/flavanone 4-reductase [EC:1.1.1.219 1.1.1.234] (A)	Flavonoid biosynthesis (ko00941)	[V]	Defense mechanisms	NAD dependent epimerase/dehydratase family;; 3-beta hydroxysteroid dehydrogenase/isomerase family;; NADH(P)-binding;; NmrA-like family;; Male sterility protein;; short chain dehydrogenase;; KR domain	Dihydroflavonol-4-reductase GN=DFR OS=Vitis vinifera (Grape) PE=1 SV=1	Q	Secondary metabolites biosynthesis, transport and catabolism	dihydroflavonol-4-reductase [Vitis vinifera]
evm.TU.supercontig_11.30	--	--	--	--	--	[R]	General function prediction only	PPR repeat;; PPR repeat family;; Pentatricopeptide repeat domain;; PPR repeat	Pentatricopeptide repeat-containing protein At2g46050, mitochondrial (Precursor) GN=PCMP-E39 OS=Arabidopsis thaliana (Mouse-ear cress) PE=3 SV=1	R	General function prediction only	hypothetical protein CISIN_1g044628mg [Citrus sinensis]
evm.TU.supercontig_81.74	--	--	Cellular Component: extracellular region (GO:0005576);; Biological Process: metabolic process (GO:0008152);; Molecular Function: serine-type peptidase activity (GO:0008236);; Cellular Component: cell part (GO:0044464);;	--	--	--	--	Subtilase family	Cucumisin (Precursor) OS=Cucumis melo (Muskmelon) PE=1 SV=1	O	Posttranslational modification, protein turnover, chaperones	hypothetical protein PRUPE_ppa024105mg, partial [Prunus persica]
evm.TU.supercontig_1528.1	--	--	--	--	--	--	--	--	--	--	--	PREDICTED: uncharacterized protein LOC104098161 [Nicotiana tomentosiformis]
evm.TU.supercontig_3.79	--	--	--	--	--	[T]	Signal transduction mechanisms	CS domain	Protein BOBBER 2 GN=BOB2 OS=Arabidopsis thaliana (Mouse-ear cress) PE=2 SV=1	T	Signal transduction mechanisms	PREDICTED: protein BOBBER 1-like [Tarenaya hassleriana]
evm.TU.supercontig_16.84	--	--	Biological Process: phosphorelay signal transduction system (GO:0000160);; Molecular Function: signal transducer activity (GO:0004871);; Molecular Function: 2-alkenal reductase [NAD(P)] activity (GO:0032440);; Biological Process: oxidation-reduction process (GO:0055114);;	K14490|2.51524e-83|tcc:TCM_021095|Histidine-containing phosphotransfer protein 1 isoform 1; K14490 histidine-containing phosphotransfer peotein (A)	Plant hormone signal transduction (ko04075)	[T]	Signal transduction mechanisms	Hpt domain	Histidine-containing phosphotransfer protein 1 GN=MIL23.8 OS=Arabidopsis thaliana (Mouse-ear cress) PE=1 SV=1	T	Signal transduction mechanisms	Histidine-containing phosphotransfer protein 1 isoform 1 [Theobroma cacao]
evm.TU.supercontig_286.14	--	--	Biological Process: response to stress (GO:0006950);;	--	--	--	--	--	--	S	Function unknown	hypothetical protein L484_024812 [Morus notabilis]
evm.TU.supercontig_44.18	[R]	General function prediction only	Biological Process: lipid biosynthetic process (GO:0008610);; Molecular Function: cyclopropane-fatty-acyl-phospholipid synthase activity (GO:0008825);; Biological Process: methylation (GO:0032259);;	--	--	--	--	Mycolic acid cyclopropane synthetase;; NAD(P)-binding Rossmann-like domain;; Flavin containing amine oxidoreductase;; Methyltransferase domain;; Methyltransferase domain;; Methyltransferase domain;; Methyltransferase domain;; Methyltransferase domain;; FAD dependent oxidoreductase;; Methyltransferase small domain;; Methyltransferase domain;; Methyltransferase domain;; Pyridine nucleotide-disulphi…	(S)-tetrahydroprotoberberine N-methyltransferase OS=Eschscholzia californica (California poppy) PE=1 SV=1	R	General function prediction only	Cyclopropane-fatty-acyl-phospholipid synthase isoform 1 [Theobroma cacao]
evm.TU.supercontig_98.59	[RTKL]	General function prediction only;; Signal transduction mechanisms;; Transcription;; Replication, recombination and repair	Molecular Function: protein serine/threonine kinase activity (GO:0004674);; Molecular Function: ATP binding (GO:0005524);; Biological Process: protein phosphorylation (GO:0006468);;	K14498|2.08159e-64|rcu:RCOM_0855720|Serine/threonine-protein kinase SAPK3, putative (EC:2.7.11.1); K14498 serine/threonine-protein kinase SRK2 [EC:2.7.11.1] (A)	Plant hormone signal transduction (ko04075)	[T]	Signal transduction mechanisms	Protein kinase domain	Serine/threonine-protein kinase SAPK3 GN=OSJNBa0027P10.6 OS=Oryza sativa subsp. japonica (Rice) PE=1 SV=1	T	Signal transduction mechanisms	hypothetical protein JCGZ_17137 [Jatropha curcas]
evm.TU.supercontig_92.87	--	--	--	--	--	--	--	--	--	R	General function prediction only	hypothetical protein JCGZ_06349 [Jatropha curcas]
evm.TU.supercontig_5.203	--	--	Biological Process: spindle assembly (GO:0051225);; Biological Process: centrosome organization (GO:0051297);; Cellular Component: HAUS complex (GO:0070652);;	K16584|0|pop:POPTR_0006s04470g|POPTRDRAFT_801798; hypothetical protein; K16584 HAUS augmin-like complex subunit 1 (A)	--	--	--	--	--	S	Function unknown	hypothetical protein POPTR_0006s04470g [Populus trichocarpa]
evm.TU.supercontig_34.185	--	--	--	K11886|0|tcc:TCM_041002|ARM repeat superfamily protein isoform 1; K11886 proteasome component ECM29 (A)	--	[S]	Function unknown	--	--	S	Function unknown	ARM repeat superfamily protein isoform 1 [Theobroma cacao]
evm.TU.supercontig_179.38	--	--	Molecular Function: nucleic acid binding (GO:0003676);; Molecular Function: zinc ion binding (GO:0008270);;	K13128|1.04135e-169|tcc:TCM_019539|Proline-rich spliceosome-associated family protein / zinc knuckle family protein, putative isoform 1; K13128 zinc finger CCHC domain-containing protein 8 (A)	--	[S]	Function unknown	PSP	--	S	Function unknown	Proline-rich spliceosome-associated family protein / zinc knuckle family protein, putative isoform 1 [Theobroma cacao]
evm.TU.supercontig_19.283	[S]	Function unknown	Biological Process: pentose-phosphate shunt (GO:0006098);; Biological Process: unsaturated fatty acid biosynthetic process (GO:0006636);; Biological Process: response to cold (GO:0009409);; Cellular Component: chloroplast thylakoid membrane (GO:0009535);; Cellular Component: chloroplast thylakoid lumen (GO:0009543);; Biological Process: photosynthesis (GO:0015979);; Biological Process: chlorophyl…	--	--	--	--	Pentapeptide repeats (8 copies);; Pentapeptide repeats (9 copies);; Pentapeptide repeats (9 copies)	Thylakoid lumenal 15 kDa protein 1, chloroplastic (Precursor) GN=At2g44920 OS=Arabidopsis thaliana (Mouse-ear cress) PE=1 SV=2	S	Function unknown	uncharacterized protein LOC100806792 [Glycine max]
evm.TU.supercontig_169.27	--	--	Molecular Function: protein binding (GO:0005515);; Cellular Component: nuclear pore (GO:0005643);; Biological Process: transport (GO:0006810);;	K14301|7.3659e-165|rcu:RCOM_0684840|hypothetical protein; K14301 nuclear pore complex protein Nup107 (A)	RNA transport (ko03013)	[YU]	Nuclear structure;; Intracellular trafficking, secretion, and vesicular transport	--	Nuclear pore complex protein NUP107 {ECO:0000303|PubMed:21189294} OS=Arabidopsis thaliana (Mouse-ear cress) PE=1 SV=1	UY	Intracellular trafficking, secretion, and vesicular transport;; Nuclear structure	hypothetical protein JCGZ_24669 [Jatropha curcas]
evm.TU.supercontig_5.156	--	--	Cellular Component: extracellular region (GO:0005576);; Biological Process: plant-type cell wall organization (GO:0009664);; Cellular Component: membrane (GO:0016020);;	--	--	--	--	Rare lipoprotein A (RlpA)-like double-psi beta-barrel;; Pollen allergen	Expansin-A16 (Precursor) GN=T22E16.160 OS=Arabidopsis thaliana (Mouse-ear cress) PE=2 SV=1	R	General function prediction only	PREDICTED: expansin-A9-like [Fragaria vesca subsp. vesca]
evm.TU.contig_34045	--	--	Biological Process: response to stimulus (GO:0050896);;	--	--	--	--	Universal stress protein family	--	S	Function unknown	Adenine nucleotide alpha hydrolases-like superfamily protein, putative isoform 1 [Theobroma cacao]
evm.TU.contig_36952	--	--	Cellular Component: actin filament (GO:0005884);; Biological Process: actin nucleation (GO:0045010);;	K04512|1.37974e-36|csv:101225800|formin-like protein 3-like; K04512 dishevelled associated activator of morphogenesis (A)	--	--	--	Formin Homology 2 Domain	Formin-like protein 3 OS=Oryza sativa subsp. japonica (Rice) PE=2 SV=2	R	General function prediction only	PREDICTED: formin-like protein 3-like, partial [Cucumis sativus]
evm.TU.supercontig_21.159	--	--	Molecular Function: binding (GO:0005488);; Biological Process: cellular biosynthetic process (GO:0044249);; Biological Process: regulation of cellular process (GO:0050794);; Biological Process: organic substance biosynthetic process (GO:1901576);;	--	--	--	--	WRKY DNA -binding domain;; Plant zinc cluster domain	Probable WRKY transcription factor 7 GN=WRKY7 OS=Arabidopsis thaliana (Mouse-ear cress) PE=2 SV=1	K	Transcription	PREDICTED: probable WRKY transcription factor 7 isoform X2 [Populus euphratica]
evm.TU.supercontig_11.34	--	--	Molecular Function: SNAP receptor activity (GO:0005484);; Biological Process: protein targeting (GO:0006605);; Cellular Component: membrane (GO:0016020);; Cellular Component: cell part (GO:0044464);;	K08506|6.40761e-135|cit:102613617|syntaxin-71-like; K08506 syntaxin of plants SYP7 (A)	SNARE interactions in vesicular transport (ko04130)	--	--	SNARE domain	Syntaxin-71 GN=SYP71 OS=Arabidopsis thaliana (Mouse-ear cress) PE=1 SV=1	U	Intracellular trafficking, secretion, and vesicular transport	hypothetical protein CICLE_v10021717mg [Citrus clementina]
evm.TU.supercontig_58.52	[E]	Amino acid transport and metabolism	Biological Process: allantoin catabolic process (GO:0000256);; Biological Process: RNA splicing, via endonucleolytic cleavage and ligation (GO:0000394);; Molecular Function: ureidoglycolate hydrolase activity (GO:0004848);; Cellular Component: mitochondrion (GO:0005739);; Biological Process: proteolysis (GO:0006508);; Molecular Function: metallopeptidase activity (GO:0008237);; Biological Process…	K18151|0|tcc:TCM_020797|N-carbamyl-L-amino acid amidohydrolase protein isoform 1; K18151 ureidoglycolate amidohydrolase [EC:3.5.1.116] (A)	Purine metabolism (ko00230)	--	--	Peptidase family M20/M25/M40;; Peptidase family M28	Ureidoglycolate hydrolase (Precursor) GN=K9D7.10 OS=Arabidopsis thaliana (Mouse-ear cress) PE=1 SV=1	E	Amino acid transport and metabolism	N-carbamyl-L-amino acid amidohydrolase protein isoform 1 [Theobroma cacao]
evm.TU.supercontig_5109.1	--	--	Molecular Function: phosphorelay response regulator activity (GO:0000156);; Biological Process: phosphorelay signal transduction system (GO:0000160);; Biological Process: regulation of transcription, DNA-templated (GO:0006355);; Biological Process: intracellular signal transduction (GO:0035556);;	--	--	--	--	--	Protein YLS9 GN=F11F19.11 OS=Arabidopsis thaliana (Mouse-ear cress) PE=2 SV=1	S	Function unknown	hypothetical protein JCGZ_14179 [Jatropha curcas]
evm.TU.supercontig_166.28	[IQ]	Lipid transport and metabolism;; Secondary metabolites biosynthesis, transport and catabolism	Molecular Function: 3-oxoacyl-[acyl-carrier-protein] synthase activity (GO:0004315);; Biological Process: fatty acid biosynthetic process (GO:0006633);; Cellular Component: chloroplast stroma (GO:0009570);; Biological Process: embryo development (GO:0009790);; Cellular Component: chloroplast envelope (GO:0009941);; Biological Process: chloroplast fission (GO:0010020);; Cellular Component: membran…	K09458|0|rcu:RCOM_0633300|50 kDa ketoavyl-ACP synthase (EC:2.3.1.41); K09458 3-oxoacyl-[acyl-carrier-protein] synthase II [EC:2.3.1.179] (A)	Fatty acid biosynthesis (ko00061);; Biotin metabolism (ko00780);; Fatty acid metabolism (ko01212)	[IQ]	Lipid transport and metabolism;; Secondary metabolites biosynthesis, transport and catabolism	Beta-ketoacyl synthase, N-terminal domain;; Beta-ketoacyl synthase, C-terminal domain	3-oxoacyl-[acyl-carrier-protein] synthase I, chloroplastic (Precursor) GN=KAS1 OS=Arabidopsis thaliana (Mouse-ear cress) PE=2 SV=2	H	Coenzyme transport and metabolism	50 kDa ketoavyl-ACP synthase [Ricinus communis]
evm.TU.supercontig_5.160	[T]	Signal transduction mechanisms	Molecular Function: ATP binding (GO:0005524);; Molecular Function: 1-phosphatidylinositol-4-phosphate 5-kinase activity (GO:0016308);; Biological Process: phosphatidylinositol phosphorylation (GO:0046854);;	K00889|0|pper:PRUPE_ppa001465mg|hypothetical protein; K00889 1-phosphatidylinositol-4-phosphate 5-kinase [EC:2.7.1.68] (A)	Inositol phosphate metabolism (ko00562);; Phosphatidylinositol signaling system (ko04070);; Endocytosis (ko04144)	[T]	Signal transduction mechanisms	Phosphatidylinositol-4-phosphate 5-Kinase	Phosphatidylinositol 4-phosphate 5-kinase 9 GN=PIP5K9 OS=Arabidopsis thaliana (Mouse-ear cress) PE=1 SV=2	T	Signal transduction mechanisms	Phosphatidylinositol-4-phosphate 5-kinase 9 [Morus notabilis]
evm.TU.supercontig_7.224	--	--	--	--	--	--	--	Early nodulin 93 ENOD93 protein	--	--	--	--
evm.TU.supercontig_4842.1	--	--	Molecular Function: ion binding (GO:0043167);;	K17099|8.79394e-82|tcc:TCM_045338|Annexin-like protein RJ4 isoform 1; K17099 annexin A13 (A)	--	[U]	Intracellular trafficking, secretion, and vesicular transport	Annexin	Annexin-like protein RJ4 OS=Fragaria ananassa (Strawberry) PE=2 SV=2	U	Intracellular trafficking, secretion, and vesicular transport	Annexin-like protein RJ4 [Glycine soja]
evm.TU.supercontig_34.82	--	--	--	--	--	--	--	Wound-induced protein	--	R	General function prediction only	unnamed protein product [Coffea canephora]
evm.TU.supercontig_8.322	--	--	--	--	--	--	--	--	--	S	Function unknown	hypothetical protein POPTR_0008s14970g [Populus trichocarpa]
evm.TU.supercontig_161.43	--	--	Molecular Function: peroxidase activity (GO:0004601);; Biological Process: response to oxidative stress (GO:0006979);; Molecular Function: heme binding (GO:0020037);; Molecular Function: metal ion binding (GO:0046872);; Biological Process: oxidation-reduction process (GO:0055114);;	K00430|4.32551e-162|pmum:103339082|peroxidase 44; K00430 peroxidase [EC:1.11.1.7] (A)	Phenylalanine metabolism (ko00360);; Phenylpropanoid biosynthesis (ko00940)	--	--	Peroxidase	Peroxidase 57 (Precursor) OS=Arabidopsis thaliana (Mouse-ear cress) PE=1 SV=1	G	Carbohydrate transport and metabolism	PREDICTED: peroxidase 44 [Prunus mume]
evm.TU.contig_43819	--	--	--	--	--	[R]	General function prediction only	Putative integral membrane protein conserved region (DUF2404)	--	R	General function prediction only	hypothetical protein CISIN_1g003631mg [Citrus sinensis]
evm.TU.contig_34203	--	--	--	--	--	--	--	AT hook motif	--	--	--	--
evm.TU.supercontig_14.24	[G]	Carbohydrate transport and metabolism	Molecular Function: aldose 1-epimerase activity (GO:0004034);; Biological Process: galactose metabolic process (GO:0006012);; Molecular Function: carbohydrate binding (GO:0030246);;	K01785|8.47258e-162|cit:102625926|aldose 1-epimerase-like; K01785 aldose 1-epimerase [EC:5.1.3.3] (A)	Glycolysis / Gluconeogenesis (ko00010);; Galactose metabolism (ko00052)	[G]	Carbohydrate transport and metabolism	Aldose 1-epimerase	--	R	General function prediction only	hypothetical protein CISIN_1g017992mg [Citrus sinensis]
evm.TU.supercontig_67.14	--	--	--	--	--	--	--	--	--	R	General function prediction only	CASC3/Barentsz eIF4AIII binding, putative isoform 4 [Theobroma cacao]
evm.TU.supercontig_58.83	--	--	Molecular Function: catalytic activity (GO:0003824);; Molecular Function: binding (GO:0005488);;	--	--	--	--	--	--	R	General function prediction only	hypothetical protein VITISV_042821 [Vitis vinifera]
evm.TU.supercontig_203.2	--	--	Molecular Function: RNA binding (GO:0003723);; Molecular Function: RNA-directed DNA polymerase activity (GO:0003964);; Molecular Function: protein serine/threonine kinase activity (GO:0004674);; Molecular Function: ATP binding (GO:0005524);; Cellular Component: nucleus (GO:0005634);; Biological Process: RNA-dependent DNA replication (GO:0006278);; Biological Process: protein phosphorylation (GO:0…	--	--	--	--	gag-polyprotein putative aspartyl protease;; Retroviral aspartyl protease;; Aspartyl protease	--	R	General function prediction only	hypothetical protein VITISV_020633 [Vitis vinifera]
evm.TU.supercontig_227.11	--	--	--	--	--	--	--	--	--	C	Energy production and conversion	hypothetical protein (mitochondrion) [Vicia faba]
evm.TU.supercontig_127.25	--	--	Biological Process: defense response (GO:0006952);;	--	--	--	--	WRKY DNA -binding domain	Probable WRKY transcription factor 40 GN=WRKY40 OS=Arabidopsis thaliana (Mouse-ear cress) PE=1 SV=1	K	Transcription	WRKY transcription factor, putative [Theobroma cacao]
evm.TU.supercontig_13.82	--	--	--	--	--	--	--	--	--	S	Function unknown	PREDICTED: uncharacterized protein LOC104216310 [Nicotiana sylvestris]
evm.TU.supercontig_33.71	--	--	--	--	--	--	--	Sieve element occlusion N-terminus;; Sieve element occlusion C-terminus	--	S	Function unknown	hypothetical protein CISIN_1g039432mg [Citrus sinensis]
evm.TU.supercontig_18.231	[LKJ]	Replication, recombination and repair;; Transcription;; Translation, ribosomal structure and biogenesis	Molecular Function: nucleic acid binding (GO:0003676);; Molecular Function: ATP binding (GO:0005524);; Molecular Function: ATP-dependent helicase activity (GO:0008026);;	K12614|0|cit:102614788|DEAD-box ATP-dependent RNA helicase 8-like; K12614 ATP-dependent RNA helicase DDX6/DHH1 [EC:3.6.4.13] (A)	RNA degradation (ko03018)	[A]	RNA processing and modification	Helicase conserved C-terminal domain;; DEAD/DEAH box helicase	DEAD-box ATP-dependent RNA helicase 8 OS=Oryza sativa subsp. japonica (Rice) PE=2 SV=2	A	RNA processing and modification	hypothetical protein CICLE_v10019858mg [Citrus clementina]
evm.TU.supercontig_1.6	[P]	Inorganic ion transport and metabolism	Molecular Function: monovalent cation:proton antiporter activity (GO:0005451);; Biological Process: sodium ion transport (GO:0006814);; Biological Process: lithium ion transport (GO:0010351);; Biological Process: transmembrane transport (GO:0055085);;	--	--	[P]	Inorganic ion transport and metabolism	Sodium/hydrogen exchanger family	Cation/H(+) antiporter 4 GN=F28D10.90 OS=Arabidopsis thaliana (Mouse-ear cress) PE=2 SV=1	P	Inorganic ion transport and metabolism	PREDICTED: cation/H(+) antiporter 4-like [Camelina sativa]
evm.TU.supercontig_2.172	--	--	Biological Process: proline transport (GO:0015824);;	--	--	--	--	MAC/Perforin domain	MACPF domain-containing protein At1g14780 GN=At1g14780 OS=Arabidopsis thaliana (Mouse-ear cress) PE=2 SV=1	S	Function unknown	hypothetical protein CISIN_1g006910mg [Citrus sinensis]
evm.TU.supercontig_1.353	[R]	General function prediction only	Molecular Function: nucleic acid binding (GO:0003676);;	--	--	[R]	General function prediction only	RNA recognition motif. (a.k.a. RRM, RBD, or RNP domain);; RNA recognition motif (a.k.a. RRM, RBD, or RNP domain);; Zinc knuckle;; RNA recognition motif. (a.k.a. RRM, RBD, or RNP domain)	28 kDa ribonucleoprotein, chloroplastic OS=Spinacia oleracea (Spinach) PE=1 SV=1	R	General function prediction only	hypothetical protein PRUPE_ppa024384mg [Prunus persica]
evm.TU.supercontig_31.23	--	--	--	K09291|4.02676e-38|cit:102621175|nuclear-pore anchor-like; K09291 nucleoprotein TPR (A)	RNA transport (ko03013)	[S]	Function unknown	--	Nuclear-pore anchor {ECO:0000303|PubMed:17513499, ECO:0000303|PubMed:21189294} OS=Arabidopsis thaliana (Mouse-ear cress) PE=1 SV=1	S	Function unknown	hypothetical protein CISIN_1g045447mg [Citrus sinensis]
evm.TU.supercontig_41.93	--	--	Molecular Function: enzyme inhibitor activity (GO:0004857);; Cellular Component: cell wall (GO:0005618);; Cellular Component: cytoplasm (GO:0005737);; Biological Process: translational termination (GO:0006415);; Molecular Function: translation release factor activity, codon specific (GO:0016149);; Molecular Function: pectinesterase activity (GO:0030599);; Biological Process: cell wall modificatio…	K02835|1.02357e-17|tcc:TCM_004929|Peptide chain release factor, putative; K02835 peptide chain release factor 1 (A)	--	[J]	Translation, ribosomal structure and biogenesis	--	--	J	Translation, ribosomal structure and biogenesis	Peptide chain release factor 1 [Gossypium arboreum]
evm.TU.supercontig_416.1	--	--	--	--	--	--	--	Domain of unknown function (DUF296)	--	S	Function unknown	hypothetical protein POPTR_0004s20060g [Populus trichocarpa]
evm.TU.supercontig_16.134	--	--	Molecular Function: calcium ion binding (GO:0005509);;	K11583|9.95638e-92|mdm:103414625|probable serine/threonine-protein phosphatase 2A regulatory subunit B'' subunit TON2; K11583 serine/threonine-protein phosphatase 2A regulatory subunit B'' (A)	mRNA surveillance pathway (ko03015)	[A]	RNA processing and modification	--	Probable serine/threonine-protein phosphatase 2A regulatory subunit B&apos;&apos; subunit TON2 GN=At5g18580 OS=Arabidopsis thaliana (Mouse-ear cress) PE=1 SV=1	T	Signal transduction mechanisms	PREDICTED: probable serine/threonine-protein phosphatase 2A regulatory subunit B&apos;&apos; subunit TON2 [Nicotiana sylvestris]
evm.TU.supercontig_1199.3	--	--	Biological Process: mitotic G2 phase (GO:0000085);; Biological Process: endonucleolytic cleavage involved in rRNA processing (GO:0000478);; Biological Process: RNA methylation (GO:0001510);; Cellular Component: nucleolus (GO:0005730);; Biological Process: mRNA export from nucleus (GO:0006406);; Biological Process: protein import into nucleus (GO:0006606);; Biological Process: protein targeting to…	K14852|7.90551e-140|tcc:TCM_038057|Ribosome biogenesis regulatory protein (RRS1) family protein isoform 1; K14852 regulator of ribosome biosynthesis (A)	--	[J]	Translation, ribosomal structure and biogenesis	Ribosome biogenesis regulatory protein (RRS1)	Ribosome biogenesis regulatory protein homolog GN=At2g37990 OS=Arabidopsis thaliana (Mouse-ear cress) PE=2 SV=2	J	Translation, ribosomal structure and biogenesis	Ribosome biogenesis regulatory protein (RRS1) family protein isoform 1 [Theobroma cacao]
evm.TU.supercontig_124.55	--	--	--	--	--	[R]	General function prediction only	--	Pentatricopeptide repeat-containing protein At1g15510, chloroplastic (Precursor) GN=PCMP-H73 OS=Arabidopsis thaliana (Mouse-ear cress) PE=3 SV=1	R	General function prediction only	hypothetical protein CICLE_v10018848mg [Citrus clementina]
evm.TU.supercontig_65.145	[E]	Amino acid transport and metabolism	Molecular Function: carboxypeptidase activity (GO:0004180);;	K09645|0|cit:102607113|serine carboxypeptidase-like 50-like; K09645 vitellogenic carboxypeptidase-like protein [EC:3.4.16.-] (A)	--	[OE]	Posttranslational modification, protein turnover, chaperones;; Amino acid transport and metabolism	Serine carboxypeptidase	Serine carboxypeptidase-like 50 (Precursor) GN=SCPL50 OS=Arabidopsis thaliana (Mouse-ear cress) PE=2 SV=1	O	Posttranslational modification, protein turnover, chaperones	PREDICTED: serine carboxypeptidase-like 50-like [Citrus sinensis]
evm.TU.contig_44623	--	--	--	--	--	--	--	--	--	R	General function prediction only	PREDICTED: uncharacterized protein LOC104590793 [Nelumbo nucifera]
evm.TU.supercontig_26.205	--	--	Cellular Component: endosome (GO:0005768);; Cellular Component: Golgi apparatus (GO:0005794);; Cellular Component: trans-Golgi network (GO:0005802);; Molecular Function: transferase activity, transferring glycosyl groups (GO:0016757);;	--	--	--	--	GDP-fucose protein O-fucosyltransferase	Uncharacterized protein At1g04910 GN=At1g04910 OS=Arabidopsis thaliana (Mouse-ear cress) PE=2 SV=1	S	Function unknown	hypothetical protein AALP_AA2G204600 [Arabis alpina]
evm.TU.contig_41834	[DZ]	Cell cycle control, cell division, chromosome partitioning;; Cytoskeleton	Molecular Function: phospholipid binding (GO:0005543);; Cellular Component: cell cortex (GO:0005938);; Biological Process: cortical protein anchoring (GO:0032065);; Molecular Function: metal ion binding (GO:0046872);;	--	--	--	--	Regulator of chromosome condensation (RCC1) repeat;; Regulator of chromosome condensation (RCC1) repeat;; FYVE zinc finger	Ultraviolet-B receptor UVR8 GN=UVR8 OS=Arabidopsis thaliana (Mouse-ear cress) PE=1 SV=1	R	General function prediction only	Regulator of chromosome condensation (RCC1) family with FYVE zinc finger domain isoform 2 [Theobroma cacao]
evm.TU.supercontig_52.127	[P]	Inorganic ion transport and metabolism	Biological Process: respiratory burst involved in defense response (GO:0002679);; Molecular Function: calcium-transporting ATPase activity (GO:0005388);; Molecular Function: calmodulin binding (GO:0005516);; Molecular Function: ATP binding (GO:0005524);; Biological Process: ATP biosynthetic process (GO:0006754);; Biological Process: cellular zinc ion homeostasis (GO:0006882);; Biological Process:…	K01537|0|tcc:TCM_004258|ATPase E1-E2 type family protein / haloacid dehalogenase-like hydrolase family protein; K01537 Ca2+-transporting ATPase [EC:3.6.3.8] (A)	--	[P]	Inorganic ion transport and metabolism	Cation transporting ATPase, C-terminus;; haloacid dehalogenase-like hydrolase;; haloacid dehalogenase-like hydrolase;; E1-E2 ATPase;; Cation transporter/ATPase, N-terminus;; Putative hydrolase of sodium-potassium ATPase alpha subunit	Calcium-transporting ATPase 12, plasma membrane-type GN=ACA12 OS=Arabidopsis thaliana (Mouse-ear cress) PE=2 SV=1	P	Inorganic ion transport and metabolism	ATPase E1-E2 type family protein / haloacid dehalogenase-like hydrolase family protein [Theobroma cacao]
evm.TU.supercontig_152.69	[I]	Lipid transport and metabolism	Biological Process: lipid metabolic process (GO:0006629);; Molecular Function: oxidoreductase activity, acting on paired donors, with oxidation of a pair of donors resulting in the reduction of molecular oxygen to two molecules of water (GO:0016717);; Biological Process: oxidation-reduction process (GO:0055114);;	K10257|0|tcc:TCM_041603|Fatty acid desaturase 8 isoform 1; K10257 omega-3 fatty acid desaturase (delta-15 desaturase) [EC:1.14.19.-] (A)	Biosynthesis of unsaturated fatty acids (ko01040);; Fatty acid metabolism (ko01212)	--	--	Fatty acid desaturase;; Domain of unknown function (DUF3474)	Omega-3 fatty acid desaturase, endoplasmic reticulum GN=FAD3 OS=Brassica napus (Rape) PE=2 SV=1	I	Lipid transport and metabolism	Fatty acid desaturase 8 isoform 1 [Theobroma cacao]
evm.TU.supercontig_10.173	--	--	Cellular Component: nucleus (GO:0005634);; Biological Process: regulation of transcription, DNA-templated (GO:0006355);; Biological Process: auxin-activated signaling pathway (GO:0009734);; Molecular Function: protein dimerization activity (GO:0046983);;	K14484|4.10268e-101|rcu:RCOM_0895150|Auxin-responsive protein IAA1, putative; K14484 auxin-responsive protein IAA (A)	Plant hormone signal transduction (ko04075)	--	--	AUX/IAA family	Auxin-responsive protein IAA16 GN=IAA16 OS=Arabidopsis thaliana (Mouse-ear cress) PE=1 SV=1	S	Function unknown	Auxin-responsive protein IAA1, putative [Ricinus communis]
evm.TU.supercontig_59.30	[E]	Amino acid transport and metabolism	Biological Process: cell fate specification (GO:0001708);; Biological Process: amino acid transmembrane transport (GO:0003333);; Molecular Function: L-tyrosine transmembrane transporter activity (GO:0005302);; Biological Process: purine nucleobase transport (GO:0006863);; Biological Process: tyrosine transport (GO:0015828);; Cellular Component: membrane (GO:0016020);;	--	--	--	--	Tryptophan/tyrosine permease family;; Transmembrane amino acid transporter protein	--	E	Amino acid transport and metabolism	Tryptophan/tyrosine permease [Theobroma cacao]
evm.TU.supercontig_21.191	--	--	--	--	--	[S]	Function unknown	Domain of unknown function (DUF4205)	--	S	Function unknown	hypothetical protein JCGZ_25186 [Jatropha curcas]
evm.TU.supercontig_9.119	--	--	--	--	--	--	--	--	--	S	Function unknown	hypothetical protein CICLE_v10020315mg [Citrus clementina]
gevm.TU.contig_36900.1	[O]	Posttranslational modification, protein turnover, chaperones	Biological Process: proteolysis (GO:0006508);; Molecular Function: peptidase activity (GO:0008233);; Molecular Function: metal ion binding (GO:0046872);;	K11844|0|tcc:TCM_020316|Ubiquitin carboxyl-terminal hydrolase, putative isoform 1; K11844 ubiquitin carboxyl-terminal hydrolase 16/45 [EC:3.4.19.12] (A)	--	[O]	Posttranslational modification, protein turnover, chaperones	Ubiquitin carboxyl-terminal hydrolase;; Ubiquitin carboxyl-terminal hydrolase	Ubiquitin carboxyl-terminal hydrolase 2 GN=UBP2 OS=Arabidopsis thaliana (Mouse-ear cress) PE=1 SV=2	O	Posttranslational modification, protein turnover, chaperones	Ubiquitin carboxyl-terminal hydrolase, putative isoform 3, partial [Theobroma cacao]
evm.TU.supercontig_3.279	[O]	Posttranslational modification, protein turnover, chaperones	Cellular Component: vacuolar membrane (GO:0005774);; Cellular Component: Golgi apparatus (GO:0005794);; Cellular Component: plasma membrane (GO:0005886);; Cellular Component: plasmodesma (GO:0009506);;	--	--	[C]	Energy production and conversion	SPFH domain / Band 7 family	Hypersensitive-induced response protein 4 GN=HIR4 OS=Arabidopsis thaliana (Mouse-ear cress) PE=1 SV=1	O	Posttranslational modification, protein turnover, chaperones	hypothetical protein CISIN_1g022890mg [Citrus sinensis]
evm.TU.supercontig_12.182	[Q]	Secondary metabolites biosynthesis, transport and catabolism	--	--	--	[Q]	Secondary metabolites biosynthesis, transport and catabolism	Cytochrome P450	Cytochrome P450 71D10 GN=CYP71D10 OS=Glycine max (Soybean) PE=2 SV=1	Q	Secondary metabolites biosynthesis, transport and catabolism	Cytochrome P450 71D10, putative [Theobroma cacao]
evm.TU.supercontig_53.110	[J]	Translation, ribosomal structure and biogenesis	Molecular Function: RNA binding (GO:0003723);;	K17943|0|tcc:TCM_043217|Pumilio 4 isoform 1; K17943 pumilio RNA-binding family (A)	--	[J]	Translation, ribosomal structure and biogenesis	Nucleic acid binding protein NABP;; Pumilio-family RNA binding repeat	Pumilio homolog 4 GN=APUM4 OS=Arabidopsis thaliana (Mouse-ear cress) PE=1 SV=2	J	Translation, ribosomal structure and biogenesis	Pumilio 4 isoform 1 [Theobroma cacao]
evm.TU.supercontig_221.14	[H]	Coenzyme transport and metabolism	Biological Process: lipoate biosynthetic process (GO:0009107);; Biological Process: protein lipoylation (GO:0009249);; Cellular Component: chloroplast (GO:0009507);; Molecular Function: lipoate synthase activity (GO:0016992);; Molecular Function: metal ion binding (GO:0046872);; Molecular Function: 4 iron, 4 sulfur cluster binding (GO:0051539);;	K03644|1.03062e-25|eus:EUTSA_v10013747mg|hypothetical protein; K03644 lipoic acid synthetase [EC:2.8.1.8] (A)	Lipoic acid metabolism (ko00785)	[H]	Coenzyme transport and metabolism	--	Lipoyl synthase, chloroplastic {ECO:0000255|HAMAP-Rule:MF_03129} (Precursor) OS=Ricinus communis (Castor bean) PE=3 SV=1	H	Coenzyme transport and metabolism	hypothetical protein EUTSA_v10013747mg [Eutrema salsugineum]
evm.TU.supercontig_18.4	--	--	--	--	--	--	--	Cotton fibre expressed protein	--	S	Function unknown	hypothetical protein JCGZ_13999 [Jatropha curcas]
evm.TU.supercontig_104.82	--	--	--	--	--	--	--	--	--	S	Function unknown	5&apos;-AMP-activated protein kinase subunit gamma-3, putative [Theobroma cacao]
evm.TU.contig_37843	--	--	--	K13094|2.71125e-68|fve:101301612|uncharacterized protein LOC101301612; K13094 RNA-binding protein 5/10 (A)	--	[R]	General function prediction only	--	--	R	General function prediction only	hypothetical protein JCGZ_10480 [Jatropha curcas]
evm.TU.supercontig_81.21	[RTKL]	General function prediction only;; Signal transduction mechanisms;; Transcription;; Replication, recombination and repair	Biological Process: MAPK cascade (GO:0000165);; Molecular Function: nucleotide binding (GO:0000166);; Molecular Function: protein serine/threonine kinase activity (GO:0004674);; Biological Process: protein phosphorylation (GO:0006468);;	--	--	--	--	Protein tyrosine kinase;; Protein kinase domain;; Salt stress response/antifungal	Cysteine-rich receptor-like protein kinase 10 (Precursor) GN=F21P8.70 OS=Arabidopsis thaliana (Mouse-ear cress) PE=1 SV=3	T	Signal transduction mechanisms	PREDICTED: cysteine-rich receptor-like protein kinase 10-like [Citrus sinensis]
evm.TU.supercontig_126.14	[Z]	Cytoskeleton	Molecular Function: motor activity (GO:0003774);; Molecular Function: actin binding (GO:0003779);; Molecular Function: ATP binding (GO:0005524);; Cellular Component: myosin complex (GO:0016459);;	K10357|0|cic:CICLE_v10010780mg|hypothetical protein; K10357 myosin V (A)	--	[Z]	Cytoskeleton	Myosin head (motor domain);; IQ calmodulin-binding motif	Myosin-15 GN=XI-I OS=Arabidopsis thaliana (Mouse-ear cress) PE=2 SV=1	Z	Cytoskeleton	hypothetical protein CICLE_v10010780mg [Citrus clementina]
evm.TU.supercontig_284.9	--	--	Cellular Component: nucleus (GO:0005634);;	--	--	[K]	Transcription	SWIB/MDM2 domain	--	K	Transcription	PREDICTED: upstream activation factor subunit spp27 [Vitis vinifera]
evm.TU.supercontig_0.185	--	--	--	--	--	[R]	General function prediction only	Putative methyltransferase	--	R	General function prediction only	hypothetical protein PRUPE_ppa015023mg [Prunus persica]
evm.TU.supercontig_26.290	--	--	Cellular Component: intracellular membrane-bounded organelle (GO:0043231);; Cellular Component: cytoplasmic part (GO:0044444);;	--	--	--	--	--	--	S	Function unknown	PREDICTED: uncharacterized protein LOC104813224 [Tarenaya hassleriana]
evm.TU.supercontig_6.104	[Q]	Secondary metabolites biosynthesis, transport and catabolism	Molecular Function: iron ion binding (GO:0005506);; Molecular Function: electron carrier activity (GO:0009055);; Molecular Function: heme binding (GO:0020037);; Molecular Function: taxane 10-beta-hydroxylase activity (GO:0050597);; Biological Process: oxidation-reduction process (GO:0055114);;	K09587|0|pop:POPTR_0005s12550g|hypothetical protein; K09587 steroid 22-alpha-hydroxylase [EC:1.14.13.-] (A)	Brassinosteroid biosynthesis (ko00905)	[QI]	Secondary metabolites biosynthesis, transport and catabolism;; Lipid transport and metabolism	Cytochrome P450	Cytochrome P450 90B1 GN=T3A5.40 OS=Arabidopsis thaliana (Mouse-ear cress) PE=1 SV=2	Q	Secondary metabolites biosynthesis, transport and catabolism	PREDICTED: cytochrome P450 90B1-like isoform X1 [Populus euphratica]
evm.TU.supercontig_55.43	--	--	Biological Process: cellular protein metabolic process (GO:0044267);; Biological Process: shoot system development (GO:0048367);;	K11855|7.8691e-15|cic:CICLE_v10024864mg|hypothetical protein; K11855 ubiquitin carboxyl-terminal hydrolase 36/42 [EC:3.4.19.12] (A)	--	[O]	Posttranslational modification, protein turnover, chaperones	--	Ubiquitin carboxyl-terminal hydrolase 17 GN=UBP17 OS=Arabidopsis thaliana (Mouse-ear cress) PE=2 SV=1	O	Posttranslational modification, protein turnover, chaperones	hypothetical protein JCGZ_18687 [Jatropha curcas]
gevm.TU.contig_31610.1	--	--	Molecular Function: transporter activity (GO:0005215);; Cellular Component: mitochondrial inner membrane (GO:0005743);; Biological Process: mitochondrial transport (GO:0006839);; Cellular Component: plastid (GO:0009536);; Cellular Component: integral component of membrane (GO:0016021);; Biological Process: transmembrane transport (GO:0055085);;	--	--	[C]	Energy production and conversion	Mitochondrial carrier protein	Probable mitochondrial adenine nucleotide transporter BTL3 GN=At5g64970 OS=Arabidopsis thaliana (Mouse-ear cress) PE=2 SV=1	C	Energy production and conversion	PREDICTED: probable mitochondrial adenine nucleotide transporter BTL3 [Tarenaya hassleriana]
evm.TU.supercontig_38.7	--	--	--	--	--	[R]	General function prediction only	--	--	--	--	PREDICTED: uncharacterized protein LOC104590935 [Nelumbo nucifera]
gevm.TU.contig_27582.2	--	--	Cellular Component: membrane (GO:0016020);;	--	--	--	--	Domain of unknown function (DUF588)	CASP-like protein 5A1 GN=gba_locus_10451 OS=Ginkgo biloba (Ginkgo) PE=3 SV=1	S	Function unknown	Uncharacterized protein TCM_022161 [Theobroma cacao]
evm.TU.supercontig_170.54	--	--	--	--	--	--	--	--	--	S	Function unknown	Uncharacterized protein TCM_019408 [Theobroma cacao]
evm.TU.supercontig_199.16	[J]	Translation, ribosomal structure and biogenesis	Molecular Function: structural constituent of ribosome (GO:0003735);; Cellular Component: ribosome (GO:0005840);; Biological Process: pentose-phosphate shunt (GO:0006098);; Biological Process: translation (GO:0006412);; Cellular Component: chloroplast (GO:0009507);;	K02916|2.33726e-60|pop:POPTR_0018s11170g|POPTRDRAFT_737939; ribosomal protein L35; K02916 large subunit ribosomal protein L35 (A)	Ribosome (ko03010)	--	--	Ribosomal protein L35	50S ribosomal protein L35, chloroplastic (Precursor) GN=RPL35 OS=Spinacia oleracea (Spinach) PE=1 SV=1	J	Translation, ribosomal structure and biogenesis	unknown [Populus trichocarpa]
evm.TU.supercontig_1539.3	--	--	Molecular Function: transporter activity (GO:0005215);; Cellular Component: membrane (GO:0016020);; Biological Process: transmembrane transport (GO:0055085);;	K14611|1.85301e-27|mdm:103441635|nucleobase-ascorbate transporter 3-like; K14611 solute carrier family 23 (nucleobase transporter), member 1/2 (A)	--	[F]	Nucleotide transport and metabolism	--	Nucleobase-ascorbate transporter 3 GN=NAT3 OS=Arabidopsis thaliana (Mouse-ear cress) PE=2 SV=2	P	Inorganic ion transport and metabolism	Nucleobase-ascorbate transporter 3 [Morus notabilis]
evm.TU.supercontig_205.21	--	--	Molecular Function: catalytic activity (GO:0003824);; Molecular Function: binding (GO:0005488);; Biological Process: primary metabolic process (GO:0044238);; Biological Process: cellular macromolecule metabolic process (GO:0044260);;	--	--	--	--	Endonuclease/Exonuclease/phosphatase family	--	--	--	hypothetical protein VITISV_042083 [Vitis vinifera]
evm.TU.supercontig_90.38	--	--	Molecular Function: zinc ion binding (GO:0008270);;	--	--	--	--	--	--	R	General function prediction only	SWIM zinc finger family protein [Populus trichocarpa]
evm.TU.supercontig_1.302	--	--	--	--	--	--	--	--	--	R	General function prediction only	Uncharacterized protein TCM_043021 [Theobroma cacao]
evm.TU.supercontig_97.22	--	--	Cellular Component: vacuole (GO:0005773);;	--	--	--	--	--	--	R	General function prediction only	hypothetical protein EUGRSUZ_F00885 [Eucalyptus grandis]
C.papaya_newGene_142	[E]	Amino acid transport and metabolism	--	K01303|2.4536e-98|pmum:103323950|acylamino-acid-releasing enzyme-like; K01303 acylaminoacyl-peptidase [EC:3.4.19.1] (A)	--	[O]	Posttranslational modification, protein turnover, chaperones	--	--	O	Posttranslational modification, protein turnover, chaperones	PREDICTED: acylamino-acid-releasing enzyme-like isoform X1 [Prunus mume]
evm.TU.supercontig_31.35	--	--	Molecular Function: hydrolase activity (GO:0016787);;	--	--	[O]	Posttranslational modification, protein turnover, chaperones	Xylanase inhibitor N-terminal;; Xylanase inhibitor C-terminal;; Eukaryotic aspartyl protease	Aspartic proteinase nepenthesin-1 (Precursor) GN=nep1 OS=Nepenthes gracilis (Slender pitcher plant) PE=1 SV=1	O	Posttranslational modification, protein turnover, chaperones	hypothetical protein VITISV_015630 [Vitis vinifera]
evm.TU.supercontig_213.10	[RTKL]	General function prediction only;; Signal transduction mechanisms;; Transcription;; Replication, recombination and repair	Molecular Function: protein serine/threonine kinase activity (GO:0004674);; Molecular Function: ATP binding (GO:0005524);; Biological Process: protein phosphorylation (GO:0006468);; Biological Process: flower development (GO:0009908);; Cellular Component: intracellular part (GO:0044424);; Biological Process: phyllome development (GO:0048827);;	K08819|0|pop:POPTR_0006s02550g|POPTRDRAFT_560274; cdc2 family protein; K08819 cyclin-dependent kinase 12/13 [EC:2.7.11.22 2.7.11.23] (A)	--	[D]	Cell cycle control, cell division, chromosome partitioning	Protein kinase domain;; Protein tyrosine kinase	Cyclin-dependent kinase C-2 GN=CDKC-2 OS=Arabidopsis thaliana (Mouse-ear cress) PE=1 SV=2	D	Cell cycle control, cell division, chromosome partitioning	Cyclin-dependent kinase C-1 [Gossypium arboreum]
evm.TU.supercontig_55.48	[S]	Function unknown	--	--	--	[S]	Function unknown	Uncharacterized protein family UPF0029	--	S	Function unknown	PREDICTED: uncharacterized protein LOC103334303 [Prunus mume]
evm.TU.supercontig_17.68	--	--	Cellular Component: photosystem I (GO:0009522);; Cellular Component: chloroplast thylakoid membrane (GO:0009535);; Biological Process: photosynthesis (GO:0015979);; Molecular Function: chlorophyll binding (GO:0016168);; Biological Process: cysteine biosynthetic process (GO:0019344);; Biological Process: cellular cation homeostasis (GO:0030003);; Biological Process: divalent metal ion transport (G…	K02698|3.81305e-65|vvi:100261762|photosystem I reaction center subunit psaK, chloroplastic; K02698 photosystem I subunit X (A)	Photosynthesis (ko00195)	--	--	Photosystem I psaG / psaK	Photosystem I reaction center subunit psaK, chloroplastic (Precursor) GN=PSAK OS=Arabidopsis thaliana (Mouse-ear cress) PE=2 SV=2	R	General function prediction only	unknown [Lotus japonicus]
evm.TU.supercontig_48.69	--	--	Molecular Function: nucleic acid binding (GO:0003676);; Biological Process: nucleobase-containing compound metabolic process (GO:0006139);; Molecular Function: nucleotidyltransferase activity (GO:0016779);;	--	--	[R]	General function prediction only	Zn-finger in Ran binding protein and others	Zinc finger protein VAR3, chloroplastic (Precursor) GN=VAR3 OS=Arabidopsis thaliana (Mouse-ear cress) PE=1 SV=2	R	General function prediction only	hypothetical protein CICLE_v10000263mg [Citrus clementina]
evm.TU.supercontig_34.217	[TZDR]	Signal transduction mechanisms;; Cytoskeleton;; Cell cycle control, cell division, chromosome partitioning;; General function prediction only	Molecular Function: calcium ion binding (GO:0005509);; Biological Process: detection of calcium ion (GO:0005513);; Molecular Function: protein binding (GO:0005515);; Cellular Component: vacuole (GO:0005773);; Cellular Component: cytosol (GO:0005829);; Cellular Component: plasma membrane (GO:0005886);; Biological Process: acetyl-CoA metabolic process (GO:0006084);; Biological Process: response to …	K02183|1.02682e-103|brp:103864746|calmodulin-7-like; K02183 calmodulin (A)	Phosphatidylinositol signaling system (ko04070);; Plant-pathogen interaction (ko04626)	[T]	Signal transduction mechanisms	EF hand;; EF-hand domain pair;; EF-hand domain pair;; EF-hand domain;; EF hand;; EF-hand domain;; Cytoskeletal-regulatory complex EF hand;; Secreted protein acidic and rich in cysteine Ca binding region;; Uncharacterised protein family (UPF0154);; Ca2+ insensitive EF hand	Calmodulin OS=Lilium longiflorum (Trumpet lily) PE=2 SV=2	T	Signal transduction mechanisms	PREDICTED: calmodulin-7 isoform X1 [Vitis vinifera]
evm.TU.supercontig_1711.2	--	--	Biological Process: mRNA modification (GO:0016556);;	--	--	[R]	General function prediction only	--	Pentatricopeptide repeat-containing protein At5g43790 GN=PCMP-E30 OS=Arabidopsis thaliana (Mouse-ear cress) PE=2 SV=1	R	General function prediction only	PREDICTED: pentatricopeptide repeat-containing protein At5g48910-like [Cucumis sativus]
evm.TU.contig_41347	--	--	--	K06228|4.63312e-152|tcc:TCM_043371|ATP binding protein, putative isoform 1; K06228 fused [EC:2.7.11.1] (A)	--	--	--	--	Serine/threonine-protein kinase TIO GN=F14I3.15 OS=Arabidopsis thaliana (Mouse-ear cress) PE=1 SV=1	T	Signal transduction mechanisms	Putative serine/threonine-protein kinase tsuA [Glycine soja]
evm.TU.supercontig_60.91	[H]	Coenzyme transport and metabolism	--	--	--	--	--	FAD synthetase	FAD synthetase 2, chloroplastic (Precursor) GN=RIBF2 OS=Arabidopsis thaliana (Mouse-ear cress) PE=1 SV=1	S	Function unknown	hypothetical protein CISIN_1g016934mg [Citrus sinensis]
evm.TU.supercontig_40.47	[R]	General function prediction only	Molecular Function: dolichyl-diphosphooligosaccharide-protein glycotransferase activity (GO:0004579);; Cellular Component: endoplasmic reticulum (GO:0005783);; Cellular Component: plasma membrane (GO:0005886);; Biological Process: rRNA processing (GO:0006364);; Biological Process: protein glycosylation (GO:0006486);; Biological Process: systemic acquired resistance (GO:0009627);; Biological Proce…	K07151|3.62968e-108|vvi:100232931|LTM1; dolichyl-diphosphooligosaccharide--protein glycosyltransferase subunit STT3A; K07151 dolichyl-diphosphooligosaccharide--protein glycosyltransferase [EC:2.4.99.18] (A)	N-Glycan biosynthesis (ko00510);; Protein processing in endoplasmic reticulum (ko04141)	[O]	Posttranslational modification, protein turnover, chaperones	Oligosaccharyl transferase STT3 subunit	Dolichyl-diphosphooligosaccharide--protein glycosyltransferase subunit STT3A GN=STT3A OS=Arabidopsis thaliana (Mouse-ear cress) PE=2 SV=1	O	Posttranslational modification, protein turnover, chaperones	PREDICTED: dolichyl-diphosphooligosaccharide--protein glycosyltransferase subunit STT3A [Vitis vinifera]
evm.TU.supercontig_369.2	--	--	Molecular Function: nucleic acid binding (GO:0003676);; Molecular Function: ATP binding (GO:0005524);; Molecular Function: ATP-dependent helicase activity (GO:0008026);;	K12815|6.74806e-115|vvi:100261447|pre-mRNA-splicing factor ATP-dependent RNA helicase PRP16; K12815 pre-mRNA-splicing factor ATP-dependent RNA helicase DHX38/PRP16 [EC:3.6.4.13] (A)	Spliceosome (ko03040)	[A]	RNA processing and modification	Oligonucleotide/oligosaccharide-binding (OB)-fold	Probable pre-mRNA-splicing factor ATP-dependent RNA helicase GN=At3g26560 OS=Arabidopsis thaliana (Mouse-ear cress) PE=1 SV=2	A	RNA processing and modification	hypothetical protein JCGZ_06918 [Jatropha curcas]
evm.TU.supercontig_131.82	[R]	General function prediction only	Molecular Function: GTPase activity (GO:0003924);; Molecular Function: GTP binding (GO:0005525);; Cellular Component: cytosol (GO:0005829);; Biological Process: GTP catabolic process (GO:0006184);; Biological Process: intracellular protein transport (GO:0006886);; Biological Process: nucleocytoplasmic transport (GO:0006913);; Biological Process: small GTPase mediated signal transduction (GO:00072…	--	--	[U]	Intracellular trafficking, secretion, and vesicular transport	Ras family;; Miro-like protein;; ADP-ribosylation factor family;; 50S ribosome-binding GTPase;; Elongation factor Tu GTP binding domain	Ras-related protein RABA1f GN=RABA1F OS=Arabidopsis thaliana (Mouse-ear cress) PE=2 SV=1	U	Intracellular trafficking, secretion, and vesicular transport	PREDICTED: ras-related protein RABA1f [Vitis vinifera]
evm.TU.supercontig_77.101	--	--	Cellular Component: integral component of membrane (GO:0016021);;	--	--	[GE]	Carbohydrate transport and metabolism;; Amino acid transport and metabolism	Triose-phosphate Transporter family;; UAA transporter family	Probable sugar phosphate/phosphate translocator At3g14410 GN=At3g14410 OS=Arabidopsis thaliana (Mouse-ear cress) PE=2 SV=1	G	Carbohydrate transport and metabolism	PREDICTED: probable sugar phosphate/phosphate translocator At3g14410 [Populus euphratica]
evm.TU.supercontig_12.104	[O]	Posttranslational modification, protein turnover, chaperones	Biological Process: histone peptidyl-prolyl isomerization (GO:0000412);; Molecular Function: peptidyl-prolyl cis-trans isomerase activity (GO:0003755);; Molecular Function: FK506 binding (GO:0005528);; Cellular Component: nucleolus (GO:0005730);; Biological Process: protein folding (GO:0006457);; Cellular Component: chloroplast (GO:0009507);; Cellular Component: membrane (GO:0016020);;	--	--	[O]	Posttranslational modification, protein turnover, chaperones	FKBP-type peptidyl-prolyl cis-trans isomerase	Peptidyl-prolyl cis-trans isomerase FKBP16-1, chloroplastic (Precursor) GN=FKBP16-1 OS=Arabidopsis thaliana (Mouse-ear cress) PE=2 SV=1	O	Posttranslational modification, protein turnover, chaperones	hypothetical protein POPTR_0001s47130g [Populus trichocarpa]
evm.TU.supercontig_55.82	--	--	Molecular Function: peroxidase activity (GO:0004601);; Cellular Component: extracellular region (GO:0005576);; Cellular Component: cytosol (GO:0005829);; Biological Process: response to oxidative stress (GO:0006979);; Biological Process: determination of bilateral symmetry (GO:0009855);; Biological Process: polarity specification of adaxial/abaxial axis (GO:0009944);; Biological Process: meristem…	K00430|0|tcc:TCM_001054|Peroxidase superfamily protein; K00430 peroxidase [EC:1.11.1.7] (A)	Phenylalanine metabolism (ko00360);; Phenylpropanoid biosynthesis (ko00940)	--	--	Peroxidase	Peroxidase 17 (Precursor) GN=F14M13.18 OS=Arabidopsis thaliana (Mouse-ear cress) PE=2 SV=1	G	Carbohydrate transport and metabolism	Peroxidase superfamily protein [Theobroma cacao]
evm.TU.supercontig_30.165	--	--	Molecular Function: DNA binding (GO:0003677);; Cellular Component: nucleus (GO:0005634);; Biological Process: regulation of transcription, DNA-templated (GO:0006355);; Molecular Function: protein dimerization activity (GO:0046983);;	--	--	[K]	Transcription	--	Agamous-like MADS-box protein AGL80 GN=K15N18.16 OS=Arabidopsis thaliana (Mouse-ear cress) PE=1 SV=1	K	Transcription	hypothetical protein CICLE_v10013728mg [Citrus clementina]
evm.TU.supercontig_118.1	[C]	Energy production and conversion	Molecular Function: magnesium ion binding (GO:0000287);; Molecular Function: isocitrate dehydrogenase (NADP+) activity (GO:0004450);; Biological Process: tricarboxylic acid cycle (GO:0006099);; Biological Process: isocitrate metabolic process (GO:0006102);; Molecular Function: NAD binding (GO:0051287);;	K00031|2.25945e-88|cic:CICLE_v10001314mg|hypothetical protein; K00031 isocitrate dehydrogenase [EC:1.1.1.42] (A)	Citrate cycle (TCA cycle) (ko00020);; Glutathione metabolism (ko00480);; Carbon metabolism (ko01200);; 2-Oxocarboxylic acid metabolism (ko01210);; Biosynthesis of amino acids (ko01230);; Peroxisome (ko04146)	[C]	Energy production and conversion	Isocitrate/isopropylmalate dehydrogenase	Peroxisomal isocitrate dehydrogenase [NADP] GN=ICDH OS=Arabidopsis thaliana (Mouse-ear cress) PE=1 SV=1	C	Energy production and conversion	hypothetical protein CICLE_v10001314mg [Citrus clementina]
evm.TU.supercontig_65.78	[RTKL]	General function prediction only;; Signal transduction mechanisms;; Transcription;; Replication, recombination and repair	Molecular Function: binding (GO:0005488);; Molecular Function: kinase activity (GO:0016301);;	--	--	[T]	Signal transduction mechanisms	Protein tyrosine kinase;; Protein kinase domain;; Wall-associated receptor kinase galacturonan-binding	Probable receptor-like protein kinase At1g67000 (Precursor) GN=At1g67000 OS=Arabidopsis thaliana (Mouse-ear cress) PE=2 SV=2	T	Signal transduction mechanisms	Kinase, putative [Theobroma cacao]
evm.TU.supercontig_0.15	--	--	--	--	--	[R]	General function prediction only	--	--	R	General function prediction only	PREDICTED: uncharacterized protein LOC104589505 [Nelumbo nucifera]
evm.TU.supercontig_51.36	--	--	Molecular Function: DNA binding (GO:0003677);; Cellular Component: nucleus (GO:0005634);; Cellular Component: chloroplast (GO:0009507);; Cellular Component: plastid chromosome (GO:0009508);; Cellular Component: membrane (GO:0016020);; Biological Process: mRNA modification (GO:0016556);; Biological Process: transcription from plastid promoter (GO:0042793);; Biological Process: protein targeting to…	--	--	--	--	--	--	R	General function prediction only	Plastid transcriptionally active 3 isoform 2 [Theobroma cacao]
evm.TU.supercontig_12.25	--	--	--	--	--	--	--	Wound-induced protein	--	R	General function prediction only	PREDICTED: uncharacterized protein LOC100252779 [Vitis vinifera]
evm.TU.supercontig_4.1	--	--	Molecular Function: nucleic acid binding (GO:0003676);; Molecular Function: zinc ion binding (GO:0008270);;	--	--	[R]	General function prediction only	Retrotransposon gag protein	--	L	Replication, recombination and repair	PREDICTED: uncharacterized protein LOC102606919 [Citrus sinensis]
evm.TU.supercontig_189.16	--	--	--	K10666|4.29127e-28|mdm:103420437|uncharacterized LOC103420437; K10666 E3 ubiquitin-protein ligase RNF5 [EC:6.3.2.19] (A)	Protein processing in endoplasmic reticulum (ko04141)	[O]	Posttranslational modification, protein turnover, chaperones	--	--	O	Posttranslational modification, protein turnover, chaperones	PREDICTED: uncharacterized protein LOC103438358 [Malus domestica]
evm.TU.supercontig_173.22	--	--	Molecular Function: DNA binding (GO:0003677);; Molecular Function: sequence-specific DNA binding transcription factor activity (GO:0003700);; Cellular Component: nucleus (GO:0005634);; Biological Process: DNA methylation (GO:0006306);; Biological Process: methylation-dependent chromatin silencing (GO:0006346);; Biological Process: cell-cell signaling (GO:0007267);; Biological Process: virus induc…	K14486|4.76604e-119|cit:102618110|auxin response factor 1-like; K14486 auxin response factor (A)	Plant hormone signal transduction (ko04075)	--	--	AUX/IAA family	Auxin response factor 1 GN=ARF1 OS=Arabidopsis thaliana (Mouse-ear cress) PE=1 SV=2	K	Transcription	hypothetical protein CISIN_1g023145mg [Citrus sinensis]
evm.TU.contig_43956	--	--	--	K07213|5.91594e-07|mtr:MTR_7g013660|Copper transport protein ATOX1; K07213 copper chaperone (A)	--	[P]	Inorganic ion transport and metabolism	--	Copper transport protein ATX1 GN=ATX1 OS=Arabidopsis thaliana (Mouse-ear cress) PE=1 SV=1	P	Inorganic ion transport and metabolism	chopper chaperone [Hordeum vulgare subsp. vulgare]
evm.TU.supercontig_151.35	[M]	Cell wall/membrane/envelope biogenesis	Molecular Function: polygalacturonase activity (GO:0004650);; Cellular Component: extracellular region (GO:0005576);; Biological Process: carbohydrate metabolic process (GO:0005975);;	--	--	--	--	Glycosyl hydrolases family 28;; Pectate lyase superfamily protein	Probable polygalacturonase OS=Vitis vinifera (Grape) PE=1 SV=1	R	General function prediction only	PREDICTED: probable polygalacturonase [Vitis vinifera]
evm.TU.supercontig_20.155	--	--	Cellular Component: nucleus (GO:0005634);;	--	--	--	--	Auxin responsive protein	Indole-3-acetic acid-induced protein ARG7 GN=ARG7 OS=Vigna radiata var. radiata (Mung bean) PE=2 SV=1	S	Function unknown	PREDICTED: uncharacterized protein LOC100255537 [Vitis vinifera]
evm.TU.contig_31245	--	--	--	--	--	--	--	--	--	--	--	PREDICTED: uncharacterized protein LOC104613275 [Nelumbo nucifera]
evm.TU.supercontig_1.417	[U]	Intracellular trafficking, secretion, and vesicular transport	Cellular Component: Golgi apparatus (GO:0005794);; Biological Process: intracellular protein transport (GO:0006886);; Biological Process: Golgi to vacuole transport (GO:0006896);; Molecular Function: protein transporter activity (GO:0008565);; Cellular Component: AP-3 adaptor complex (GO:0030123);; Biological Process: regulation of intracellular pH (GO:0051453);; Biological Process: lytic vacuole…	K12397|0|tcc:TCM_042748|Affected trafxn,cking 2 isoform 1; K12397 AP-3 complex subunit beta (A)	--	[U]	Intracellular trafficking, secretion, and vesicular transport	Adaptin N terminal region;; HEAT repeats;; HEAT repeat;; HEAT-like repeat	AP3-complex subunit beta-A GN=T22E16.140 OS=Arabidopsis thaliana (Mouse-ear cress) PE=2 SV=2	U	Intracellular trafficking, secretion, and vesicular transport	Affected trafxn,cking 2 isoform 1 [Theobroma cacao]
evm.TU.supercontig_85.85	--	--	Molecular Function: nucleic acid binding (GO:0003676);; Cellular Component: nucleus (GO:0005634);;	--	--	[A]	RNA processing and modification	Domain of unknown function (DUF4187)	--	A	RNA processing and modification	nucleic acid binding protein, putative [Ricinus communis]
evm.TU.contig_27490	--	--	--	--	--	--	--	Helix-loop-helix DNA-binding domain	Putative transcription factor bHLH086 GN=K22F20.8 OS=Arabidopsis thaliana (Mouse-ear cress) PE=3 SV=2	K	Transcription	Rhd six-like 1, putative [Theobroma cacao]
evm.TU.supercontig_18.222	--	--	Molecular Function: protein binding (GO:0005515);; Cellular Component: nucleus (GO:0005634);; Biological Process: response to wounding (GO:0009611);; Biological Process: response to sucrose (GO:0009744);; Biological Process: response to fructose (GO:0009750);; Molecular Function: carbohydrate binding (GO:0030246);;	--	--	--	--	Phloem protein 2	F-box protein PP2-A13 GN=T27I15.150 OS=Arabidopsis thaliana (Mouse-ear cress) PE=1 SV=1	R	General function prediction only	F-box family protein [Populus trichocarpa]
evm.TU.supercontig_192.24	[IQR]	Lipid transport and metabolism;; Secondary metabolites biosynthesis, transport and catabolism;; General function prediction only	Biological Process: very long-chain fatty acid metabolic process (GO:0000038);; Molecular Function: nucleotide binding (GO:0000166);; Molecular Function: 3-oxoacyl-[acyl-carrier-protein] reductase (NADPH) activity (GO:0004316);; Cellular Component: cytosol (GO:0005829);; Biological Process: folic acid-containing compound metabolic process (GO:0006760);; Biological Process: response to cold (GO:00…	--	--	[R]	General function prediction only	short chain dehydrogenase;; Enoyl-(Acyl carrier protein) reductase;; KR domain;; NADP oxidoreductase coenzyme F420-dependent;; NAD dependent epimerase/dehydratase family	NADPH-dependent pterin aldehyde reductase {ECO:0000303|PubMed:17550420} OS=Arabidopsis thaliana (Mouse-ear cress) PE=1 SV=1	R	General function prediction only	hypothetical protein JCGZ_00292 [Jatropha curcas]
evm.TU.supercontig_27.186	--	--	--	--	--	--	--	MYB-CC type transfactor, LHEQLE motif;; Myb-like DNA-binding domain	Myb family transcription factor APL GN=APL OS=Arabidopsis thaliana (Mouse-ear cress) PE=2 SV=2	K	Transcription	Myb family transcription factor APL [Morus notabilis]
evm.TU.supercontig_133.1	[L]	Replication, recombination and repair	Molecular Function: DNA binding (GO:0003677);; Molecular Function: DNA (cytosine-5-)-methyltransferase activity (GO:0003886);; Cellular Component: nucleus (GO:0005634);; Molecular Function: transferase activity, transferring acyl groups (GO:0016746);; Biological Process: C-5 methylation of cytosine (GO:0090116);;	K00558|0|rcu:RCOM_0868250|protein with unknown function (EC:2.3.1.97); K00558 DNA (cytosine-5)-methyltransferase 1 [EC:2.1.1.37] (A)	Cysteine and methionine metabolism (ko00270)	--	--	C-5 cytosine-specific DNA methylase;; Chromo (CHRromatin Organisation MOdifier) domain	DNA (cytosine-5)-methyltransferase CMT2 GN=CMT2 OS=Arabidopsis thaliana (Mouse-ear cress) PE=2 SV=3	L	Replication, recombination and repair	protein with unknown function [Ricinus communis]
evm.TU.supercontig_8.240	--	--	--	--	--	--	--	B-box zinc finger	B-box zinc finger protein 32 {ECO:0000303|PubMed:19920209} OS=Arabidopsis thaliana (Mouse-ear cress) PE=1 SV=1	S	Function unknown	zinc finger family protein [Populus trichocarpa]
evm.TU.supercontig_87.25	--	--	Molecular Function: organic cyclic compound binding (GO:0097159);; Molecular Function: heterocyclic compound binding (GO:1901363);;	--	--	[T]	Signal transduction mechanisms	Nuclear transport factor 2 (NTF2) domain;; RNA recognition motif (a.k.a. RRM, RBD, or RNP domain);; RNA recognition motif. (a.k.a. RRM, RBD, or RNP domain)	Nuclear transport factor 2 GN=P0702E04.18 OS=Oryza sativa subsp. japonica (Rice) PE=2 SV=1	T	Signal transduction mechanisms	Nuclear transport factor 2 family protein with RNA binding domain [Theobroma cacao]
C.papaya_newGene_1247	--	--	--	K04706|9.15129e-55|pop:POPTR_0003s13280g|POPTRDRAFT_554422; transcription factor family protein; K04706 E3 SUMO-protein ligase PIAS1 [EC:6.3.2.-] (A)	Ubiquitin mediated proteolysis (ko04120)	[K]	Transcription	--	--	K	Transcription	E3 SUMO-protein ligase pli1 [Gossypium arboreum]
evm.TU.supercontig_9.132	--	--	Molecular Function: DNA binding (GO:0003677);; Cellular Component: nucleus (GO:0005634);; Molecular Function: zinc ion binding (GO:0008270);;	--	--	[KB]	Transcription;; Chromatin structure and dynamics	Methyl-CpG binding domain;; CW-type Zinc Finger	Methyl-CpG-binding domain-containing protein 1 GN=MBD1 OS=Arabidopsis thaliana (Mouse-ear cress) PE=2 SV=1	BK	Chromatin structure and dynamics;; Transcription	methyl-CpG-binding domain-containing family protein [Populus trichocarpa]
evm.TU.supercontig_32.75	--	--	--	--	--	[R]	General function prediction only	--	--	U	Intracellular trafficking, secretion, and vesicular transport	hypothetical protein VITISV_026775 [Vitis vinifera]
evm.TU.supercontig_2.273	[O]	Posttranslational modification, protein turnover, chaperones	Molecular Function: ATP binding (GO:0005524);; Cellular Component: cytoplasm (GO:0005737);; Biological Process: proteolysis (GO:0006508);; Molecular Function: peptidase activity (GO:0008233);; Molecular Function: microtubule-severing ATPase activity (GO:0008568);; Biological Process: protein catabolic process (GO:0030163);;	K03063|0|cmo:103496251|26S protease regulatory subunit 6B homolog; K03063 26S proteasome regulatory subunit T3 (A)	Proteasome (ko03050)	[O]	Posttranslational modification, protein turnover, chaperones	ATPase family associated with various cellular activities (AAA);; AAA domain (dynein-related subfamily);; AAA ATPase domain;; AAA domain;; Protein of unknown function (DUF815);; AAA domain (Cdc48 subfamily);; Holliday junction DNA helicase ruvB N-terminus	26S protease regulatory subunit 6B homolog GN=MCK7.16 OS=Arabidopsis thaliana (Mouse-ear cress) PE=1 SV=1	O	Posttranslational modification, protein turnover, chaperones	PREDICTED: 26S protease regulatory subunit 6B homolog [Cucumis melo]
evm.TU.supercontig_858.2	--	--	--	K11000|8.26182e-38|pvu:PHAVU_007G004900g|hypothetical protein; K11000 callose synthase [EC:2.4.1.-] (A)	--	[M]	Cell wall/membrane/envelope biogenesis	--	Callose synthase 9 GN=T1B9.18 OS=Arabidopsis thaliana (Mouse-ear cress) PE=2 SV=2	M	Cell wall/membrane/envelope biogenesis	hypothetical protein JCGZ_19418 [Jatropha curcas]
evm.TU.supercontig_65.106	--	--	--	--	--	--	--	Domain of unknown function (DUF4228)	--	S	Function unknown	Uncharacterized protein TCM_010809 [Theobroma cacao]
evm.TU.supercontig_26.207	[R]	General function prediction only	Molecular Function: nucleotide binding (GO:0000166);; Cellular Component: nucleus (GO:0005634);; Cellular Component: Cul4-RING E3 ubiquitin ligase complex (GO:0080008);;	--	--	[S]	Function unknown	WD domain, G-beta repeat	WD repeat-containing protein DWA2 GN=DWA2 OS=Arabidopsis thaliana (Mouse-ear cress) PE=1 SV=1	R	General function prediction only	transducin family protein [Populus trichocarpa]
evm.TU.supercontig_73.26	[R]	General function prediction only	Biological Process: tRNA modification (GO:0006400);; Molecular Function: tRNA (guanine-N7-)-methyltransferase activity (GO:0008176);; Biological Process: RNA (guanine-N7)-methylation (GO:0036265);;	K03439|8.05672e-130|cic:CICLE_v10032172mg|hypothetical protein; K03439 tRNA (guanine-N7-)-methyltransferase [EC:2.1.1.33] (A)	--	[R]	General function prediction only	Putative methyltransferase;; Methyltransferase domain	--	R	General function prediction only	PREDICTED: tRNA (guanine-N(7)-)-methyltransferase [Populus euphratica]
evm.TU.supercontig_6.323	--	--	Molecular Function: protein serine/threonine kinase activity (GO:0004674);; Molecular Function: ATP binding (GO:0005524);; Biological Process: protein phosphorylation (GO:0006468);; Molecular Function: amino acid binding (GO:0016597);;	--	--	[T]	Signal transduction mechanisms	ACT domain	--	T	Signal transduction mechanisms	hypothetical protein JCGZ_22338 [Jatropha curcas]
evm.TU.supercontig_2.38	--	--	--	--	--	[R]	General function prediction only	Tub family	Tubby-like F-box protein 8 OS=Oryza sativa subsp. japonica (Rice) PE=2 SV=1	R	General function prediction only	PREDICTED: tubby-like F-box protein 8-like isoform X1 [Glycine max]
evm.TU.contig_43807	--	--	Biological Process: positive regulation of transcription, DNA-templated (GO:0045893);;	--	--	--	--	Probable lipid transfer	Probable non-specific lipid-transfer protein AKCS9 (Precursor) OS=Vigna unguiculata (Cowpea) PE=2 SV=1	R	General function prediction only	PREDICTED: probable non-specific lipid-transfer protein AKCS9-like [Citrus sinensis]
evm.TU.supercontig_3473.1	--	--	--	K14404|3.43733e-09|atr:s00155p00079840|AMTR_s00155p00079840; hypothetical protein; K14404 cleavage and polyadenylation specificity factor subunit 4 (A)	mRNA surveillance pathway (ko03015)	[TA]	Signal transduction mechanisms;; RNA processing and modification	--	30-kDa cleavage and polyadenylation specificity factor 30 {ECO:0000303|PubMed:18479511} OS=Arabidopsis thaliana (Mouse-ear cress) PE=1 SV=1	A	RNA processing and modification	hypothetical protein AMTR_s00155p00079840 [Amborella trichopoda]
evm.TU.supercontig_30.31	--	--	Molecular Function: nucleic acid binding (GO:0003676);; Molecular Function: metal ion binding (GO:0046872);;	--	--	[R]	General function prediction only	Retrotransposon gag protein	--	R	General function prediction only	PREDICTED: uncharacterized protein LOC102628703, partial [Citrus sinensis]
evm.TU.supercontig_46.175	--	--	Molecular Function: DNA binding (GO:0003677);; Molecular Function: translation initiation factor activity (GO:0003743);; Cellular Component: nucleus (GO:0005634);; Cellular Component: cytoplasm (GO:0005737);; Biological Process: translational initiation (GO:0006413);; Biological Process: response to virus (GO:0009615);; Biological Process: RNA metabolic process (GO:0016070);; Biological Process: …	K03260|0|tcc:TCM_038403|MIF4G domain-containing protein / MA3 domain-containing protein; K03260 translation initiation factor 4G (A)	RNA transport (ko03013)	[J]	Translation, ribosomal structure and biogenesis	MIF4G domain;; MA3 domain	Eukaryotic translation initiation factor isoform 4G-1 GN=EIF(ISO)4G1 OS=Arabidopsis thaliana (Mouse-ear cress) PE=1 SV=1	J	Translation, ribosomal structure and biogenesis	eukaryotic initiation factor iso4G [Carica papaya]
evm.TU.supercontig_16.177	--	--	--	--	--	[R]	General function prediction only	PPR repeat family;; PPR repeat;; PPR repeat;; Pentatricopeptide repeat domain;; Tetratricopeptide repeat;; Anaphase-promoting complex, cyclosome, subunit 3;; Tetratricopeptide repeat;; Tetratricopeptide repeat;; Tetratricopeptide repeat	Pentatricopeptide repeat-containing protein At3g06920 GN=At3g06920 OS=Arabidopsis thaliana (Mouse-ear cress) PE=2 SV=1	R	General function prediction only	Pentatricopeptide repeat-containing protein, putative [Theobroma cacao]
evm.TU.supercontig_89.26	--	--	Molecular Function: nucleic acid binding (GO:0003676);; Biological Process: DNA metabolic process (GO:0006259);; Molecular Function: metal ion binding (GO:0046872);;	--	--	[R]	General function prediction only	--	--	L	Replication, recombination and repair	hypothetical protein AMTR_s02100p00009220, partial [Amborella trichopoda]
evm.TU.supercontig_95.20	--	--	--	--	--	[O]	Posttranslational modification, protein turnover, chaperones	Xylanase inhibitor N-terminal;; Xylanase inhibitor C-terminal;; Eukaryotic aspartyl protease	Aspartic proteinase CDR1 (Precursor) GN=CDR1 OS=Arabidopsis thaliana (Mouse-ear cress) PE=1 SV=1	O	Posttranslational modification, protein turnover, chaperones	PREDICTED: aspartic proteinase CDR1-like [Malus domestica]
evm.TU.supercontig_9.374	[T]	Signal transduction mechanisms	Molecular Function: protein serine/threonine phosphatase activity (GO:0004722);; Cellular Component: cytosol (GO:0005829);;	--	--	[TR]	Signal transduction mechanisms;; General function prediction only	Calcineurin-like phosphoesterase	Uncharacterized protein At1g18480 GN=At1g18480 OS=Arabidopsis thaliana (Mouse-ear cress) PE=2 SV=1	T	Signal transduction mechanisms	PREDICTED: uncharacterized protein At1g18480 [Tarenaya hassleriana]
evm.TU.supercontig_4.45	--	--	Molecular Function: methyltransferase activity (GO:0008168);; Biological Process: methylation (GO:0032259);;	--	--	--	--	Methyltransferase domain	--	R	General function prediction only	hypothetical protein JCGZ_11364 [Jatropha curcas]
evm.TU.supercontig_21.154	--	--	--	--	--	[R]	General function prediction only	Leucine Rich repeat;; F-box domain;; F-box-like;; Leucine rich repeat	F-box protein At1g47056 GN=At1g47056 OS=Arabidopsis thaliana (Mouse-ear cress) PE=2 SV=1	R	General function prediction only	hypothetical protein JCGZ_16096 [Jatropha curcas]
evm.TU.supercontig_32.135	--	--	--	K02324|2.15644e-47|brp:103871570|DNA polymerase epsilon catalytic subunit A; K02324 DNA polymerase epsilon subunit 1 [EC:2.7.7.7] (A)	Purine metabolism (ko00230);; Pyrimidine metabolism (ko00240);; DNA replication (ko03030);; Base excision repair (ko03410);; Nucleotide excision repair (ko03420)	[L]	Replication, recombination and repair	DNA polymerase family B, exonuclease domain	DNA polymerase epsilon catalytic subunit A GN=At1g08260 OS=Arabidopsis thaliana (Mouse-ear cress) PE=1 SV=1	L	Replication, recombination and repair	PREDICTED: DNA polymerase epsilon catalytic subunit A [Brassica rapa]
evm.TU.supercontig_46.108	--	--	Biological Process: response to oxygen-containing compound (GO:1901700);;	--	--	[S]	Function unknown	WD domain, G-beta repeat	--	R	General function prediction only	PREDICTED: WD repeat-containing protein 76 [Nicotiana sylvestris]
C.papaya_newGene_1342	[L]	Replication, recombination and repair	Molecular Function: catalytic activity (GO:0003824);; Biological Process: cellular process (GO:0009987);; Biological Process: macromolecule metabolic process (GO:0043170);; Biological Process: primary metabolic process (GO:0044238);; Molecular Function: organic cyclic compound binding (GO:0097159);; Molecular Function: heterocyclic compound binding (GO:1901363);;	--	--	[R]	General function prediction only	Chromo (CHRromatin Organisation MOdifier) domain	Uncharacterized mitochondrial protein AtMg00860 GN=AtMg00860 OS=Arabidopsis thaliana (Mouse-ear cress) PE=4 SV=1	R	General function prediction only	hypothetical protein VITISV_036155 [Vitis vinifera]
evm.TU.supercontig_138.55	--	--	Biological Process: mitotic G2 phase (GO:0000085);; Biological Process: gravitropism (GO:0009630);; Biological Process: photomorphogenesis (GO:0009640);; Biological Process: response to high light intensity (GO:0009644);; Biological Process: cullin deneddylation (GO:0010388);; Biological Process: response to hydrogen peroxide (GO:0042542);;	--	--	[S]	Function unknown	--	--	S	Function unknown	PREDICTED: CCR4-NOT transcription complex subunit 11 isoform X1 [Nelumbo nucifera]
evm.TU.supercontig_601.4	[GC]	Carbohydrate transport and metabolism;; Energy production and conversion	Molecular Function: transferase activity, transferring glycosyl groups (GO:0016757);;	K13691|0|tcc:TCM_019801|UDP-glucosyltransferase 74F2, putative; K13691 pathogen-inducible salicylic acid glucosyltransferase [EC:2.4.1.-] (A)	--	[GC]	Carbohydrate transport and metabolism;; Energy production and conversion	UDP-glucoronosyl and UDP-glucosyl transferase	UDP-glycosyltransferase 74F2 GN=F18O19.7 OS=Arabidopsis thaliana (Mouse-ear cress) PE=1 SV=1	CG	Energy production and conversion;; Carbohydrate transport and metabolism	UDP-glucosyltransferase 74F2, putative [Theobroma cacao]
evm.TU.supercontig_165.15	--	--	Biological Process: cell morphogenesis (GO:0000902);; Biological Process: extracellular transport (GO:0006858);; Biological Process: endocytosis (GO:0006897);; Cellular Component: membrane (GO:0016020);; Biological Process: cell growth (GO:0016049);; Molecular Function: ATPase activity, coupled to transmembrane movement of substances (GO:0042626);; Biological Process: Golgi vesicle transport (GO:…	--	--	[S]	Function unknown	Protein of unknown function (DUF1681)	Uncharacterized protein At1g03900 OS=Arabidopsis thaliana (Mouse-ear cress) PE=2 SV=1	S	Function unknown	hypothetical protein JCGZ_17673 [Jatropha curcas]
evm.TU.supercontig_16.140	--	--	--	--	--	[T]	Signal transduction mechanisms	NB-ARC domain	Disease resistance protein RGA2 GN=RGA2 OS=Solanum bulbocastanum (Wild potato) PE=1 SV=1	T	Signal transduction mechanisms	Cc-nbs-lrr resistance protein, putative [Theobroma cacao]
evm.TU.contig_35483	--	--	Cellular Component: cytoplasm (GO:0005737);; Biological Process: gravitropism (GO:0009630);; Biological Process: flower development (GO:0009908);; Cellular Component: basal plasma membrane (GO:0009925);; Biological Process: auxin polar transport (GO:0009926);; Biological Process: xylem and phloem pattern formation (GO:0010051);; Biological Process: inflorescence development (GO:0010229);; Biologi…	K13947|0|tcc:TCM_012854|Auxin efflux facilitator isoform 1; K13947 auxin efflux carrier family (A)	--	--	--	Membrane transport protein	Auxin efflux carrier component 1 GN=PIN1 OS=Arabidopsis thaliana (Mouse-ear cress) PE=1 SV=1	P	Inorganic ion transport and metabolism	Auxin efflux facilitator isoform 1 [Theobroma cacao]
evm.TU.supercontig_3.228	[T]	Signal transduction mechanisms	--	--	--	[A]	RNA processing and modification	SAM domain (Sterile alpha motif);; SAM domain (Sterile alpha motif)	--	A	RNA processing and modification	Uncharacterized protein isoform 1 [Theobroma cacao]
evm.TU.supercontig_146.54	[M]	Cell wall/membrane/envelope biogenesis	Molecular Function: polygalacturonase activity (GO:0004650);; Cellular Component: extracellular region (GO:0005576);; Biological Process: carbohydrate metabolic process (GO:0005975);; Molecular Function: galacturan 1,4-alpha-galacturonidase activity (GO:0047911);;	--	--	--	--	Glycosyl hydrolases family 28;; Pectate lyase superfamily protein;; Right handed beta helix region	Polygalacturonase At1g48100 (Precursor) GN=At1g48100 OS=Arabidopsis thaliana (Mouse-ear cress) PE=2 SV=1	R	General function prediction only	Pectin lyase-like superfamily protein isoform 1 [Theobroma cacao]
evm.TU.supercontig_5.285	--	--	--	--	--	--	--	--	--	S	Function unknown	hypothetical protein JCGZ_21714 [Jatropha curcas]
evm.TU.supercontig_48.147	[T]	Signal transduction mechanisms	Biological Process: response to stress (GO:0006950);;	--	--	--	--	Universal stress protein family	Universal stress protein A-like protein GN=At3g01520 OS=Arabidopsis thaliana (Mouse-ear cress) PE=1 SV=2	S	Function unknown	USP-like protein isoform 1 [Theobroma cacao]
evm.TU.supercontig_2.231	--	--	Cellular Component: extracellular region (GO:0005576);; Biological Process: carbohydrate metabolic process (GO:0005975);; Molecular Function: cellulase activity (GO:0008810);; Cellular Component: chloroplast (GO:0009507);; Biological Process: plant-type cell wall organization (GO:0009664);; Biological Process: cell wall modification involved in multidimensional cell growth (GO:0042547);;	--	--	--	--	Glycosyl hydrolase family 9	Endoglucanase 8 (Precursor) GN=CEL1 OS=Arabidopsis thaliana (Mouse-ear cress) PE=2 SV=1	G	Carbohydrate transport and metabolism	hypothetical protein JCGZ_04735 [Jatropha curcas]
evm.TU.supercontig_1258.3	--	--	--	--	--	--	--	--	--	T	Signal transduction mechanisms	PREDICTED: uncharacterized protein LOC102621950 [Citrus sinensis]
evm.TU.contig_47449	--	--	--	--	--	--	--	--	--	R	General function prediction only	hypothetical protein PRUPE_ppa014985mg [Prunus persica]
evm.TU.supercontig_64.78	[R]	General function prediction only	Molecular Function: acid phosphatase activity (GO:0003993);; Cellular Component: plant-type cell wall (GO:0009505);; Biological Process: cellular response to phosphate starvation (GO:0016036);; Molecular Function: metal ion binding (GO:0046872);;	--	--	[G]	Carbohydrate transport and metabolism	Calcineurin-like phosphoesterase	Purple acid phosphatase 2 (Precursor) GN=PAP2 OS=Ipomoea batatas (Sweet potato) PE=1 SV=1	G	Carbohydrate transport and metabolism	PREDICTED: purple acid phosphatase 2-like isoform X2 [Populus euphratica]
evm.TU.supercontig_77.15	--	--	Biological Process: regulation of hormone levels (GO:0010817);; Biological Process: primary metabolic process (GO:0044238);; Biological Process: single-multicellular organism process (GO:0044707);; Biological Process: single-organism cellular process (GO:0044763);; Biological Process: single-organism transport (GO:0044765);; Biological Process: single-organism developmental process (GO:0044767);;…	K13946|3.62508e-08|cmo:103497313|auxin transporter-like protein 2; K13946 auxin influx carrier (AUX1 LAX family) (A)	Plant hormone signal transduction (ko04075)	[E]	Amino acid transport and metabolism	--	Auxin transporter protein 1 GN=F16M14.5 OS=Arabidopsis thaliana (Mouse-ear cress) PE=1 SV=1	P	Inorganic ion transport and metabolism	unnamed protein product [Coffea canephora]
evm.TU.supercontig_197.23	[P]	Inorganic ion transport and metabolism	Molecular Function: calcium-transporting ATPase activity (GO:0005388);; Molecular Function: calmodulin binding (GO:0005516);; Molecular Function: ATP binding (GO:0005524);; Cellular Component: integral component of membrane (GO:0016021);; Molecular Function: metal ion binding (GO:0046872);; Biological Process: calcium ion transmembrane transport (GO:0070588);;	K01537|0|pop:POPTR_0001s05790g|hypothetical protein; K01537 Ca2+-transporting ATPase [EC:3.6.3.8] (A)	--	[P]	Inorganic ion transport and metabolism	E1-E2 ATPase;; Ca2+-ATPase N terminal autoinhibitory domain;; Cation transporter/ATPase, N-terminus;; Putative hydrolase of sodium-potassium ATPase alpha subunit	Calcium-transporting ATPase 4, plasma membrane-type GN=ACA4 OS=Arabidopsis thaliana (Mouse-ear cress) PE=1 SV=1	P	Inorganic ion transport and metabolism	hypothetical protein POPTR_0001s05790g [Populus trichocarpa]
evm.TU.supercontig_126.17	--	--	Biological Process: regulation of cell growth (GO:0001558);; Molecular Function: protein serine/threonine kinase activity (GO:0004674);; Molecular Function: ATP binding (GO:0005524);; Cellular Component: extracellular region (GO:0005576);; Cellular Component: mitochondrion (GO:0005739);; Biological Process: protein phosphorylation (GO:0006468);; Biological Process: asymmetric cell division (GO:00…	--	--	--	--	Leucine Rich repeats (2 copies);; Leucine rich repeat;; Leucine Rich Repeat;; Leucine Rich repeat;; Leucine rich repeat;; Leucine rich repeat N-terminal domain;; Protein tyrosine kinase;; Protein kinase domain	LRR receptor-like serine/threonine-protein kinase ERECTA {ECO:0000303|PubMed:8624444} (Precursor) OS=Arabidopsis thaliana (Mouse-ear cress) PE=1 SV=1	T	Signal transduction mechanisms	erecta, putative [Ricinus communis]
evm.TU.contig_43518	--	--	Molecular Function: 2-alkenal reductase [NAD(P)] activity (GO:0032440);; Molecular Function: protein dimerization activity (GO:0046983);; Biological Process: oxidation-reduction process (GO:0055114);;	--	--	--	--	bHLH-MYC and R2R3-MYB transcription factors N-terminal	Transcription factor bHLH3 OS=Arabidopsis thaliana (Mouse-ear cress) PE=2 SV=1	K	Transcription	DNA binding protein, putative isoform 1 [Theobroma cacao]
evm.TU.supercontig_458.4	--	--	Molecular Function: iron ion binding (GO:0005506);; Molecular Function: linoleate 13S-lipoxygenase activity (GO:0016165);; Biological Process: oxylipin biosynthetic process (GO:0031408);; Biological Process: oxidation-reduction process (GO:0055114);;	K00454|0|vvi:100257867|linoleate 13S-lipoxygenase 2-1, chloroplastic; K00454 lipoxygenase [EC:1.13.11.12] (A)	Linoleic acid metabolism (ko00591);; alpha-Linolenic acid metabolism (ko00592)	--	--	Lipoxygenase;; PLAT/LH2 domain	Linoleate 13S-lipoxygenase 2-1, chloroplastic (Precursor) GN=LOX2.1 OS=Solanum tuberosum (Potato) PE=1 SV=1	E	Amino acid transport and metabolism	PREDICTED: linoleate 13S-lipoxygenase 2-1, chloroplastic [Vitis vinifera]
evm.TU.supercontig_6.188	[Q]	Secondary metabolites biosynthesis, transport and catabolism	Molecular Function: iron ion binding (GO:0005506);; Molecular Function: steroid hydroxylase activity (GO:0008395);; Molecular Function: electron carrier activity (GO:0009055);; Biological Process: leaf morphogenesis (GO:0009965);; Biological Process: brassinosteroid biosynthetic process (GO:0016132);; Molecular Function: oxidoreductase activity, acting on paired donors, with incorporation or redu…	K12637|0|tcc:TCM_000287|Cytochrome P450 superfamily protein; K12637 3-epi-6-deoxocathasterone 23-monooxygenase [EC:1.14.13.112] (A)	Brassinosteroid biosynthesis (ko00905)	[QI]	Secondary metabolites biosynthesis, transport and catabolism;; Lipid transport and metabolism	Cytochrome P450	3-epi-6-deoxocathasterone 23-monooxygenase OS=Arabidopsis thaliana (Mouse-ear cress) PE=2 SV=3	Q	Secondary metabolites biosynthesis, transport and catabolism	Cytochrome P450 superfamily protein [Theobroma cacao]
evm.TU.supercontig_31.87	--	--	Molecular Function: binding (GO:0005488);;	--	--	[R]	General function prediction only	--	--	R	General function prediction only	hypothetical protein VITISV_041099 [Vitis vinifera]
evm.TU.supercontig_58.29	--	--	--	K13148|1.154e-21|vvi:100261060|cleavage and polyadenylation specificity factor subunit 3-II; K13148 integrator complex subunit 11 [EC:3.1.27.-] (A)	--	--	--	--	--	R	General function prediction only	hypothetical protein VITISV_010061 [Vitis vinifera]
evm.TU.supercontig_0.23	--	--	Molecular Function: RNA binding (GO:0003723);; Molecular Function: RNA-directed DNA polymerase activity (GO:0003964);; Biological Process: RNA-dependent DNA replication (GO:0006278);; Molecular Function: zinc ion binding (GO:0008270);; Biological Process: DNA integration (GO:0015074);;	--	--	[R]	General function prediction only	--	--	R	General function prediction only	putative gag protein [(Populus tomentosa x Populus bolleana) x Populus tomentosa]
evm.TU.supercontig_366.1	--	--	--	K06100|0|cit:102622533|symplekin-like; K06100 symplekin (A)	mRNA surveillance pathway (ko03015)	[A]	RNA processing and modification	Symplekin tight junction protein C terminal;; Domain of unknown function (DUF3453)	--	A	RNA processing and modification	PREDICTED: symplekin-like isoform X1 [Citrus sinensis]
evm.TU.supercontig_9.218	--	--	--	K17362|6.28804e-62|mdm:103429897|acyl-coenzyme A thioesterase 13-like; K17362 acyl-coenzyme A thioesterase 13 [EC:3.1.2.-] (A)	--	[R]	General function prediction only	Thioesterase superfamily	--	R	General function prediction only	hypothetical protein JCGZ_08526 [Jatropha curcas]
evm.TU.supercontig_20.128	--	--	Molecular Function: ubiquitin-protein transferase activity (GO:0004842);; Biological Process: protein glycosylation (GO:0006486);; Biological Process: ubiquitin-dependent protein catabolic process (GO:0006511);; Biological Process: protein ubiquitination (GO:0016567);;	--	--	[R]	General function prediction only	Leucine Rich repeat;; Leucine Rich repeats (2 copies);; F-box-like;; F-box domain	F-box/LRR-repeat protein 10 GN=FBL10 OS=Arabidopsis thaliana (Mouse-ear cress) PE=2 SV=1	R	General function prediction only	PREDICTED: F-box/LRR-repeat protein 10-like [Citrus sinensis]
evm.TU.supercontig_87.82	[R]	General function prediction only	Molecular Function: zinc ion binding (GO:0008270);; Molecular Function: oxidoreductase activity (GO:0016491);; Biological Process: oxidation-reduction process (GO:0055114);;	K07119|7.9751e-92|tcc:TCM_011906|NADP-dependent oxidoreductase P1 isoform 1; K07119 (A)	--	[R]	General function prediction only	--	2-alkenal reductase (NADP(+)-dependent) GN=DBR OS=Nicotiana tabacum (Common tobacco) PE=1 SV=1	R	General function prediction only	NADP-dependent oxidoreductase P1 isoform 3 [Theobroma cacao]
evm.TU.contig_35614	--	--	--	--	--	--	--	GDSL-like Lipase/Acylhydrolase	GDSL esterase/lipase At1g29670 (Precursor) GN=At1g29670 OS=Arabidopsis thaliana (Mouse-ear cress) PE=2 SV=1	I	Lipid transport and metabolism	GDSL esterase/lipase [Morus notabilis]
evm.TU.supercontig_43.72	[O]	Posttranslational modification, protein turnover, chaperones	--	--	--	--	--	Domain of unknown function (DUF3444);; DnaJ domain	Chaperone protein dnaJ 49 OS=Arabidopsis thaliana (Mouse-ear cress) PE=2 SV=2	O	Posttranslational modification, protein turnover, chaperones	DNAJ heat shock N-terminal domain-containing protein, putative isoform 1 [Theobroma cacao]
evm.TU.supercontig_16.96	--	--	Molecular Function: zinc ion binding (GO:0008270);;	--	--	[A]	RNA processing and modification	RING-variant domain	Probable E3 ubiquitin ligase SUD1 GN=F28A23.140 OS=Arabidopsis thaliana (Mouse-ear cress) PE=1 SV=1	A	RNA processing and modification	PREDICTED: uncharacterized protein LOC105111437 isoform X1 [Populus euphratica]
evm.TU.supercontig_148.8	--	--	--	--	--	[R]	General function prediction only	Thioredoxin-like;; Thioredoxin-like domain;; AhpC/TSA family;; Thioredoxin;; Redoxin;; Thioredoxin-like;; SCO1/SenC;; C1-like domain	Probable nucleoredoxin 3 GN=At4g31240 OS=Arabidopsis thaliana (Mouse-ear cress) PE=2 SV=1	O	Posttranslational modification, protein turnover, chaperones	hypothetical protein CICLE_v10010213mg [Citrus clementina]
evm.TU.supercontig_19.8	[V]	Defense mechanisms	--	--	--	[Q]	Secondary metabolites biosynthesis, transport and catabolism	ABC-2 type transporter;; ABC transporter	Pleiotropic drug resistance protein 2 GN=PDR2 OS=Nicotiana plumbaginifolia (Leadwort-leaved tobacco) PE=2 SV=1	Q	Secondary metabolites biosynthesis, transport and catabolism	PREDICTED: pleiotropic drug resistance protein 2-like [Nelumbo nucifera]
evm.TU.supercontig_18.16	[KAD]	Transcription;; RNA processing and modification;; Cell cycle control, cell division, chromosome partitioning	Molecular Function: DNA binding (GO:0003677);; Molecular Function: chromatin binding (GO:0003682);;	K09422|1.79977e-52|rcu:RCOM_1347500|r2r3-myb transcription factor, putative; K09422 myb proto-oncogene protein, plant (A)	--	[K]	Transcription	Myb-like DNA-binding domain;; Myb-like DNA-binding domain	Transcription factor MYB12 GN=T30B22.24 OS=Arabidopsis thaliana (Mouse-ear cress) PE=2 SV=1	K	Transcription	r2r3-myb transcription factor, putative [Ricinus communis]
evm.TU.supercontig_8.287	--	--	--	--	--	--	--	--	Protein FAR-RED IMPAIRED RESPONSE 1 GN=FAR1 OS=Arabidopsis thaliana (Mouse-ear cress) PE=1 SV=1	R	General function prediction only	PREDICTED: protein FAR-RED IMPAIRED RESPONSE 1 [Zea mays]
evm.TU.supercontig_2.355	--	--	Cellular Component: cytosol (GO:0005829);; Cellular Component: plasmodesma (GO:0009506);;	K17973|0|mdm:103422651|N-alpha-acetyltransferase 25, NatB auxiliary subunit-like; K17973 N-terminal acetyltransferase B complex non-catalytic subunit (A)	--	[Z]	Cytoskeleton	TPR repeat;; N-acetyltransferase B complex (NatB) non catalytic subunit;; Tetratricopeptide repeat;; Tetratricopeptide repeat;; Tetratricopeptide repeat;; Tetratricopeptide repeat;; Tetratricopeptide repeat;; Tetratricopeptide repeat	--	Z	Cytoskeleton	PREDICTED: N-alpha-acetyltransferase 25, NatB auxiliary subunit-like [Malus domestica]
evm.TU.supercontig_155.24	--	--	Molecular Function: ubiquitin-protein transferase activity (GO:0004842);; Biological Process: ubiquitin-dependent protein catabolic process (GO:0006511);; Biological Process: protein ubiquitination (GO:0016567);; Biological Process: negative regulation of transcription, DNA-templated (GO:0045892);;	--	--	[R]	General function prediction only	Galactose oxidase, central domain;; Galactose oxidase, central domain;; Kelch motif;; Kelch motif;; Kelch motif;; Kelch motif	F-box/kelch-repeat protein At1g51550 GN=At1g51550 OS=Arabidopsis thaliana (Mouse-ear cress) PE=2 SV=1	R	General function prediction only	F-box/kelch-repeat protein [Morus notabilis]
evm.TU.supercontig_164.11	--	--	--	--	--	[R]	General function prediction only	gag-polypeptide of LTR copia-type	--	--	--	PREDICTED: uncharacterized protein LOC104599359 [Nelumbo nucifera]
evm.TU.contig_41581	--	--	Cellular Component: vacuole (GO:0005773);;	K14503|3.83041e-70|pop:POPTR_0007s12370g|POPTRDRAFT_719435; hypothetical protein; K14503 brassinosteroid resistant 1/2 (A)	Plant hormone signal transduction (ko04075)	--	--	--	Protein BRASSINAZOLE-RESISTANT 1 GN=F9E10_7 OS=Arabidopsis thaliana (Mouse-ear cress) PE=1 SV=1	K	Transcription	hypothetical protein POPTR_0007s12370g [Populus trichocarpa]
evm.TU.supercontig_27.216	[HC]	Coenzyme transport and metabolism;; Energy production and conversion	Molecular Function: monooxygenase activity (GO:0004497);; Cellular Component: cytoplasm (GO:0005737);; Biological Process: embryo development ending in seed dormancy (GO:0009793);; Biological Process: oxidation-reduction process (GO:0055114);;	--	--	[HC]	Coenzyme transport and metabolism;; Energy production and conversion	FAD binding domain	--	CH	Energy production and conversion;; Coenzyme transport and metabolism	PREDICTED: uncharacterized protein LOC103321976 [Prunus mume]
evm.TU.supercontig_41.30	[O]	Posttranslational modification, protein turnover, chaperones	Molecular Function: farnesyltranstransferase activity (GO:0004311);; Molecular Function: CAAX-protein geranylgeranyltransferase activity (GO:0004662);; Cellular Component: CAAX-protein geranylgeranyltransferase complex (GO:0005953);; Cellular Component: protein farnesyltransferase complex (GO:0005965);; Biological Process: regulation of cell shape (GO:0008360);; Biological Process: response to wa…	K05955|1.89219e-180|vvi:100247502|protein farnesyltransferase/geranylgeranyltransferase type-1 subunit alpha; K05955 protein farnesyltransferase/geranylgeranyltransferase type-1 subunit alpha [EC:2.5.1.58 2.5.1.59] (A)	Terpenoid backbone biosynthesis (ko00900)	[O]	Posttranslational modification, protein turnover, chaperones	Protein prenyltransferase alpha subunit repeat	Protein farnesyltransferase/geranylgeranyltransferase type-1 subunit alpha GN=FTA OS=Pisum sativum (Garden pea) PE=1 SV=1	O	Posttranslational modification, protein turnover, chaperones	hypothetical protein JCGZ_23749 [Jatropha curcas]
evm.TU.supercontig_35.83	--	--	Molecular Function: RNA binding (GO:0003723);; Molecular Function: structural constituent of ribosome (GO:0003735);; Molecular Function: RNA-directed DNA polymerase activity (GO:0003964);; Cellular Component: nucleus (GO:0005634);; Cellular Component: ribosome (GO:0005840);; Biological Process: RNA-dependent DNA replication (GO:0006278);; Biological Process: translation (GO:0006412);; Biological …	--	--	--	--	--	--	--	--	hypothetical protein VITISV_003835 [Vitis vinifera]
evm.TU.supercontig_15.132	--	--	--	--	--	[R]	General function prediction only	PPR repeat family;; PPR repeat;; Pentatricopeptide repeat domain;; PPR repeat	Pentatricopeptide repeat-containing protein At5g66631 GN=At5g66631 OS=Arabidopsis thaliana (Mouse-ear cress) PE=2 SV=1	R	General function prediction only	hypothetical protein JCGZ_12282 [Jatropha curcas]
evm.TU.supercontig_106.37	--	--	--	--	--	--	--	--	--	S	Function unknown	conserved hypothetical protein [Ricinus communis]
C.papaya_newGene_1319	--	--	--	--	--	--	--	zinc-binding in reverse transcriptase	--	--	--	hypothetical protein VITISV_036399 [Vitis vinifera]
evm.TU.supercontig_824.3	[J]	Translation, ribosomal structure and biogenesis	Biological Process: spliceosomal tri-snRNP complex assembly (GO:0000244);; Cellular Component: U4/U6 x U5 tri-snRNP complex (GO:0046540);;	K12844|0|tcc:TCM_010249|Pre-mRNA processing ribonucleoprotein binding region-containing protein isoform 1; K12844 U4/U6 small nuclear ribonucleoprotein PRP31 (A)	Spliceosome (ko03040)	[A]	RNA processing and modification	Putative snoRNA binding domain;; Prp31 C terminal domain;; NOSIC (NUC001) domain	Probable nucleolar protein 5-1 OS=Arabidopsis thaliana (Mouse-ear cress) PE=2 SV=2	A	RNA processing and modification	Pre-mRNA processing ribonucleoprotein binding region-containing protein isoform 1 [Theobroma cacao]
evm.TU.supercontig_942.3	[P]	Inorganic ion transport and metabolism	Molecular Function: DNA binding (GO:0003677);; Molecular Function: copper ion binding (GO:0005507);; Biological Process: glycolytic process (GO:0006096);; Biological Process: regulation of DNA replication (GO:0006275);; Biological Process: DNA packaging (GO:0006323);; Biological Process: water transport (GO:0006833);; Biological Process: hyperosmotic response (GO:0006972);; Biological Process: Go…	K00392|0|tcc:TCM_040722|Ferredoxin:sulfite reductase isoform 2; K00392 sulfite reductase (ferredoxin) [EC:1.8.7.1] (A)	Sulfur metabolism (ko00920)	[P]	Inorganic ion transport and metabolism	Nitrite and sulphite reductase 4Fe-4S domain;; Nitrite/Sulfite reductase ferredoxin-like half domain	Sulfite reductase 1 [ferredoxin], chloroplastic (Precursor) GN=SIR1 OS=Nicotiana tabacum (Common tobacco) PE=1 SV=1	P	Inorganic ion transport and metabolism	Sulfite reductase isoform 1 [Theobroma cacao]
evm.TU.contig_28668	--	--	Biological Process: metabolic process (GO:0008152);; Biological Process: response to abscisic acid (GO:0009737);; Biological Process: embryo development ending in seed dormancy (GO:0009793);; Biological Process: cell wall modification involved in abscission (GO:0009830);; Biological Process: seed germination (GO:0009845);; Biological Process: seed dormancy process (GO:0010162);; Biological Proces…	--	--	[QR]	Secondary metabolites biosynthesis, transport and catabolism;; General function prediction only	--	Protein SRG1 GN=SRG1 OS=Arabidopsis thaliana (Mouse-ear cress) PE=2 SV=1	Q	Secondary metabolites biosynthesis, transport and catabolism	PREDICTED: protein SRG1-like isoform X1 [Nicotiana sylvestris]
C.papaya_newGene_1296	[R]	General function prediction only	--	K13195|3.6242e-40|mdm:103447736|glycine-rich RNA-binding protein 4, mitochondrial-like; K13195 cold-inducible RNA-binding protein (A)	--	[R]	General function prediction only	RNA recognition motif. (a.k.a. RRM, RBD, or RNP domain);; RNA recognition motif (a.k.a. RRM, RBD, or RNP domain);; RNA recognition motif. (a.k.a. RRM, RBD, or RNP domain)	Glycine-rich RNA-binding protein 2, mitochondrial (Precursor) GN=At4g13850 OS=Arabidopsis thaliana (Mouse-ear cress) PE=1 SV=1	R	General function prediction only	hypothetical protein JCGZ_05669 [Jatropha curcas]
evm.TU.supercontig_66.123	[RTKL]	General function prediction only;; Signal transduction mechanisms;; Transcription;; Replication, recombination and repair	Molecular Function: transmembrane receptor protein serine/threonine kinase activity (GO:0004675);; Molecular Function: ATP binding (GO:0005524);; Cellular Component: plasma membrane (GO:0005886);; Biological Process: protein phosphorylation (GO:0006468);; Biological Process: Golgi organization (GO:0007030);; Biological Process: transmembrane receptor protein serine/threonine kinase signaling path…	K13418|0|tcc:TCM_036627|Somatic embryogenesis receptor-like kinase 1 isoform 2; K13418 somatic embryogenesis receptor kinase 1 [EC:2.7.10.1 2.7.11.1] (A)	--	--	--	Protein kinase domain;; Protein tyrosine kinase;; Leucine Rich repeats (2 copies);; Leucine rich repeat N-terminal domain;; Leucine rich repeat;; Leucine Rich Repeat;; Leucine Rich repeat;; Leucine rich repeat;; Phosphotransferase enzyme family	Somatic embryogenesis receptor kinase 1 (Precursor) OS=Arabidopsis thaliana (Mouse-ear cress) PE=1 SV=2	T	Signal transduction mechanisms	somatic embryogenesis receptor kinase [Carica papaya]
evm.TU.contig_31416	--	--	--	--	--	--	--	--	--	S	Function unknown	Uncharacterized protein TCM_028860 [Theobroma cacao]
evm.TU.supercontig_34.184	--	--	--	--	--	--	--	Domain of unknown function (DUF4602)	--	S	Function unknown	hypothetical protein CICLE_v10006059mg [Citrus clementina]
evm.TU.supercontig_34.120	--	--	--	--	--	--	--	--	--	S	Function unknown	conserved hypothetical protein [Ricinus communis]
evm.TU.supercontig_3.507	--	--	Molecular Function: RNA binding (GO:0003723);; Molecular Function: monooxygenase activity (GO:0004497);; Molecular Function: iron ion binding (GO:0005506);; Cellular Component: endoplasmic reticulum (GO:0005783);; Biological Process: phosphatidylglycerol biosynthetic process (GO:0006655);; Molecular Function: electron carrier activity (GO:0009055);; Biological Process: response to abscisic acid (…	--	--	[L]	Replication, recombination and repair	CRS1 / YhbY (CRM) domain	Chloroplastic group IIA intron splicing facilitator CRS1, chloroplastic (Precursor) GN=At5g16180 OS=Arabidopsis thaliana (Mouse-ear cress) PE=3 SV=2	L	Replication, recombination and repair	CRS1 / YhbY domain-containing protein [Theobroma cacao]
evm.TU.supercontig_65.42	[R]	General function prediction only	Biological Process: cysteine biosynthetic process (GO:0019344);; Molecular Function: acyl-CoA hydrolase activity (GO:0047617);;	--	--	--	--	Thioesterase-like superfamily;; Thioesterase superfamily	--	S	Function unknown	hypothetical protein EUTSA_v10019154mg [Eutrema salsugineum]
evm.TU.supercontig_26.265	--	--	--	--	--	[R]	General function prediction only	gag-polypeptide of LTR copia-type	--	--	--	PREDICTED: uncharacterized protein LOC105162329 [Sesamum indicum]
evm.TU.supercontig_6.288	--	--	Molecular Function: ubiquitin-protein transferase activity (GO:0004842);; Cellular Component: cytoplasm (GO:0005737);; Cellular Component: plasma membrane (GO:0005886);; Biological Process: postreplication repair (GO:0006301);; Biological Process: fatty acid beta-oxidation (GO:0006635);; Biological Process: membrane fusion (GO:0006944);; Biological Process: protein import into peroxisome matrix (…	K06689|6.18296e-99|csv:101207672|ubiquitin-conjugating enzyme E2 28-like; K06689 ubiquitin-conjugating enzyme E2 D/E [EC:6.3.2.19] (A)	Ubiquitin mediated proteolysis (ko04120);; Protein processing in endoplasmic reticulum (ko04141)	[O]	Posttranslational modification, protein turnover, chaperones	Ubiquitin-conjugating enzyme;; RWD domain	Ubiquitin-conjugating enzyme E2 28 GN=F22C12.2 OS=Arabidopsis thaliana (Mouse-ear cress) PE=2 SV=1	O	Posttranslational modification, protein turnover, chaperones	PREDICTED: ubiquitin-conjugating enzyme E2 28-like [Cucumis sativus]
evm.TU.contig_44802	--	--	Molecular Function: nucleic acid binding (GO:0003676);; Molecular Function: zinc ion binding (GO:0008270);; Biological Process: DNA integration (GO:0015074);;	--	--	--	--	--	--	R	General function prediction only	hypothetical protein VITISV_002159 [Vitis vinifera]
evm.TU.supercontig_128.50	[RTKL]	General function prediction only;; Signal transduction mechanisms;; Transcription;; Replication, recombination and repair	Biological Process: MAPK cascade (GO:0000165);; Molecular Function: protein serine/threonine kinase activity (GO:0004674);; Biological Process: protein phosphorylation (GO:0006468);;	K14510|0|vvi:100264370|serine/threonine-protein kinase CTR1-like; K14510 serine/threonine-protein kinase CTR1 [EC:2.7.11.1] (A)	Plant hormone signal transduction (ko04075)	[T]	Signal transduction mechanisms	Ethylene-responsive protein kinase Le-CTR1;; Protein tyrosine kinase;; Protein kinase domain	Serine/threonine-protein kinase CTR1 GN=CTR1 OS=Arabidopsis thaliana (Mouse-ear cress) PE=1 SV=1	T	Signal transduction mechanisms	PREDICTED: serine/threonine-protein kinase CTR1-like [Vitis vinifera]
evm.TU.supercontig_20.230	[Q]	Secondary metabolites biosynthesis, transport and catabolism	Molecular Function: copper ion binding (GO:0005507);; Cellular Component: extracellular region (GO:0005576);; Molecular Function: oxidoreductase activity (GO:0016491);; Biological Process: oxidation-reduction process (GO:0055114);;	--	--	[Q]	Secondary metabolites biosynthesis, transport and catabolism	Multicopper oxidase;; Multicopper oxidase	L-ascorbate oxidase (Precursor) OS=Cucumis sativus (Cucumber) PE=1 SV=1	Q	Secondary metabolites biosynthesis, transport and catabolism	L-ascorbate oxidase family protein [Populus trichocarpa]
evm.TU.supercontig_29.151	--	--	Molecular Function: binding (GO:0005488);; Biological Process: metabolic process (GO:0008152);; Biological Process: cellular process (GO:0009987);;	--	--	--	--	--	--	S	Function unknown	hypothetical protein VITISV_039764 [Vitis vinifera]
evm.TU.supercontig_148.3	[O]	Posttranslational modification, protein turnover, chaperones	Molecular Function: threonine-type endopeptidase activity (GO:0004298);; Cellular Component: nucleus (GO:0005634);; Cellular Component: cytoplasm (GO:0005737);; Cellular Component: proteasome core complex (GO:0005839);; Biological Process: proteolysis involved in cellular protein catabolic process (GO:0051603);;	K02738|2.23767e-160|tcc:TCM_036772|N-terminal nucleophile aminohydrolases (Ntn hydrolases) superfamily protein isoform 1; K02738 20S proteasome subunit beta 1 [EC:3.4.25.1] (A)	Proteasome (ko03050)	[O]	Posttranslational modification, protein turnover, chaperones	Proteasome subunit	Proteasome subunit beta type-6 (Precursor) GN=F8F16.120 OS=Arabidopsis thaliana (Mouse-ear cress) PE=1 SV=2	O	Posttranslational modification, protein turnover, chaperones	N-terminal nucleophile aminohydrolases (Ntn hydrolases) superfamily protein isoform 1 [Theobroma cacao]
evm.TU.supercontig_0.150	--	--	--	K17592|0|tcc:TCM_007738|Binding protein, putative isoform 1; K17592 sacsin (A)	--	--	--	Zinc finger, C3HC4 type (RING finger);; Zinc finger, C3HC4 type (RING finger)	--	O	Posttranslational modification, protein turnover, chaperones	Binding protein, putative isoform 1 [Theobroma cacao]
evm.TU.supercontig_914.1	[DK]	Cell cycle control, cell division, chromosome partitioning;; Transcription	--	K12604|0|rcu:RCOM_1609680|ccr4-not transcription complex, putative; K12604 CCR4-NOT transcription complex subunit 1 (A)	RNA degradation (ko03018)	[K]	Transcription	Domain of unknown function (DUF3819)	--	K	Transcription	ccr4-not transcription complex, putative [Ricinus communis]
evm.TU.supercontig_63.25	--	--	Molecular Function: GTPase activity (GO:0003924);; Molecular Function: GTP binding (GO:0005525);; Cellular Component: peroxisome (GO:0005777);; Biological Process: GTP catabolic process (GO:0006184);; Cellular Component: chloroplast outer membrane (GO:0009707);; Biological Process: chloroplast fission (GO:0010020);; Biological Process: peroxisome fission (GO:0016559);; Molecular Function: identic…	--	--	[UR]	Intracellular trafficking, secretion, and vesicular transport;; General function prediction only	Dynamin family;; 50S ribosome-binding GTPase	Dynamin-like protein ARC5 GN=MMB12.21 OS=Arabidopsis thaliana (Mouse-ear cress) PE=1 SV=2	U	Intracellular trafficking, secretion, and vesicular transport	PREDICTED: dynamin-like protein ARC5 [Vitis vinifera]
evm.TU.supercontig_51.158	--	--	--	--	--	--	--	GDSL/SGNH-like Acyl-Esterase family found in Pmr5 and Cas1p;; PMR5 N terminal Domain	Protein trichome birefringence-like 43 GN=TBL43 OS=Arabidopsis thaliana (Mouse-ear cress) PE=2 SV=1	R	General function prediction only	conserved hypothetical protein [Ricinus communis]
evm.TU.supercontig_80.120	[GEPR]	Carbohydrate transport and metabolism;; Amino acid transport and metabolism;; Inorganic ion transport and metabolism;; General function prediction only	Molecular Function: sugar:proton symporter activity (GO:0005351);; Biological Process: fatty acid beta-oxidation (GO:0006635);; Biological Process: toxin catabolic process (GO:0009407);; Cellular Component: chloroplast thylakoid membrane (GO:0009535);; Cellular Component: plant-type vacuole membrane (GO:0009705);; Biological Process: response to cyclopentenone (GO:0010583);; Biological Process: n…	K08202|0|tcc:TCM_031186|Organic cation/carnitine transporter4 isoform 1; K08202 MFS transporter, OCT family, solute carrier family 22 (organic cation transporter), member 4/5 (A)	--	[R]	General function prediction only	Sugar (and other) transporter;; Major Facilitator Superfamily	Organic cation/carnitine transporter 4 GN=F3H11.5 OS=Arabidopsis thaliana (Mouse-ear cress) PE=2 SV=1	R	General function prediction only	Organic cation/carnitine transporter4 isoform 1 [Theobroma cacao]
evm.TU.supercontig_55.145	--	--	--	--	--	--	--	Remorin, C-terminal region	Remorin OS=Solanum tuberosum (Potato) PE=1 SV=1	S	Function unknown	Remorin family protein, putative isoform 1 [Theobroma cacao]
evm.TU.supercontig_27.244	--	--	--	--	--	--	--	Domain of unknown function (DUF4228)	--	S	Function unknown	hypothetical protein POPTR_0006s01910g [Populus trichocarpa]
evm.TU.contig_40305	[QR]	Secondary metabolites biosynthesis, transport and catabolism;; General function prediction only	Molecular Function: methyltransferase activity (GO:0008168);; Biological Process: methylation (GO:0032259);;	K00599|3.45808e-59|vvi:100256479|methyltransferase-like protein 6; K00599 methyltransferase-like protein 6 [EC:2.1.1.-] (A)	--	[R]	General function prediction only	Methyltransferase domain	--	R	General function prediction only	PREDICTED: methyltransferase-like protein 6 [Prunus mume]
evm.TU.supercontig_743.4	--	--	--	--	--	--	--	--	--	S	Function unknown	PREDICTED: uncharacterized protein LOC103329321 [Prunus mume]
evm.TU.supercontig_81.75	[O]	Posttranslational modification, protein turnover, chaperones	Biological Process: metabolic process (GO:0008152);; Molecular Function: serine-type peptidase activity (GO:0008236);; Cellular Component: intracellular part (GO:0044424);;	--	--	--	--	Subtilase family;; Peptidase inhibitor I9;; PA domain	Cucumisin (Precursor) OS=Cucumis melo (Muskmelon) PE=1 SV=1	O	Posttranslational modification, protein turnover, chaperones	PREDICTED: cucumisin-like [Fragaria vesca subsp. vesca]
evm.TU.supercontig_49.108	--	--	Molecular Function: transferase activity, transferring acyl groups (GO:0016746);;	K13508|3.47412e-136|tcc:TCM_034986|Glycerol-3-phosphate acyltransferase 2; K13508 glycerol-3-phosphate acyltransferase [EC:2.3.1.15] (A)	Glycerolipid metabolism (ko00561);; Glycerophospholipid metabolism (ko00564)	--	--	Acyltransferase	Glycerol-3-phosphate acyltransferase 1 GN=GPAT1 OS=Arabidopsis thaliana (Mouse-ear cress) PE=1 SV=1	I	Lipid transport and metabolism	Glycerol-3-phosphate acyltransferase 2 [Theobroma cacao]
evm.TU.supercontig_16.92	--	--	Molecular Function: oxidoreductase activity (GO:0016491);;	K00430|2.7427e-92|pper:PRUPE_ppa014996mg|hypothetical protein; K00430 peroxidase [EC:1.11.1.7] (A)	Phenylalanine metabolism (ko00360);; Phenylpropanoid biosynthesis (ko00940)	--	--	Peroxidase	Peroxidase 24 (Precursor) GN=T7F6.21 OS=Arabidopsis thaliana (Mouse-ear cress) PE=2 SV=1	J	Translation, ribosomal structure and biogenesis	hypothetical protein PRUPE_ppa014996mg [Prunus persica]
evm.TU.supercontig_1.97	--	--	--	--	--	--	--	--	--	S	Function unknown	PREDICTED: uncharacterized protein LOC100262861 [Vitis vinifera]
evm.TU.supercontig_52.92	[H]	Coenzyme transport and metabolism	Molecular Function: uridine kinase activity (GO:0004849);; Molecular Function: ATP binding (GO:0005524);; Biological Process: UMP biosynthetic process (GO:0006222);; Cellular Component: chloroplast (GO:0009507);; Biological Process: phosphorylation (GO:0016310);; Molecular Function: phosphotransferase activity, alcohol group as acceptor (GO:0016773);;	--	--	[FH]	Nucleotide transport and metabolism;; Coenzyme transport and metabolism	AAA domain;; Phosphoribulokinase / Uridine kinase family;; AAA domain	--	FH	Nucleotide transport and metabolism;; Coenzyme transport and metabolism	hypothetical protein JCGZ_21839 [Jatropha curcas]
evm.TU.supercontig_112.28	[R]	General function prediction only	Molecular Function: nucleotide binding (GO:0000166);; Molecular Function: DNA binding (GO:0003677);; Cellular Component: nucleus (GO:0005634);; Biological Process: DNA repair (GO:0006281);; Molecular Function: zinc ion binding (GO:0008270);; Biological Process: response to UV-B (GO:0010224);; Cellular Component: Cul4-RING E3 ubiquitin ligase complex (GO:0080008);;	K10140|0|tcc:TCM_041629|Damaged DNA binding 2; K10140 DNA damage-binding protein 2 (A)	Nucleotide excision repair (ko03420);; Ubiquitin mediated proteolysis (ko04120)	[S]	Function unknown	WD domain, G-beta repeat	Protein DAMAGED DNA-BINDING 2 GN=DDB2 OS=Arabidopsis thaliana (Mouse-ear cress) PE=1 SV=1	R	General function prediction only	Damaged DNA binding 2 [Theobroma cacao]
evm.TU.supercontig_120.45	--	--	--	--	--	--	--	GRAS domain family	Nodulation-signaling pathway 2 protein GN=NSP2 OS=Medicago truncatula (Barrel medic) PE=1 SV=1	S	Function unknown	PREDICTED: nodulation-signaling pathway 2 protein-like [Vitis vinifera]
evm.TU.supercontig_108.29	[KAD]	Transcription;; RNA processing and modification;; Cell cycle control, cell division, chromosome partitioning	Cellular Component: nucleus (GO:0005634);; Biological Process: positive regulation of transcription, DNA-templated (GO:0045893);;	K09422|1.87446e-71|tcc:TCM_016909|Myb domain protein 118, putative; K09422 myb proto-oncogene protein, plant (A)	--	[K]	Transcription	Myb-like DNA-binding domain;; Myb-like DNA-binding domain	Transcription factor MYB98 GN=MYB98 OS=Arabidopsis thaliana (Mouse-ear cress) PE=2 SV=1	K	Transcription	Myb domain protein 118, putative [Theobroma cacao]
evm.TU.supercontig_117.89	[C]	Energy production and conversion	Cellular Component: vacuolar membrane (GO:0005774);; Cellular Component: Golgi apparatus (GO:0005794);; Cellular Component: plasma membrane (GO:0005886);; Biological Process: ATP hydrolysis coupled proton transport (GO:0015991);; Cellular Component: proton-transporting V-type ATPase, V1 domain (GO:0033180);; Molecular Function: proton-transporting ATP synthase activity, rotational mechanism (GO:0…	K02151|7.20676e-86|pmum:103336637|V-type proton ATPase subunit F; K02151 V-type H+-transporting ATPase subunit F (A)	Oxidative phosphorylation (ko00190);; Phagosome (ko04145)	[C]	Energy production and conversion	ATP synthase (F/14-kDa) subunit	V-type proton ATPase subunit F GN=T10P11.25 OS=Arabidopsis thaliana (Mouse-ear cress) PE=1 SV=1	C	Energy production and conversion	PREDICTED: V-type proton ATPase subunit F [Prunus mume]
evm.TU.supercontig_26.30	--	--	Molecular Function: nicotinamide-nucleotide adenylyltransferase activity (GO:0000309);; Biological Process: NAD biosynthetic process (GO:0009435);;	K06210|6.03542e-64|tcc:TCM_030635|Nicotinate/nicotinamide mononucleotide adenyltransferase isoform 1; K06210 nicotinamide mononucleotide adenylyltransferase [EC:2.7.7.1 2.7.7.18] (A)	Nicotinate and nicotinamide metabolism (ko00760)	[H]	Coenzyme transport and metabolism	Cytidylyltransferase	Nicotinamide mononucleotide adenylyltransferase GN=NMNAT OS=Arabidopsis thaliana (Mouse-ear cress) PE=2 SV=1	H	Coenzyme transport and metabolism	Nicotinate/nicotinamide mononucleotide adenyltransferase isoform 1 [Theobroma cacao]
evm.TU.contig_38049	[I]	Lipid transport and metabolism	Molecular Function: nucleotide binding (GO:0000166);; Molecular Function: 3-hydroxyacyl-CoA dehydrogenase activity (GO:0003857);; Molecular Function: enoyl-CoA hydratase activity (GO:0004300);; Cellular Component: cell wall (GO:0005618);; Cellular Component: peroxisome (GO:0005777);; Biological Process: fatty acid beta-oxidation (GO:0006635);; Molecular Function: 3-hydroxybutyryl-CoA epimerase ac…	K10527|7.01134e-109|tcc:TCM_037853|Enoyl-CoA hydratase/isomerase family; K10527 enoyl-CoA hydratase/3-hydroxyacyl-CoA dehydrogenase [EC:4.2.1.17 1.1.1.35 1.1.1.211] (A)	Fatty acid degradation (ko00071);; alpha-Linolenic acid metabolism (ko00592);; Fatty acid metabolism (ko01212)	[I]	Lipid transport and metabolism	3-hydroxyacyl-CoA dehydrogenase, NAD binding domain;; 3-hydroxyacyl-CoA dehydrogenase, C-terminal domain	3-hydroxyacyl-CoA dehydrogenase GN=P0413A11.18 OS=Oryza sativa subsp. japonica (Rice) PE=1 SV=2	I	Lipid transport and metabolism	Enoyl-CoA hydratase/isomerase family [Theobroma cacao]
evm.TU.supercontig_188.9	[R]	General function prediction only	--	K12881|2.47625e-80|tcc:TCM_021972|RNA-binding family protein; K12881 THO complex subunit 4 (A)	RNA transport (ko03013);; mRNA surveillance pathway (ko03015);; Spliceosome (ko03040)	[A]	RNA processing and modification	RNA recognition motif. (a.k.a. RRM, RBD, or RNP domain);; RNA recognition motif (a.k.a. RRM, RBD, or RNP domain);; RNA recognition motif. (a.k.a. RRM, RBD, or RNP domain)	THO complex subunit 4B GN=ALY2 OS=Arabidopsis thaliana (Mouse-ear cress) PE=1 SV=1	A	RNA processing and modification	RNA-binding family protein [Theobroma cacao]
evm.TU.supercontig_131.61	[R]	General function prediction only	Molecular Function: nucleotide binding (GO:0000166);; Molecular Function: nucleic acid binding (GO:0003676);;	K12741|3.40414e-126|tcc:TCM_031723|RNA-binding family protein; K12741 heterogeneous nuclear ribonucleoprotein A1/A3 (A)	Spliceosome (ko03040)	[R]	General function prediction only	RNA recognition motif. (a.k.a. RRM, RBD, or RNP domain);; RNA recognition motif (a.k.a. RRM, RBD, or RNP domain);; RNA recognition motif. (a.k.a. RRM, RBD, or RNP domain)	UBP1-associated protein 2C GN=UBA2C OS=Arabidopsis thaliana (Mouse-ear cress) PE=2 SV=1	A	RNA processing and modification	RNA-binding family protein [Theobroma cacao]
evm.TU.contig_44292	[J]	Translation, ribosomal structure and biogenesis	Molecular Function: aminoacyl-tRNA editing activity (GO:0002161);; Molecular Function: nucleic acid binding (GO:0003676);; Molecular Function: isoleucine-tRNA ligase activity (GO:0004822);; Molecular Function: ATP binding (GO:0005524);; Cellular Component: cytosol (GO:0005829);; Biological Process: gluconeogenesis (GO:0006094);; Biological Process: glycolytic process (GO:0006096);; Biological Pro…	K01870|2.86412e-28|aly:ARALYDRAFT_342459|hypothetical protein; K01870 isoleucyl-tRNA synthetase [EC:6.1.1.5] (A)	Aminoacyl-tRNA biosynthesis (ko00970)	[J]	Translation, ribosomal structure and biogenesis	tRNA synthetases class I (I, L, M and V)	--	J	Translation, ribosomal structure and biogenesis	PREDICTED: probable isoleucine--tRNA ligase, cytoplasmic [Camelina sativa]
evm.TU.supercontig_1944.2	[R]	General function prediction only	Molecular Function: oxidoreductase activity, acting on paired donors, with incorporation or reduction of molecular oxygen, 2-oxoglutarate as one donor, and incorporation of one atom each of oxygen into both donors (GO:0016706);; Biological Process: single-organism metabolic process (GO:0044710);;	--	--	[QR]	Secondary metabolites biosynthesis, transport and catabolism;; General function prediction only	non-haem dioxygenase in morphine synthesis N-terminal	Leucoanthocyanidin dioxygenase GN=A2 OS=Zea mays (Maize) PE=2 SV=1	Q	Secondary metabolites biosynthesis, transport and catabolism	Leucoanthocyanidin dioxygenase [Gossypium arboreum]
evm.TU.supercontig_115.39	--	--	--	--	--	--	--	--	--	R	General function prediction only	conserved hypothetical protein [Ricinus communis]
evm.TU.supercontig_13.235	--	--	--	--	--	--	--	--	--	S	Function unknown	Orange protein isoform 2, partial [Theobroma cacao]
evm.TU.supercontig_836.3	--	--	--	--	--	--	--	--	--	S	Function unknown	Uncharacterized protein TCM_017094 [Theobroma cacao]
evm.TU.supercontig_64.54	--	--	Molecular Function: nucleic acid binding (GO:0003676);; Biological Process: nucleobase-containing compound metabolic process (GO:0006139);; Molecular Function: S-adenosylmethionine-dependent methyltransferase activity (GO:0008757);; Biological Process: methylation (GO:0032259);;	--	--	[KT]	Transcription;; Signal transduction mechanisms	MT-A70	Methyltransferase-like protein 2 GN=At1g19340 OS=Arabidopsis thaliana (Mouse-ear cress) PE=2 SV=2	KT	Transcription;; Signal transduction mechanisms	unnamed protein product [Vitis vinifera]
evm.TU.supercontig_127.1	--	--	--	--	--	--	--	--	--	S	Function unknown	conserved hypothetical protein [Ricinus communis]
evm.TU.supercontig_81.41	[O]	Posttranslational modification, protein turnover, chaperones	Cellular Component: cytoplasm (GO:0005737);; Biological Process: response to high light intensity (GO:0009644);; Biological Process: response to hydrogen peroxide (GO:0042542);;	K13993|4.72558e-80|pop:POPTR_0187s00240g|17.5 kd heat shock family protein; K13993 HSP20 family protein (A)	Protein processing in endoplasmic reticulum (ko04141)	[O]	Posttranslational modification, protein turnover, chaperones	Hsp20/alpha crystallin family	17.3 kDa class I heat shock protein GN=HSP17.3-B OS=Glycine max (Soybean) PE=3 SV=1	O	Posttranslational modification, protein turnover, chaperones	17.5 kDa class I heat shock protein [Carica papaya]
evm.TU.supercontig_63.41	[P]	Inorganic ion transport and metabolism	Molecular Function: catalytic activity (GO:0003824);; Molecular Function: ion channel activity (GO:0005216);; Biological Process: metabolic process (GO:0008152);; Biological Process: cellular process (GO:0009987);; Cellular Component: membrane (GO:0016020);; Biological Process: single-organism transport (GO:0044765);; Molecular Function: organic cyclic compound binding (GO:0097159);; Molecular Fu…	--	--	[P]	Inorganic ion transport and metabolism	CBS domain;; Voltage gated chloride channel	Chloride channel protein CLC-e OS=Arabidopsis thaliana (Mouse-ear cress) PE=2 SV=2	P	Inorganic ion transport and metabolism	hypothetical protein POPTR_0004s21960g [Populus trichocarpa]
evm.TU.supercontig_92.10	--	--	Molecular Function: 1-acylglycerol-3-phosphate O-acyltransferase activity (GO:0003841);; Cellular Component: endoplasmic reticulum (GO:0005783);; Biological Process: phosphatidylglycerol biosynthetic process (GO:0006655);;	K13523|8.64615e-70|vvi:100262467|1-acyl-sn-glycerol-3-phosphate acyltransferase 2; K13523 lysophosphatidic acid acyltransferase / lysophosphatidylinositol acyltransferase [EC:2.3.1.51 2.3.1.-] (A)	Glycerolipid metabolism (ko00561);; Glycerophospholipid metabolism (ko00564)	[I]	Lipid transport and metabolism	--	1-acyl-sn-glycerol-3-phosphate acyltransferase 2 GN=F15B8.160 OS=Arabidopsis thaliana (Mouse-ear cress) PE=1 SV=2	I	Lipid transport and metabolism	hypothetical protein CICLE_v10005148mg [Citrus clementina]
evm.TU.supercontig_19.263	[R]	General function prediction only	--	K16547|0|tcc:TCM_042671|Transducin/WD40 repeat-like superfamily protein isoform 1; K16547 protein NEDD1 (A)	--	[T]	Signal transduction mechanisms	WD domain, G-beta repeat	Protein Mut11 GN=Mut11 OS=Chlamydomonas reinhardtii (Chlamydomonas smithii) PE=2 SV=1	T	Signal transduction mechanisms	Transducin/WD40 repeat-like superfamily protein isoform 2 [Theobroma cacao]
evm.TU.supercontig_131.18	[R]	General function prediction only	Cellular Component: endoplasmic reticulum (GO:0005783);; Cellular Component: plasma membrane (GO:0005886);; Biological Process: proteolysis (GO:0006508);; Molecular Function: metallopeptidase activity (GO:0008237);; Cellular Component: chloroplast (GO:0009507);; Biological Process: response to wounding (GO:0009611);; Biological Process: regulation of systemic acquired resistance (GO:0010112);; Mo…	K14664|0|csv:101228007|IAA-amino acid hydrolase ILR1-like 4-like; K14664 IAA-amino acid hydrolase [EC:3.5.1.-] (A)	--	--	--	Peptidase family M20/M25/M40;; Peptidase dimerisation domain	IAA-amino acid hydrolase ILR1-like 4 (Precursor) GN=F19C24.4 OS=Arabidopsis thaliana (Mouse-ear cress) PE=1 SV=2	E	Amino acid transport and metabolism	PREDICTED: IAA-amino acid hydrolase ILR1-like 4-like [Cucumis sativus]
evm.TU.supercontig_202.15	--	--	--	--	--	--	--	Myb/SANT-like DNA-binding domain	--	S	Function unknown	PREDICTED: uncharacterized protein LOC104242373 [Nicotiana sylvestris]
evm.TU.supercontig_209.38	[E]	Amino acid transport and metabolism	Molecular Function: 3-deoxy-7-phosphoheptulonate synthase activity (GO:0003849);; Molecular Function: protein binding (GO:0005515);; Biological Process: aromatic amino acid family biosynthetic process (GO:0009073);; Biological Process: chorismate biosynthetic process (GO:0009423);; Cellular Component: chloroplast thylakoid (GO:0009534);;	K01626|0|tcc:TCM_007435|3-deoxy-d-arabino-heptulosonate 7-phosphate synthase isoform 1; K01626 3-deoxy-7-phosphoheptulonate synthase [EC:2.5.1.54] (A)	Phenylalanine, tyrosine and tryptophan biosynthesis (ko00400);; Biosynthesis of amino acids (ko01230)	--	--	Class-II DAHP synthetase family	Phospho-2-dehydro-3-deoxyheptonate aldolase 2, chloroplastic (Precursor) GN=DHS2 OS=Arabidopsis thaliana (Mouse-ear cress) PE=2 SV=2	R	General function prediction only	3-deoxy-d-arabino-heptulosonate 7-phosphate synthase isoform 1 [Theobroma cacao]
gevm.TU.contig_33237.2	--	--	Cellular Component: vacuolar membrane (GO:0005774);; Cellular Component: plasma membrane (GO:0005886);; Biological Process: carbohydrate metabolic process (GO:0005975);; Molecular Function: xylan 1,4-beta-xylosidase activity (GO:0009044);;	--	--	--	--	Glycosyl hydrolase family 3 C-terminal domain;; Glycosyl hydrolase family 3 N terminal domain;; Fibronectin type III-like domain	Probable beta-D-xylosidase 6 (Precursor) GN=BXL6 OS=Arabidopsis thaliana (Mouse-ear cress) PE=2 SV=1	R	General function prediction only	hypothetical protein JCGZ_12621 [Jatropha curcas]
evm.TU.supercontig_57.31	--	--	Cellular Component: cytoplasm (GO:0005737);; Biological Process: regulation of mitotic cell cycle (GO:0007346);; Biological Process: protein transport (GO:0015031);;	K15053|4.30549e-172|rcu:RCOM_1343110|Protein CHMP7, putative; K15053 charged multivesicular body protein 7 (A)	Endocytosis (ko04144)	[S]	Function unknown	Snf7	--	S	Function unknown	Protein CHMP7, putative [Ricinus communis]
evm.TU.supercontig_29.35	--	--	Molecular Function: binding (GO:0005488);; Biological Process: transcription, DNA-templated (GO:0006351);;	--	--	[K]	Transcription	K-box region	Agamous-like MADS-box protein AGL19 GN=AGL19 OS=Arabidopsis thaliana (Mouse-ear cress) PE=1 SV=1	K	Transcription	MADS-box transcription factor, partial [Pera bumeliifolia]
evm.TU.supercontig_5.188	--	--	Molecular Function: calmodulin binding (GO:0005516);;	--	--	--	--	--	Triacylglycerol lipase SDP1 GN=SDP1 OS=Arabidopsis thaliana (Mouse-ear cress) PE=1 SV=1	S	Function unknown	hypothetical protein POPTR_0006s04250g [Populus trichocarpa]
C.papaya_newGene_131	[H]	Coenzyme transport and metabolism	Biological Process: metabolic process (GO:0008152);;	K01930|3.70426e-50|pmum:103339255|folylpolyglutamate synthase; K01930 folylpolyglutamate synthase [EC:6.3.2.17] (A)	Folate biosynthesis (ko00790)	[H]	Coenzyme transport and metabolism	--	Folylpolyglutamate synthase {ECO:0000250|UniProtKB:Q05932, ECO:0000312|EMBL:CAC81075.1} GN=T22K18.1 OS=Arabidopsis thaliana (Mouse-ear cress) PE=1 SV=1	H	Coenzyme transport and metabolism	PREDICTED: folylpolyglutamate synthase isoform X3 [Prunus mume]
evm.TU.supercontig_104.68	[O]	Posttranslational modification, protein turnover, chaperones	Biological Process: postreplication repair (GO:0006301);; Molecular Function: acid-amino acid ligase activity (GO:0016881);; Cellular Component: UBC13-MMS2 complex (GO:0031372);;	K10704|1.27277e-100|tcc:TCM_022842|Ubiquitin E2 variant 1D-4; K10704 ubiquitin-conjugating enzyme E2 variant (A)	--	[O]	Posttranslational modification, protein turnover, chaperones	Ubiquitin-conjugating enzyme	Ubiquitin-conjugating enzyme E2 variant 1D GN=F22O6.60 OS=Arabidopsis thaliana (Mouse-ear cress) PE=1 SV=1	O	Posttranslational modification, protein turnover, chaperones	unknown [Medicago truncatula]
evm.TU.supercontig_845.1	[L]	Replication, recombination and repair	Molecular Function: nucleic acid binding (GO:0003676);; Molecular Function: methyltransferase activity (GO:0008168);; Biological Process: methylation (GO:0032259);;	K15430|0|gmx:100790476|tRNA (guanine(10)-N2)-methyltransferase homolog; K15430 tRNA (guanine10-N2)-methyltransferase [EC:2.1.1.214] (A)	--	[L]	Replication, recombination and repair	Putative RNA methylase family UPF0020;; Methyltransferase domain	--	L	Replication, recombination and repair	PREDICTED: tRNA (guanine(10)-N2)-methyltransferase homolog [Glycine max]
evm.TU.supercontig_34.124	--	--	Cellular Component: integral component of membrane (GO:0016021);;	K13348|7.123e-170|cit:102614505|uncharacterized LOC102614505; K13348 protein Mpv17 (A)	Peroxisome (ko04146)	[R]	General function prediction only	Mpv17 / PMP22 family	--	R	General function prediction only	hypothetical protein CICLE_v10015813mg [Citrus clementina]
evm.TU.supercontig_23.163	--	--	--	K18404|1.75845e-139|vvi:100243995|tudor domain-containing protein 3; K18404 tudor domain-containing protein 3 (A)	--	[S]	Function unknown	Domain of unknown function (DUF1767)	--	S	Function unknown	PREDICTED: tudor domain-containing protein 3 [Vitis vinifera]
evm.TU.supercontig_12.75	[O]	Posttranslational modification, protein turnover, chaperones	Molecular Function: ubiquitin-protein transferase activity (GO:0004842);; Biological Process: protein ubiquitination (GO:0016567);;	K06689|2.04169e-105|tcc:TCM_030521|Ubiquitin-conjugating enzyme 28 isoform 1; K06689 ubiquitin-conjugating enzyme E2 D/E [EC:6.3.2.19] (A)	Ubiquitin mediated proteolysis (ko04120);; Protein processing in endoplasmic reticulum (ko04141)	[O]	Posttranslational modification, protein turnover, chaperones	Ubiquitin-conjugating enzyme;; RWD domain	Ubiquitin-conjugating enzyme E2-17 kDa OS=Solanum lycopersicum (Tomato) PE=2 SV=1	O	Posttranslational modification, protein turnover, chaperones	Ubiquitin-conjugating enzyme 28 isoform 1 [Theobroma cacao]
evm.TU.supercontig_7.264	[C]	Energy production and conversion	Cellular Component: plasma membrane (GO:0005886);; Cellular Component: chloroplast envelope (GO:0009941);; Molecular Function: oxidoreductase activity (GO:0016491);; Biological Process: response to cadmium ion (GO:0046686);; Biological Process: oxidation-reduction process (GO:0055114);;	--	--	[C]	Energy production and conversion	Aldo/keto reductase family	Probable aldo-keto reductase 2 OS=Oryza sativa subsp. japonica (Rice) PE=2 SV=2	C	Energy production and conversion	hypothetical protein F383_16754 [Gossypium arboreum]
evm.TU.supercontig_179.52	--	--	Cellular Component: nucleus (GO:0005634);; Molecular Function: metal ion binding (GO:0046872);; Biological Process: petal formation (GO:0048451);; Biological Process: sepal formation (GO:0048453);;	--	--	[KTDL]	Transcription;; Signal transduction mechanisms;; Cell cycle control, cell division, chromosome partitioning;; Replication, recombination and repair	twin BRCT domain;; BRCA1 C Terminus (BRCT) domain	BRCT domain-containing protein At4g02110 GN=At4g02110 OS=Arabidopsis thaliana (Mouse-ear cress) PE=3 SV=3	L	Replication, recombination and repair	PREDICTED: E3 ubiquitin-protein ligase brl2 isoform X1 [Populus euphratica]
evm.TU.supercontig_51.120	--	--	Molecular Function: binding (GO:0005488);; Biological Process: transcription, DNA-templated (GO:0006351);;	--	--	[K]	Transcription	SRF-type transcription factor (DNA-binding and dimerisation domain)	Agamous-like MADS-box protein AGL80 GN=K15N18.16 OS=Arabidopsis thaliana (Mouse-ear cress) PE=1 SV=1	K	Transcription	hypothetical protein POPTR_0005s00420g [Populus trichocarpa]
evm.TU.supercontig_21.135	[D]	Cell cycle control, cell division, chromosome partitioning	Biological Process: regulation of cyclin-dependent protein serine/threonine kinase activity (GO:0000079);; Biological Process: double-strand break repair via homologous recombination (GO:0000724);; Cellular Component: nucleus (GO:0005634);; Cellular Component: cytoplasm (GO:0005737);; Biological Process: regulation of G2/M transition of mitotic cell cycle (GO:0010389);; Molecular Function: cyclin…	K06627|1.52347e-179|tcc:TCM_034759|Cyclin A3,1; K06627 cyclin A (A)	--	[D]	Cell cycle control, cell division, chromosome partitioning	Cyclin, N-terminal domain;; Cyclin, C-terminal domain	Putative cyclin-A3-1 GN=CYCA3-1 OS=Arabidopsis thaliana (Mouse-ear cress) PE=3 SV=1	D	Cell cycle control, cell division, chromosome partitioning	Cyclin A3,1 [Theobroma cacao]
C.papaya_newGene_1341	--	--	Molecular Function: 5'-nucleotidase activity (GO:0008253);; Molecular Function: metal ion binding (GO:0046872);;	--	--	[F]	Nucleotide transport and metabolism	5' nucleotidase family	--	F	Nucleotide transport and metabolism	5&apos;-nucleotidase domain-containing [Gossypium arboreum]
evm.TU.supercontig_22.42	--	--	Cellular Component: cytoskeleton (GO:0005856);; Biological Process: phagocytosis (GO:0006909);;	--	--	[S]	Function unknown	ELMO/CED-12 family	--	S	Function unknown	ELMO/CED-12 family protein isoform 1 [Theobroma cacao]
evm.TU.supercontig_190.3	[U]	Intracellular trafficking, secretion, and vesicular transport	Biological Process: rRNA processing (GO:0006364);; Cellular Component: chloroplast thylakoid membrane (GO:0009535);; Biological Process: chloroplast relocation (GO:0009902);; Biological Process: thylakoid membrane organization (GO:0010027);; Biological Process: photosystem II assembly (GO:0010207);; Molecular Function: P-P-bond-hydrolysis-driven protein transmembrane transporter activity (GO:0015…	K03217|0|vvi:100260431|inner membrane protein PPF-1, chloroplastic; K03217 YidC/Oxa1 family membrane protein insertase (A)	Protein export (ko03060)	[OU]	Posttranslational modification, protein turnover, chaperones;; Intracellular trafficking, secretion, and vesicular transport	60Kd inner membrane protein	Inner membrane protein PPF-1, chloroplastic (Precursor) GN=PPF-1 OS=Pisum sativum (Garden pea) PE=2 SV=2	U	Intracellular trafficking, secretion, and vesicular transport	PREDICTED: inner membrane protein PPF-1, chloroplastic [Vitis vinifera]
evm.TU.supercontig_26.232	--	--	--	--	--	[O]	Posttranslational modification, protein turnover, chaperones	--	--	O	Posttranslational modification, protein turnover, chaperones	hypothetical protein JCGZ_08136 [Jatropha curcas]
evm.TU.supercontig_47.68	[G]	Carbohydrate transport and metabolism	Molecular Function: phosphoglycerate mutase activity (GO:0004619);; Biological Process: metabolic process (GO:0008152);;	K15634|9.35028e-139|csv:101205520|hypothetical protein; K15634 probable phosphoglycerate mutase [EC:5.4.2.12] (A)	Glycolysis / Gluconeogenesis (ko00010);; Glycine, serine and threonine metabolism (ko00260);; Carbon metabolism (ko01200);; Biosynthesis of amino acids (ko01230)	[G]	Carbohydrate transport and metabolism	Histidine phosphatase superfamily (branch 1)	Probable 2-carboxy-D-arabinitol-1-phosphatase {ECO:0000305} (Precursor) OS=Arabidopsis thaliana (Mouse-ear cress) PE=1 SV=1	G	Carbohydrate transport and metabolism	hypothetical protein JCGZ_11261 [Jatropha curcas]
evm.TU.supercontig_1183.1	[O]	Posttranslational modification, protein turnover, chaperones	--	--	--	[O]	Posttranslational modification, protein turnover, chaperones	Ring finger domain;; RING-H2 zinc finger;; Anaphase-promoting complex subunit 11 RING-H2 finger;; Zinc finger, C3HC4 type (RING finger)	E3 ubiquitin-protein ligase ATL6 (Precursor) GN=ATL6 OS=Arabidopsis thaliana (Mouse-ear cress) PE=1 SV=2	O	Posttranslational modification, protein turnover, chaperones	ring finger protein, putative [Ricinus communis]
evm.TU.supercontig_42.133	--	--	--	--	--	--	--	D-mannose binding lectin;; PAN-like domain;; S-locus glycoprotein family	S-locus-specific glycoprotein S13 (Precursor) GN=SLSG OS=Brassica oleracea (Wild cabbage) PE=2 SV=2	T	Signal transduction mechanisms	hypothetical protein POPTR_0013s14720g [Populus trichocarpa]
evm.TU.supercontig_1.398	[O]	Posttranslational modification, protein turnover, chaperones	Molecular Function: ATP binding (GO:0005524);; Biological Process: response to stress (GO:0006950);; Molecular Function: 2-alkenal reductase [NAD(P)] activity (GO:0032440);; Biological Process: oxidation-reduction process (GO:0055114);;	K03283|0|rcu:RCOM_1248100|heat shock protein, putative (EC:1.3.1.74); K03283 heat shock 70kDa protein 1/8 (A)	Spliceosome (ko03040);; Protein processing in endoplasmic reticulum (ko04141);; Endocytosis (ko04144)	[O]	Posttranslational modification, protein turnover, chaperones	Hsp70 protein;; Hydantoinase/oxoprolinase;; NAD-specific glutamate dehydrogenase;; NAD-specific glutamate dehydrogenase	Heat shock cognate 70 kDa protein 2 GN=HSC-2 OS=Solanum lycopersicum (Tomato) PE=1 SV=1	O	Posttranslational modification, protein turnover, chaperones	unnamed protein product [Coffea canephora]
evm.TU.supercontig_70.102	--	--	--	--	--	--	--	--	Uncharacterized protein At2g33490 GN=At2g33490 OS=Arabidopsis thaliana (Mouse-ear cress) PE=4 SV=2	S	Function unknown	Hydroxyproline-rich glycoprotein family protein [Theobroma cacao]
evm.TU.supercontig_58.67	--	--	--	--	--	[R]	General function prediction only	PPR repeat family;; PPR repeat;; PPR repeat;; Pentatricopeptide repeat domain;; Evolutionarily conserved signalling intermediate in Toll pathway	Pentatricopeptide repeat-containing protein At3g22670, mitochondrial (Precursor) GN=At3g22670 OS=Arabidopsis thaliana (Mouse-ear cress) PE=2 SV=1	R	General function prediction only	PREDICTED: pentatricopeptide repeat-containing protein At3g22670, mitochondrial [Vitis vinifera]
gevm.TU.contig_33489.1	[M]	Cell wall/membrane/envelope biogenesis	Molecular Function: nucleotide binding (GO:0000166);; Cellular Component: cytosol (GO:0005829);; Molecular Function: dTDP-glucose 4,6-dehydratase activity (GO:0008460);; Molecular Function: dTDP-4-dehydrorhamnose reductase activity (GO:0008831);; Cellular Component: plasmodesma (GO:0009506);; Biological Process: response to sucrose (GO:0009744);; Biological Process: response to UV-B (GO:0010224);…	K12450|0|tcc:TCM_032135|Rhamnose biosynthesis 1; K12450 UDP-glucose 4,6-dehydratase [EC:4.2.1.76] (A)	Amino sugar and nucleotide sugar metabolism (ko00520)	[G]	Carbohydrate transport and metabolism	NAD dependent epimerase/dehydratase family;; RmlD substrate binding domain;; Polysaccharide biosynthesis protein	UDP-4-keto-6-deoxy-D-glucose 3,5-epimerase/UDP-4-keto-L-rhamnose 4-keto-reductase {ECO:0000305|PubMed:17190829} GN=At1g78570 OS=Arabidopsis thaliana (Mouse-ear cress) PE=1 SV=1	G	Carbohydrate transport and metabolism	Rhamnose biosynthesis 1 [Theobroma cacao]
evm.TU.supercontig_67.1	--	--	Cellular Component: Golgi apparatus (GO:0005794);; Cellular Component: plant-type cell wall (GO:0009505);;	--	--	--	--	--	--	S	Function unknown	PREDICTED: uncharacterized protein LOC104817925 [Tarenaya hassleriana]
evm.TU.supercontig_30.64	[BK]	Chromatin structure and dynamics;; Transcription	--	--	--	[K]	Transcription	Bromodomain	Transcription factor GTE1 GN=F19I3.13 OS=Arabidopsis thaliana (Mouse-ear cress) PE=2 SV=1	K	Transcription	Global transcription factor group isoform 1 [Theobroma cacao]
evm.TU.supercontig_14.138	[J]	Translation, ribosomal structure and biogenesis	Molecular Function: RNA methyltransferase activity (GO:0008173);; Biological Process: RNA metabolic process (GO:0016070);; Biological Process: methylation (GO:0032259);;	--	--	[A]	RNA processing and modification	SpoU rRNA Methylase family	--	A	RNA processing and modification	TRNA/rRNA methyltransferase family protein [Theobroma cacao]
evm.TU.contig_29422	--	--	Cellular Component: plasma membrane (GO:0005886);; Cellular Component: integral component of membrane (GO:0016021);;	--	--	--	--	Domain of unknown function (DUF588)	CASP-like protein 3A1 GN=RCOM_1491260 OS=Ricinus communis (Castor bean) PE=2 SV=1	S	Function unknown	CASP-like protein POPTRDRAFT_553757, putative [Theobroma cacao]
evm.TU.supercontig_83.55	--	--	--	--	--	--	--	Plastocyanin-like domain	Early nodulin-like protein 1 (Precursor) GN=P0481E12.22 OS=Oryza sativa subsp. japonica (Rice) PE=1 SV=1	S	Function unknown	PREDICTED: early nodulin-like protein 1 [Malus domestica]
evm.TU.supercontig_837.2	--	--	--	--	--	--	--	--	--	R	General function prediction only	PREDICTED: uncharacterized protein LOC103939346 [Pyrus x bretschneideri]
evm.TU.supercontig_3.517	--	--	--	--	--	--	--	LysM domain	LysM domain-containing GPI-anchored protein 1 (Precursor) GN=LYM1 OS=Arabidopsis thaliana (Mouse-ear cress) PE=1 SV=1	R	General function prediction only	hypothetical protein JCGZ_05884 [Jatropha curcas]
evm.TU.supercontig_442.3	--	--	--	--	--	--	--	--	--	R	General function prediction only	PREDICTED: F-box protein At3g07870-like [Beta vulgaris subsp. vulgaris]
evm.TU.supercontig_13.290	[RTKL]	General function prediction only;; Signal transduction mechanisms;; Transcription;; Replication, recombination and repair	--	--	--	--	--	Protein kinase domain;; Protein tyrosine kinase;; Leucine Rich repeats (2 copies);; Leucine rich repeat;; Leucine Rich Repeat;; Leucine Rich repeat;; Leucine rich repeat;; Leucine rich repeat N-terminal domain	Leucine-rich repeat receptor-like protein kinase TDR (Precursor) GN=TDR OS=Arabidopsis thaliana (Mouse-ear cress) PE=1 SV=1	T	Signal transduction mechanisms	Leucine-rich repeat protein kinase family protein isoform 1 [Theobroma cacao]
evm.TU.supercontig_3.233	--	--	--	--	--	--	--	--	--	S	Function unknown	PREDICTED: protein BREAKING OF ASYMMETRY IN THE STOMATAL LINEAGE [Pyrus x bretschneideri]
C.papaya_newGene_498	--	--	--	--	--	--	--	--	Mediator of RNA polymerase II transcription subunit 12 GN=F5I10.24 OS=Arabidopsis thaliana (Mouse-ear cress) PE=1 SV=1	K	Transcription	PREDICTED: mediator of RNA polymerase II transcription subunit 12-like isoform X3 [Glycine max]
evm.TU.supercontig_7.6	--	--	Biological Process: response to symbiotic fungus (GO:0009610);; Molecular Function: sequence-specific DNA binding (GO:0043565);; Biological Process: positive regulation of transcription, DNA-templated (GO:0045893);; Biological Process: positive regulation of long-day photoperiodism, flowering (GO:0048578);;	--	--	--	--	--	Transcription factor VOZ1 GN=VOZ1 OS=Arabidopsis thaliana (Mouse-ear cress) PE=1 SV=1	K	Transcription	Dihydrolipoyl dehydrogenase [Gossypium arboreum]
evm.TU.supercontig_111.25	[S]	Function unknown	Biological Process: RNA methylation (GO:0001510);; Cellular Component: nucleolus (GO:0005730);;	K14847|0|cit:102617096|ribosome production factor 2 homolog; K14847 ribosome production factor 2 (A)	--	[J]	Translation, ribosomal structure and biogenesis	Brix domain	Ribosome production factor 2 homolog GN=At3g23620 OS=Arabidopsis thaliana (Mouse-ear cress) PE=2 SV=1	J	Translation, ribosomal structure and biogenesis	hypothetical protein JCGZ_06743 [Jatropha curcas]
evm.TU.supercontig_107.40	--	--	--	--	--	[R]	General function prediction only	F-box-like	F-box/LRR-repeat protein At3g48880 GN=At3g48880 OS=Arabidopsis thaliana (Mouse-ear cress) PE=2 SV=1	R	General function prediction only	conserved hypothetical protein [Ricinus communis]
evm.TU.supercontig_122.11	[O]	Posttranslational modification, protein turnover, chaperones	Molecular Function: ATP binding (GO:0005524);; Biological Process: ATP catabolic process (GO:0006200);; Molecular Function: microtubule-severing ATPase activity (GO:0008568);;	--	--	[O]	Posttranslational modification, protein turnover, chaperones	ATPase family associated with various cellular activities (AAA);; AAA domain;; Holliday junction DNA helicase ruvB N-terminus;; AAA domain (dynein-related subfamily);; Bacterial dnaA protein	Katanin p60 ATPase-containing subunit A1 {ECO:0000255|HAMAP-Rule:MF_03023} GN=At1g80350 OS=Arabidopsis thaliana (Mouse-ear cress) PE=1 SV=1	O	Posttranslational modification, protein turnover, chaperones	hypothetical protein CICLE_v10018858mg [Citrus clementina]
evm.TU.supercontig_2.395	--	--	Molecular Function: binding (GO:0005488);;	--	--	--	--	Myb-like DNA-binding domain	Putative Myb family transcription factor At1g14600 GN=At1g14600 OS=Arabidopsis thaliana (Mouse-ear cress) PE=2 SV=2	S	Function unknown	conserved hypothetical protein [Ricinus communis]
evm.TU.supercontig_52.55	--	--	Biological Process: lipid transport (GO:0006869);; Molecular Function: lipid binding (GO:0008289);;	--	--	--	--	Probable lipid transfer;; Protease inhibitor/seed storage/LTP family	Non-specific lipid transfer protein GPI-anchored 2 (Precursor) GN=T28A8.10 OS=Arabidopsis thaliana (Mouse-ear cress) PE=2 SV=1	R	General function prediction only	PREDICTED: non-specific lipid-transfer protein-like protein At2g13820-like [Fragaria vesca subsp. vesca]
evm.TU.supercontig_845.4	--	--	Molecular Function: peroxidase activity (GO:0004601);; Biological Process: response to oxidative stress (GO:0006979);; Molecular Function: heme binding (GO:0020037);; Molecular Function: metal ion binding (GO:0046872);; Biological Process: oxidation-reduction process (GO:0055114);;	K00430|5.71239e-82|cit:102607133|peroxidase 43-like; K00430 peroxidase [EC:1.11.1.7] (A)	Phenylalanine metabolism (ko00360);; Phenylpropanoid biosynthesis (ko00940)	--	--	Peroxidase	Peroxidase 43 (Precursor) OS=Arabidopsis thaliana (Mouse-ear cress) PE=3 SV=2	G	Carbohydrate transport and metabolism	PREDICTED: peroxidase 43-like [Citrus sinensis]
evm.TU.supercontig_127.33	[K]	Transcription	Molecular Function: DNA binding (GO:0003677);; Molecular Function: DNA-directed RNA polymerase activity (GO:0003899);; Biological Process: transcription, DNA-templated (GO:0006351);; Molecular Function: ribonucleoside binding (GO:0032549);;	K16252|0|tcc:TCM_036908|DNA-directed RNA polymerase isoform 1; K16252 DNA-directed RNA polymerase IV and V subunit 2 [EC:2.7.7.6] (A)	--	[K]	Transcription	RNA polymerase Rpb2, domain 6;; RNA polymerase Rpb2, domain 7;; RNA polymerase Rpb2, domain 4;; RNA polymerase beta subunit;; RNA polymerase Rpb2, domain 2;; RNA polymerase Rpb2, domain 3;; RNA polymerase Rpb2, domain 5	DNA-directed RNA polymerase D subunit 2b GN=MRC8.7 OS=Arabidopsis thaliana (Mouse-ear cress) PE=2 SV=1	K	Transcription	hypothetical protein JCGZ_07086 [Jatropha curcas]
evm.TU.supercontig_157.49	--	--	--	--	--	[R]	General function prediction only	3'-5' exonuclease	Werner Syndrome-like exonuclease GN=F18A5.260 OS=Arabidopsis thaliana (Mouse-ear cress) PE=1 SV=1	L	Replication, recombination and repair	hypothetical protein CISIN_1g0220271mg, partial [Citrus sinensis]
evm.TU.supercontig_144.5	[RTKL]	General function prediction only;; Signal transduction mechanisms;; Transcription;; Replication, recombination and repair	Molecular Function: calmodulin-dependent protein kinase activity (GO:0004683);; Molecular Function: calcium-dependent protein serine/threonine phosphatase activity (GO:0004723);; Molecular Function: calcium ion binding (GO:0005509);; Molecular Function: calmodulin binding (GO:0005516);; Molecular Function: ATP binding (GO:0005524);; Biological Process: protein autophosphorylation (GO:0046777);;	--	--	[T]	Signal transduction mechanisms	Protein kinase domain;; Protein tyrosine kinase;; Lipopolysaccharide kinase (Kdo/WaaP) family;; Phosphotransferase enzyme family	CDPK-related kinase 3 GN=T3A4.8 OS=Arabidopsis thaliana (Mouse-ear cress) PE=1 SV=1	T	Signal transduction mechanisms	calcium-dependent protein kinase, putative [Ricinus communis]
evm.TU.supercontig_9.284	[TZDR]	Signal transduction mechanisms;; Cytoskeleton;; Cell cycle control, cell division, chromosome partitioning;; General function prediction only	Molecular Function: calcium ion binding (GO:0005509);;	K13448|2.51598e-90|pop:POPTR_0007s01960g|POPTRDRAFT_562236; hypothetical protein; K13448 calcium-binding protein CML (A)	Plant-pathogen interaction (ko04626)	[T]	Signal transduction mechanisms	EF hand;; EF-hand domain pair;; EF-hand domain;; EF hand;; EF-hand domain pair;; Secreted protein acidic and rich in cysteine Ca binding region;; Cytoskeletal-regulatory complex EF hand	Calmodulin-like protein 5 OS=Arabidopsis thaliana (Mouse-ear cress) PE=2 SV=2	T	Signal transduction mechanisms	PREDICTED: calmodulin-like protein 3 [Populus euphratica]
evm.TU.supercontig_19.176	[S]	Function unknown	Cellular Component: GINS complex (GO:0000811);; Biological Process: DNA-dependent DNA replication (GO:0006261);; Biological Process: embryo development ending in seed dormancy (GO:0009793);;	K10734|1.33366e-113|tcc:TCM_042506|DNA replication complex GINS protein psf3; K10734 GINS complex subunit 3 (A)	--	[S]	Function unknown	GINS complex protein	--	S	Function unknown	PREDICTED: DNA replication complex GINS protein PSF3-like [Tarenaya hassleriana]
evm.TU.supercontig_45.18	--	--	Molecular Function: binding (GO:0005488);;	--	--	--	--	--	--	R	General function prediction only	PREDICTED: uncharacterized protein LOC104878882 [Vitis vinifera]
evm.TU.supercontig_58.77	--	--	--	--	--	--	--	Cupin;; Cupin domain	Vicilin GC72-A (Precursor) OS=Gossypium hirsutum (Upland cotton) PE=3 SV=1	R	General function prediction only	vicilin seed storage protein [Juglans nigra]
evm.TU.supercontig_12.56	[S]	Function unknown	--	--	--	--	--	Leucine Rich repeats (2 copies);; Leucine rich repeat;; Protein kinase domain;; Protein tyrosine kinase;; Leucine Rich Repeat;; Leucine Rich repeat;; Leucine rich repeat;; Leucine rich repeat N-terminal domain	Serine/threonine-protein kinase BRI1-like 1 (Precursor) GN=BRL1 OS=Arabidopsis thaliana (Mouse-ear cress) PE=1 SV=1	T	Signal transduction mechanisms	BRI1 like [Theobroma cacao]
evm.TU.supercontig_75.97	[GEPR]	Carbohydrate transport and metabolism;; Amino acid transport and metabolism;; Inorganic ion transport and metabolism;; General function prediction only	Molecular Function: sugar:proton symporter activity (GO:0005351);; Molecular Function: myo-inositol:proton symporter activity (GO:0005366);; Cellular Component: plasma membrane (GO:0005886);; Biological Process: transmembrane transport (GO:0055085);;	K08150|1.05456e-84|mus:103983405|probable inositol transporter 2; K08150 MFS transporter, SP family, solute carrier family 2 (myo-inositol transporter), member 13 (A)	--	[R]	General function prediction only	Sugar (and other) transporter	Inositol transporter 4 GN=INT4 OS=Arabidopsis thaliana (Mouse-ear cress) PE=1 SV=1	R	General function prediction only	PREDICTED: probable inositol transporter 2 [Musa acuminata subsp. malaccensis]
evm.TU.supercontig_202.8	--	--	Molecular Function: protein kinase activity (GO:0004672);; Molecular Function: ATP binding (GO:0005524);; Biological Process: protein phosphorylation (GO:0006468);; Cellular Component: integral component of membrane (GO:0016021);; Molecular Function: 2-alkenal reductase [NAD(P)] activity (GO:0032440);; Biological Process: oxidation-reduction process (GO:0055114);;	--	--	--	--	Protein tyrosine kinase;; Protein kinase domain;; Leucine Rich repeats (2 copies);; Leucine rich repeat;; Leucine Rich Repeat;; Leucine rich repeat N-terminal domain	Probable LRR receptor-like serine/threonine-protein kinase At1g63430 (Precursor) GN=At1g63430 OS=Arabidopsis thaliana (Mouse-ear cress) PE=2 SV=1	T	Signal transduction mechanisms	PREDICTED: probable LRR receptor-like serine/threonine-protein kinase At1g63430 [Prunus mume]
evm.TU.supercontig_6.66	--	--	Cellular Component: ubiquitin ligase complex (GO:0000151);; Molecular Function: ubiquitin-protein transferase activity (GO:0004842);; Biological Process: protein ubiquitination (GO:0016567);;	--	--	[S]	Function unknown	Armadillo/beta-catenin-like repeat;; HEAT repeats;; Armadillo-like	U-box domain-containing protein 4 GN=PUB4 OS=Arabidopsis thaliana (Mouse-ear cress) PE=1 SV=3	S	Function unknown	RING/U-box superfamily protein with ARM repeat domain isoform 1 [Theobroma cacao]
evm.TU.contig_44957	--	--	--	--	--	[K]	Transcription	SRF-type transcription factor (DNA-binding and dimerisation domain)	Agamous-like MADS-box protein AGL80 GN=K15N18.16 OS=Arabidopsis thaliana (Mouse-ear cress) PE=1 SV=1	K	Transcription	hypothetical protein POPTR_0005s00420g [Populus trichocarpa]
evm.TU.supercontig_119.65	--	--	Biological Process: mitotic G2 phase (GO:0000085);; Molecular Function: ubiquitin-protein transferase activity (GO:0004842);; Molecular Function: protein binding (GO:0005515);; Cellular Component: nucleus (GO:0005634);; Biological Process: regulation of photomorphogenesis (GO:0010099);; Biological Process: cullin deneddylation (GO:0010388);; Biological Process: protein ubiquitination (GO:0016567)…	K06689|3.91736e-38|cit:102610947|constitutive photomorphogenesis protein 10-like; K06689 ubiquitin-conjugating enzyme E2 D/E [EC:6.3.2.19] (A)	Ubiquitin mediated proteolysis (ko04120);; Protein processing in endoplasmic reticulum (ko04141)	[O]	Posttranslational modification, protein turnover, chaperones	Ubiquitin-conjugating enzyme	Constitutive photomorphogenesis protein 10 GN=COP10 OS=Arabidopsis thaliana (Mouse-ear cress) PE=1 SV=1	O	Posttranslational modification, protein turnover, chaperones	hypothetical protein CICLE_v10016896mg [Citrus clementina]
evm.TU.supercontig_19.191	--	--	Cellular Component: plasma membrane (GO:0005886);; Cellular Component: cell plate (GO:0009504);; Cellular Component: chloroplast envelope (GO:0009941);;	--	--	--	--	Clathrin light chain	Clathrin light chain 2 GN=CLC2 OS=Arabidopsis thaliana (Mouse-ear cress) PE=1 SV=1	U	Intracellular trafficking, secretion, and vesicular transport	PREDICTED: clathrin light chain 2-like [Tarenaya hassleriana]
evm.TU.supercontig_233.3	--	--	--	--	--	[R]	General function prediction only	--	--	R	General function prediction only	PREDICTED: uncharacterized protein LOC104746963 [Camelina sativa]
evm.TU.supercontig_32.132	[L]	Replication, recombination and repair	Molecular Function: nucleotide binding (GO:0000166);; Molecular Function: DNA binding (GO:0003677);; Molecular Function: DNA-directed DNA polymerase activity (GO:0003887);; Cellular Component: nucleus (GO:0005634);; Biological Process: DNA replication (GO:0006260);; Molecular Function: zinc ion binding (GO:0008270);;	K02324|4.00888e-104|rcu:RCOM_0792580|DNA polymerase epsilon, catalytic subunit, putative (EC:2.7.7.7); K02324 DNA polymerase epsilon subunit 1 [EC:2.7.7.7] (A)	Purine metabolism (ko00230);; Pyrimidine metabolism (ko00240);; DNA replication (ko03030);; Base excision repair (ko03410);; Nucleotide excision repair (ko03420)	[L]	Replication, recombination and repair	--	DNA polymerase epsilon catalytic subunit A GN=At1g08260 OS=Arabidopsis thaliana (Mouse-ear cress) PE=1 SV=1	L	Replication, recombination and repair	DNA polymerase epsilon, catalytic subunit, putative [Ricinus communis]
evm.TU.supercontig_347.11	--	--	Molecular Function: DNA binding (GO:0003677);; Cellular Component: nucleus (GO:0005634);; Biological Process: regulation of transcription, DNA-templated (GO:0006355);; Molecular Function: protein dimerization activity (GO:0046983);;	--	--	[K]	Transcription	SRF-type transcription factor (DNA-binding and dimerisation domain)	Agamous-like MADS-box protein AGL62 GN=AGL62 OS=Arabidopsis thaliana (Mouse-ear cress) PE=1 SV=1	K	Transcription	hypothetical protein CISIN_1g039654mg [Citrus sinensis]
evm.TU.supercontig_11.165	[I]	Lipid transport and metabolism	Biological Process: ubiquinone biosynthetic process (GO:0006744);; Cellular Component: chloroplast (GO:0009507);; Biological Process: dolichol biosynthetic process (GO:0019408);; Molecular Function: dehydrodolichyl diphosphate synthase activity (GO:0045547);;	K11778|5.46767e-68|cit:102628547|dehydrodolichyl diphosphate synthase 2-like; K11778 ditrans,polycis-polyprenyl diphosphate synthase [EC:2.5.1.87] (A)	Terpenoid backbone biosynthesis (ko00900)	[I]	Lipid transport and metabolism	Putative undecaprenyl diphosphate synthase	Dehydrodolichyl diphosphate synthase 2 GN=At5g58770 OS=Arabidopsis thaliana (Mouse-ear cress) PE=2 SV=2	I	Lipid transport and metabolism	PREDICTED: dehydrodolichyl diphosphate synthase 2-like isoform X1 [Citrus sinensis]
evm.TU.supercontig_55.6	[J]	Translation, ribosomal structure and biogenesis	Biological Process: RNA methylation (GO:0001510);; Molecular Function: RNA binding (GO:0003723);; Biological Process: RNA processing (GO:0006396);; Molecular Function: RNA methyltransferase activity (GO:0008173);; Cellular Component: chloroplast (GO:0009507);;	K03437|2.52116e-141|eus:EUTSA_v10025567mg|hypothetical protein; K03437 RNA methyltransferase, TrmH family (A)	--	[J]	Translation, ribosomal structure and biogenesis	SpoU rRNA Methylase family	--	EG	Amino acid transport and metabolism;; Carbohydrate transport and metabolism	hypothetical protein EUTSA_v10025567mg [Eutrema salsugineum]
evm.TU.supercontig_162.11	--	--	Molecular Function: transcription coactivator activity (GO:0003713);; Biological Process: regulation of transcription, DNA-templated (GO:0006355);;	--	--	--	--	--	--	S	Function unknown	C-Myc-binding [Gossypium arboreum]
evm.TU.supercontig_2.2	--	--	--	--	--	--	--	--	--	S	Function unknown	PREDICTED: uncharacterized protein LOC103425356, partial [Malus domestica]
evm.TU.supercontig_49.51	--	--	Cellular Component: cytoplasm (GO:0005737);; Molecular Function: glycolipid transporter activity (GO:0017089);; Biological Process: glycolipid transport (GO:0046836);; Molecular Function: glycolipid binding (GO:0051861);;	--	--	[G]	Carbohydrate transport and metabolism	Glycolipid transfer protein (GLTP)	--	G	Carbohydrate transport and metabolism	PREDICTED: pleckstrin homology domain-containing family A member 8-like isoform X1 [Citrus sinensis]
evm.TU.supercontig_2.84	--	--	--	--	--	--	--	Nucleotide-diphospho-sugar transferase	Uncharacterized protein At4g15970 GN=At4g15970 OS=Arabidopsis thaliana (Mouse-ear cress) PE=2 SV=1	S	Function unknown	hypothetical protein JCGZ_04849 [Jatropha curcas]
evm.TU.supercontig_29.77	--	--	Molecular Function: protein binding (GO:0005515);; Cellular Component: membrane (GO:0016020);; Biological Process: intracellular signal transduction (GO:0035556);;	--	--	[OUT]	Posttranslational modification, protein turnover, chaperones;; Intracellular trafficking, secretion, and vesicular transport;; Signal transduction mechanisms	Cornichon protein	Protein cornichon homolog 4 GN=At1g12390 OS=Arabidopsis thaliana (Mouse-ear cress) PE=1 SV=1	OTU	Posttranslational modification, protein turnover, chaperones;; Signal transduction mechanisms;; Intracellular trafficking, secretion, and vesicular transport	hypothetical protein CICLE_v10022790mg [Citrus clementina]
C.papaya_newGene_1806	--	--	--	--	--	[S]	Function unknown	--	MAG2-interacting protein 2 {ECO:0000303|PubMed:24118572} OS=Arabidopsis thaliana (Mouse-ear cress) PE=1 SV=1	S	Function unknown	Uncharacterized protein isoform 1 [Theobroma cacao]
evm.TU.supercontig_794.3	[RTKL]	General function prediction only;; Signal transduction mechanisms;; Transcription;; Replication, recombination and repair	Molecular Function: protein kinase activity (GO:0004672);;	K06228|3.79375e-140|vvi:100257868|serine/threonine-protein kinase TIO; K06228 fused [EC:2.7.11.1] (A)	--	[R]	General function prediction only	Protein kinase domain;; Protein tyrosine kinase;; Kinase-like;; Phosphotransferase enzyme family;; RIO1 family	Serine/threonine-protein kinase TIO GN=F14I3.15 OS=Arabidopsis thaliana (Mouse-ear cress) PE=1 SV=1	T	Signal transduction mechanisms	unnamed protein product [Vitis vinifera]
evm.TU.supercontig_44.80	[R]	General function prediction only	--	K06892|1.10774e-109|cit:102606706|1-aminocyclopropane-1-carboxylate oxidase homolog 1-like; K06892 feruloyl-CoA ortho-hydroxylase [EC:1.14.11.-] (A)	--	[QR]	Secondary metabolites biosynthesis, transport and catabolism;; General function prediction only	2OG-Fe(II) oxygenase superfamily	1-aminocyclopropane-1-carboxylate oxidase homolog 1 GN=At1g06620 OS=Arabidopsis thaliana (Mouse-ear cress) PE=2 SV=1	Q	Secondary metabolites biosynthesis, transport and catabolism	hypothetical protein CISIN_1g017500mg [Citrus sinensis]
evm.TU.supercontig_132.60	--	--	Molecular Function: calcium ion binding (GO:0005509);;	--	--	--	--	EF-hand domain pair;; EF-hand domain;; EF hand;; EF hand	--	R	General function prediction only	Calcium-binding EF-hand family protein [Theobroma cacao]
evm.TU.supercontig_20.35	--	--	Biological Process: membrane fusion (GO:0006944);; Biological Process: salicylic acid biosynthetic process (GO:0009697);; Biological Process: salicylic acid mediated signaling pathway (GO:0009863);; Cellular Component: membrane (GO:0016020);; Biological Process: metal ion transport (GO:0030001);; Biological Process: endoplasmic reticulum unfolded protein response (GO:0030968);; Biological Process…	--	--	--	--	CorA-like Mg2+ transporter protein	--	S	Function unknown	Magnesium transporter CorA-like family protein isoform 3 [Theobroma cacao]
evm.TU.supercontig_79.31	--	--	--	--	--	--	--	Protein of unknown function (DUF3175)	--	T	Signal transduction mechanisms	hypothetical protein PRUPE_ppa020204mg, partial [Prunus persica]
evm.TU.supercontig_702.1	[RTKL]	General function prediction only;; Signal transduction mechanisms;; Transcription;; Replication, recombination and repair	Molecular Function: nucleotide binding (GO:0000166);; Molecular Function: protein kinase activity (GO:0004672);;	--	--	[T]	Signal transduction mechanisms	Protein kinase domain;; Protein tyrosine kinase	Serine/threonine-protein kinase-like protein At1g28390 GN=At1g28390 OS=Arabidopsis thaliana (Mouse-ear cress) PE=2 SV=1	T	Signal transduction mechanisms	Serine/threonine-protein kinase-like protein, putative [Theobroma cacao]
evm.TU.supercontig_17.59	--	--	Molecular Function: catalytic activity (GO:0003824);; Molecular Function: binding (GO:0005488);;	K13148|6.64459e-43|vvi:100261060|cleavage and polyadenylation specificity factor subunit 3-II; K13148 integrator complex subunit 11 [EC:3.1.27.-] (A)	--	[R]	General function prediction only	--	--	S	Function unknown	hypothetical protein VITISV_011400 [Vitis vinifera]
evm.TU.supercontig_94.22	--	--	Molecular Function: NAD+ kinase activity (GO:0003951);; Molecular Function: diacylglycerol kinase activity (GO:0004143);; Molecular Function: calcium ion binding (GO:0005509);; Biological Process: membrane fusion (GO:0006944);; Biological Process: protein kinase C-activating G-protein coupled receptor signaling pathway (GO:0007205);; Biological Process: phosphorylation (GO:0016310);; Biological P…	K00901|0|pper:PRUPE_ppa002021mg|hypothetical protein; K00901 diacylglycerol kinase (ATP) [EC:2.7.1.107] (A)	Glycerolipid metabolism (ko00561);; Glycerophospholipid metabolism (ko00564);; Phosphatidylinositol signaling system (ko04070)	[IT]	Lipid transport and metabolism;; Signal transduction mechanisms	Diacylglycerol kinase accessory domain;; Diacylglycerol kinase catalytic domain;; Phorbol esters/diacylglycerol binding domain (C1 domain)	Diacylglycerol kinase 1 GN=DGK1 OS=Arabidopsis thaliana (Mouse-ear cress) PE=1 SV=2	R	General function prediction only	hypothetical protein PRUPE_ppa002021mg [Prunus persica]
evm.TU.supercontig_1539.2	--	--	Molecular Function: transporter activity (GO:0005215);; Cellular Component: membrane (GO:0016020);; Biological Process: transmembrane transport (GO:0055085);;	--	--	[F]	Nucleotide transport and metabolism	Permease family	Nucleobase-ascorbate transporter 3 GN=NAT3 OS=Arabidopsis thaliana (Mouse-ear cress) PE=2 SV=2	P	Inorganic ion transport and metabolism	PREDICTED: nucleobase-ascorbate transporter 3 [Tarenaya hassleriana]
evm.TU.contig_47463	--	--	Molecular Function: catalytic activity (GO:0003824);; Cellular Component: cytoplasm (GO:0005737);; Biological Process: autophagy (GO:0006914);;	K08337|1.57358e-19|vvi:100251554|ubiquitin-like modifier-activating enzyme atg7; K08337 ubiquitin-like modifier-activating enzyme ATG7 (A)	Regulation of autophagy (ko04140)	[H]	Coenzyme transport and metabolism	--	Ubiquitin-like modifier-activating enzyme atg7 GN=K15I22.10 OS=Arabidopsis thaliana (Mouse-ear cress) PE=1 SV=1	O	Posttranslational modification, protein turnover, chaperones	PREDICTED: ubiquitin-like modifier-activating enzyme atg7 [Vitis vinifera]
C.papaya_newGene_150	[KL]	Transcription;; Replication, recombination and repair	Molecular Function: DNA binding (GO:0003677);; Molecular Function: helicase activity (GO:0004386);; Molecular Function: ATP binding (GO:0005524);;	--	--	[BK]	Chromatin structure and dynamics;; Transcription	Snf2-ATP coupling, chromatin remodelling complex	Chromatin structure-remodeling complex protein SYD GN=SYD OS=Arabidopsis thaliana (Mouse-ear cress) PE=1 SV=1	K	Transcription	P-loop containing nucleoside triphosphate hydrolases superfamily protein isoform 1 [Theobroma cacao]
evm.TU.supercontig_83.19	--	--	Cellular Component: extracellular region (GO:0005576);; Biological Process: pathogenesis (GO:0009405);;	--	--	--	--	Agglutinin	--	S	Function unknown	PREDICTED: uncharacterized protein LOC100241465 [Vitis vinifera]
evm.TU.supercontig_1.94	--	--	--	--	--	[R]	General function prediction only	PPR repeat family;; PPR repeat;; PPR repeat;; Pentatricopeptide repeat domain;; Tetratricopeptide repeat	Pentatricopeptide repeat-containing protein At5g64320, mitochondrial (Precursor) GN=At5g64320 OS=Arabidopsis thaliana (Mouse-ear cress) PE=2 SV=1	R	General function prediction only	Pentatricopeptide repeat-containing protein, putative isoform 1 [Theobroma cacao]
evm.TU.supercontig_1.373	--	--	Cellular Component: cytosol (GO:0005829);; Biological Process: mitotic recombination (GO:0006312);; Biological Process: tRNA modification (GO:0006400);; Biological Process: response to oxidative stress (GO:0006979);; Biological Process: positive regulation of cell proliferation (GO:0008284);; Biological Process: embryo sac egg cell differentiation (GO:0009560);; Biological Process: regulation of …	K11373|0|cit:102610103|elongator complex protein 1-like; K11373 elongator complex protein 1 (A)	--	[K]	Transcription	IKI3 family	Elongator complex protein 1 GN=MSH12.15 OS=Arabidopsis thaliana (Mouse-ear cress) PE=1 SV=1	K	Transcription	hypothetical protein CISIN_1g0007312mg [Citrus sinensis]
evm.TU.supercontig_420.2	--	--	Molecular Function: nucleic acid binding (GO:0003676);; Biological Process: DNA metabolic process (GO:0006259);; Biological Process: cellular macromolecule biosynthetic process (GO:0034645);; Cellular Component: intracellular organelle (GO:0043229);;	--	--	--	--	--	--	R	General function prediction only	hypothetical protein VITISV_002403 [Vitis vinifera]
evm.TU.supercontig_49.66	--	--	--	--	--	--	--	--	--	S	Function unknown	PREDICTED: proline-rich receptor-like protein kinase PERK1 [Nelumbo nucifera]
evm.TU.supercontig_2328.1	[GER]	Carbohydrate transport and metabolism;; Amino acid transport and metabolism;; General function prediction only	Cellular Component: Golgi membrane (GO:0000139);; Molecular Function: nucleotide-sugar transmembrane transporter activity (GO:0005338);; Molecular Function: sugar:proton symporter activity (GO:0005351);; Biological Process: carbohydrate transport (GO:0008643);; Biological Process: nucleotide-sugar transport (GO:0015780);; Cellular Component: integral component of membrane (GO:0016021);;	K15272|1.63555e-122|cit:102622359|CMP-sialic acid transporter 1-like; K15272 solute carrier family 35 (UDP-sugar transporter), member A1/2/3 (A)	--	[G]	Carbohydrate transport and metabolism	Nucleotide-sugar transporter	CMP-sialic acid transporter 1 GN=At5g41760 OS=Arabidopsis thaliana (Mouse-ear cress) PE=2 SV=1	G	Carbohydrate transport and metabolism	PREDICTED: CMP-sialic acid transporter 1-like [Citrus sinensis]
evm.TU.supercontig_1.305	[V]	Defense mechanisms	Molecular Function: ATP binding (GO:0005524);; Biological Process: ATP catabolic process (GO:0006200);; Molecular Function: organic phosphonate transmembrane-transporting ATPase activity (GO:0015416);; Cellular Component: membrane (GO:0016020);;	--	--	[Q]	Secondary metabolites biosynthesis, transport and catabolism	ABC-2 type transporter;; ABC transporter;; AAA ATPase domain;; AAA domain	ABC transporter G family member 6 GN=MSH12.4 OS=Arabidopsis thaliana (Mouse-ear cress) PE=2 SV=1	Q	Secondary metabolites biosynthesis, transport and catabolism	PREDICTED: ABC transporter G family member 6 [Cucumis melo]
evm.TU.supercontig_80.24	--	--	--	--	--	--	--	No apical meristem (NAM) protein	NAC domain-containing protein 72 GN=F27G19.10 OS=Arabidopsis thaliana (Mouse-ear cress) PE=2 SV=1	--	--	conserved hypothetical protein [Ricinus communis]
evm.TU.supercontig_127.37	--	--	Molecular Function: catalytic activity (GO:0003824);; Biological Process: metabolic process (GO:0008152);;	K16860|0|pop:POPTR_0018s02580g|POPTRDRAFT_669162; hypothetical protein; K16860 phospholipase D3/4 [EC:3.1.4.4] (A)	Glycerophospholipid metabolism (ko00564);; Ether lipid metabolism (ko00565)	[R]	General function prediction only	PLD-like domain;; Phospholipase D Active site motif	--	R	General function prediction only	hypothetical protein POPTR_0018s02580g [Populus trichocarpa]
evm.TU.supercontig_66.34	--	--	Molecular Function: ATP binding (GO:0005524);; Biological Process: ATP catabolic process (GO:0006200);; Molecular Function: molybdate transmembrane-transporting ATPase activity (GO:0015412);; Cellular Component: membrane (GO:0016020);;	--	--	[Q]	Secondary metabolites biosynthesis, transport and catabolism	--	ABC transporter G family member 25 GN=F17M19.11 OS=Arabidopsis thaliana (Mouse-ear cress) PE=2 SV=1	Q	Secondary metabolites biosynthesis, transport and catabolism	hypothetical protein PRUPE_ppa016652mg, partial [Prunus persica]
evm.TU.contig_42460	--	--	--	--	--	--	--	Zinc finger C-x8-C-x5-C-x3-H type (and similar)	Protein FRIGIDA-ESSENTIAL 1 GN=FES1 OS=Arabidopsis thaliana (Mouse-ear cress) PE=1 SV=2	R	General function prediction only	Zinc finger C-x8-C-x5-C-x3-H type family protein, putative isoform 1 [Theobroma cacao]
evm.TU.contig_29435	--	--	--	--	--	--	--	--	Protein ULTRAPETALA 2 GN=ULT2 OS=Arabidopsis thaliana (Mouse-ear cress) PE=2 SV=1	--	--	hypothetical protein CISIN_1g035546mg [Citrus sinensis]
evm.TU.supercontig_32.35	--	--	Molecular Function: iron ion binding (GO:0005506);; Molecular Function: linoleate 13S-lipoxygenase activity (GO:0016165);; Biological Process: oxylipin biosynthetic process (GO:0031408);; Biological Process: oxidation-reduction process (GO:0055114);;	K15718|0|vvi:100252850|probable linoleate 9S-lipoxygenase 5; K15718 linoleate 9S-lipoxygenase [EC:1.13.11.58] (A)	Linoleic acid metabolism (ko00591)	--	--	Lipoxygenase;; PLAT/LH2 domain	Probable linoleate 9S-lipoxygenase 5 GN=LOX1.5 OS=Solanum tuberosum (Potato) PE=2 SV=1	S	Function unknown	lipoxygenase [Corylus avellana]
evm.TU.supercontig_52.172	--	--	--	--	--	--	--	Agenet domain	--	R	General function prediction only	hypothetical protein L484_004816 [Morus notabilis]
evm.TU.supercontig_50.31	--	--	--	--	--	[O]	Posttranslational modification, protein turnover, chaperones	Ring finger domain;; RING-H2 zinc finger;; Zinc finger, C3HC4 type (RING finger);; Zinc finger, C3HC4 type (RING finger);; zinc-RING finger domain;; Zinc finger, C3HC4 type (RING finger);; Anaphase-promoting complex subunit 11 RING-H2 finger	RING-H2 finger protein ATL1 GN=ATL1 OS=Arabidopsis thaliana (Mouse-ear cress) PE=2 SV=1	O	Posttranslational modification, protein turnover, chaperones	RING/U-box superfamily protein [Theobroma cacao]
evm.TU.supercontig_95.27	--	--	--	--	--	--	--	Protein of unknown function (DUF632);; Protein of unknown function (DUF630)	--	S	Function unknown	hypothetical protein PRUPE_ppa001853mg [Prunus persica]
evm.TU.supercontig_63.27	[J]	Translation, ribosomal structure and biogenesis	Cellular Component: ribonucleoprotein complex (GO:0030529);;	K02872|5.44232e-44|vvi:100261957|60S ribosomal protein L13a-4; K02872 large subunit ribosomal protein L13Ae (A)	Ribosome (ko03010)	[J]	Translation, ribosomal structure and biogenesis	--	60S ribosomal protein L13a-2 GN=RPL13AB OS=Arabidopsis thaliana (Mouse-ear cress) PE=1 SV=1	J	Translation, ribosomal structure and biogenesis	hypothetical protein EUGRSUZ_H00799 [Eucalyptus grandis]
evm.TU.supercontig_148.47	[PR]	Inorganic ion transport and metabolism;; General function prediction only	Cellular Component: chloroplast inner membrane (GO:0009706);; Molecular Function: chlorophyllide a oxygenase [overall] activity (GO:0010277);; Cellular Component: integral component of membrane (GO:0016021);; Molecular Function: vanillate monooxygenase activity (GO:0018489);; Biological Process: protein targeting to chloroplast (GO:0045036);; Molecular Function: metal ion binding (GO:0046872);; M…	--	--	--	--	Pheophorbide a oxygenase	Protein TIC 55, chloroplastic (Precursor) GN=TIC55 OS=Pisum sativum (Garden pea) PE=1 SV=1	S	Function unknown	PREDICTED: protein TIC 55, chloroplastic-like [Glycine max]
gevm.TU.contig_40499.1	--	--	Molecular Function: DNA binding (GO:0003677);; Cellular Component: nucleus (GO:0005634);; Biological Process: regulation of transcription, DNA-templated (GO:0006355);; Molecular Function: protein dimerization activity (GO:0046983);;	--	--	[K]	Transcription	--	Agamous-like MADS-box protein AGL80 GN=K15N18.16 OS=Arabidopsis thaliana (Mouse-ear cress) PE=1 SV=1	K	Transcription	hypothetical protein CICLE_v10013728mg [Citrus clementina]
evm.TU.supercontig_170.36	--	--	--	--	--	--	--	Probable lipid transfer;; Protease inhibitor/seed storage/LTP family	Probable non-specific lipid-transfer protein AKCS9 (Precursor) OS=Vigna unguiculata (Cowpea) PE=2 SV=1	R	General function prediction only	hypothetical protein L484_027077 [Morus notabilis]
evm.TU.supercontig_81.109	--	--	Biological Process: single-organism transport (GO:0044765);; Molecular Function: metal ion binding (GO:0046872);;	--	--	[O]	Posttranslational modification, protein turnover, chaperones	Protein of unknown function (DUF1117);; zinc-finger;; Ring finger domain;; RING-H2 zinc finger;; Zinc finger, C3HC4 type (RING finger)	E3 ubiquitin-protein ligase RING1 GN=RING1 OS=Gossypium hirsutum (Upland cotton) PE=1 SV=1	O	Posttranslational modification, protein turnover, chaperones	PREDICTED: E3 ubiquitin-protein ligase RING1-like [Fragaria vesca subsp. vesca]
evm.TU.supercontig_2.354	[UR]	Intracellular trafficking, secretion, and vesicular transport;; General function prediction only	Cellular Component: cytosol (GO:0005829);; Cellular Component: retromer complex (GO:0030904);; Cellular Component: multivesicular body membrane (GO:0032585);; Molecular Function: phosphatidylinositol binding (GO:0035091);; Biological Process: intracellular signal transduction (GO:0035556);; Molecular Function: protein self-association (GO:0043621);; Biological Process: protein maturation (GO:0051…	--	--	[U]	Intracellular trafficking, secretion, and vesicular transport	Vps5 C terminal like;; PX domain	Sorting nexin 2A GN=SNX2A OS=Arabidopsis thaliana (Mouse-ear cress) PE=1 SV=1	U	Intracellular trafficking, secretion, and vesicular transport	hypothetical protein JCGZ_17361 [Jatropha curcas]
evm.TU.supercontig_19.140	--	--	Cellular Component: nucleus (GO:0005634);; Cellular Component: vacuole (GO:0005773);;	--	--	--	--	Peptide N-acetyl-beta-D-glucosaminyl asparaginase amidase A	Peptide-N4-(N-acetyl-beta-glucosaminyl)asparagine amidase A heavy chain OS=Prunus dulcis (Almond) PE=1 SV=2	R	General function prediction only	Peptide-N4-(N-acetyl-beta-glucosaminyl)asparagine amidase A protein, putative [Theobroma cacao]
evm.TU.supercontig_80.50	--	--	--	--	--	[R]	General function prediction only	PPR repeat;; PPR repeat family;; PPR repeat;; Pentatricopeptide repeat domain	Pentatricopeptide repeat-containing protein At4g21705, mitochondrial (Precursor) GN=At4g21705 OS=Arabidopsis thaliana (Mouse-ear cress) PE=2 SV=1	R	General function prediction only	PREDICTED: pentatricopeptide repeat-containing protein At4g21705, mitochondrial-like isoform X1 [Populus euphratica]
evm.TU.supercontig_44.94	--	--	Biological Process: cellular aromatic compound metabolic process (GO:0006725);; Molecular Function: transferase activity, transferring phosphorus-containing groups (GO:0016772);; Biological Process: cellular nitrogen compound metabolic process (GO:0034641);; Biological Process: heterocycle metabolic process (GO:0046483);; Molecular Function: organic cyclic compound binding (GO:0097159);; Biologic…	--	--	[R]	General function prediction only	zinc-binding in reverse transcriptase;; SNARE domain	Bet1-like SNARE 1-2 GN=BET12 OS=Arabidopsis thaliana (Mouse-ear cress) PE=2 SV=4	R	General function prediction only	hypothetical protein VITISV_029750 [Vitis vinifera]
evm.TU.supercontig_131.30	[E]	Amino acid transport and metabolism	Molecular Function: nucleotide binding (GO:0000166);; Molecular Function: glutamate dehydrogenase (NADP+) activity (GO:0004354);; Cellular Component: cytoplasm (GO:0005737);; Biological Process: cellular amino acid metabolic process (GO:0006520);; Biological Process: spermidine biosynthetic process (GO:0008295);; Biological Process: glucuronoxylan metabolic process (GO:0010413);; Biological Proce…	K00262|9.58916e-23|aly:ARALYDRAFT_474290|hypothetical protein; K00262 glutamate dehydrogenase (NADP+) [EC:1.4.1.4] (A)	Alanine, aspartate and glutamate metabolism (ko00250);; Arginine and proline metabolism (ko00330);; Nitrogen metabolism (ko00910)	[E]	Amino acid transport and metabolism	Glutamate/Leucine/Phenylalanine/Valine dehydrogenase	--	R	General function prediction only	PREDICTED: NADP-specific glutamate dehydrogenase-like [Camelina sativa]
evm.TU.supercontig_65.141	[K]	Transcription	Molecular Function: sequence-specific DNA binding transcription factor activity (GO:0003700);; Cellular Component: nucleus (GO:0005634);; Biological Process: regulation of transcription, DNA-templated (GO:0006355);; Molecular Function: sequence-specific DNA binding (GO:0043565);;	K09338|2.67721e-92|gmx:100775341|homeobox-leucine zipper protein HOX3-like; K09338 homeobox-leucine zipper protein (A)	--	[K]	Transcription	Homeobox associated leucine zipper;; Homeobox domain;; Homeobox KN domain	Homeobox-leucine zipper protein HOX3 GN=OsJ_002698 OS=Oryza sativa subsp. japonica (Rice) PE=1 SV=1	K	Transcription	PREDICTED: homeobox-leucine zipper protein HOX3-like [Glycine max]
evm.TU.supercontig_9.246	--	--	Molecular Function: poly(ADP-ribose) glycohydrolase activity (GO:0004649);; Biological Process: response to osmotic stress (GO:0006970);; Biological Process: response to oxidative stress (GO:0006979);; Biological Process: response to water deprivation (GO:0009414);; Biological Process: defense response to fungus (GO:0050832);; Biological Process: stomatal closure (GO:0090332);;	K07759|6.84158e-175|rcu:RCOM_0211520|poly(ADP-ribose) glycohydrolase, putative (EC:3.2.1.143); K07759 poly(ADP-ribose) glycohydrolase [EC:3.2.1.143] (A)	--	[T]	Signal transduction mechanisms	Poly (ADP-ribose) glycohydrolase (PARG)	Poly(ADP-ribose) glycohydrolase 1 GN=F20M17.9 OS=Arabidopsis thaliana (Mouse-ear cress) PE=1 SV=2	T	Signal transduction mechanisms	hypothetical protein JCGZ_19255 [Jatropha curcas]
evm.TU.supercontig_33.139	[O]	Posttranslational modification, protein turnover, chaperones	Biological Process: metabolic process (GO:0008152);; Molecular Function: serine-type peptidase activity (GO:0008236);; Molecular Function: oxidoreductase activity (GO:0016491);;	--	--	--	--	Subtilase family	CO(2)-response secreted protease {ECO:0000303|PubMed:25043023} (Precursor) OS=Arabidopsis thaliana (Mouse-ear cress) PE=2 SV=1	O	Posttranslational modification, protein turnover, chaperones	hypothetical protein CISIN_1g040558mg, partial [Citrus sinensis]
C.papaya_newGene_1592	[K]	Transcription	Cellular Component: nucleus (GO:0005634);; Biological Process: DNA-templated transcription, initiation (GO:0006352);;	K03134|2.96821e-71|vvi:100264817|transcription initiation factor TFIID subunit 10; K03134 transcription initiation factor TFIID subunit 10 (A)	Basal transcription factors (ko03022)	[K]	Transcription	Transcription initiation factor TFIID 23-30kDa subunit	Transcription initiation factor TFIID subunit 10 GN=F28M20.90 OS=Arabidopsis thaliana (Mouse-ear cress) PE=1 SV=1	K	Transcription	Transcription initiation factor TFIID subunit 10 [Morus notabilis]
evm.TU.supercontig_2.105	--	--	--	--	--	[R]	General function prediction only	--	Uncharacterized protein At2g02148 GN=At2g02148 OS=Arabidopsis thaliana (Mouse-ear cress) PE=2 SV=1	R	General function prediction only	PREDICTED: uncharacterized protein At2g02148 isoform X2 [Nelumbo nucifera]
evm.TU.supercontig_7.106	[J]	Translation, ribosomal structure and biogenesis	Biological Process: RNA methylation (GO:0001510);; Molecular Function: structural constituent of ribosome (GO:0003735);; Biological Process: translation (GO:0006412);; Cellular Component: cytosolic large ribosomal subunit (GO:0022625);;	K02901|8.14994e-82|crb:CARUB_v10014896mg|hypothetical protein; K02901 large subunit ribosomal protein L27e (A)	Ribosome (ko03010)	[J]	Translation, ribosomal structure and biogenesis	Ribosomal L27e protein family	60S ribosomal protein L27-3 GN=RPL27C OS=Arabidopsis thaliana (Mouse-ear cress) PE=2 SV=2	J	Translation, ribosomal structure and biogenesis	PREDICTED: 60S ribosomal protein L27-3-like [Tarenaya hassleriana]
evm.TU.supercontig_3151.1	--	--	Biological Process: cytokinesis by cell plate formation (GO:0000911);; Cellular Component: nucleus (GO:0005634);; Cellular Component: cytosol (GO:0005829);; Cellular Component: plasma membrane (GO:0005886);; Biological Process: acetyl-CoA metabolic process (GO:0006084);; Biological Process: microtubule nucleation (GO:0007020);; Biological Process: determination of bilateral symmetry (GO:0009855);…	--	--	--	--	--	--	S	Function unknown	PREDICTED: dedicator of cytokinesis protein 7 isoform X3 [Populus euphratica]
evm.TU.supercontig_115.63	[PR]	Inorganic ion transport and metabolism;; General function prediction only	Molecular Function: iron ion binding (GO:0005506);; Molecular Function: electron carrier activity (GO:0009055);; Molecular Function: oxidoreductase activity, acting on paired donors, with incorporation or reduction of molecular oxygen, NAD(P)H as one donor, and incorporation of two atoms of oxygen into one donor (GO:0016708);; Molecular Function: choline monooxygenase activity (GO:0019133);; Biol…	--	--	--	--	Ring hydroxylating alpha subunit (catalytic domain);; Rieske [2Fe-2S] domain	Choline monooxygenase, chloroplastic (Precursor) GN=At4g29890 OS=Arabidopsis thaliana (Mouse-ear cress) PE=2 SV=2	R	General function prediction only	PREDICTED: choline monooxygenase, chloroplastic [Vitis vinifera]
evm.TU.supercontig_164.2	--	--	--	--	--	--	--	Pollen proteins Ole e I like;; Extensin-like region	--	R	General function prediction only	unnamed protein product [Coffea canephora]
evm.TU.supercontig_28.97	--	--	Molecular Function: nucleic acid binding (GO:0003676);; Molecular Function: metal ion binding (GO:0046872);;	--	--	[R]	General function prediction only	Retrotransposon gag protein;; Zinc knuckle	--	R	General function prediction only	PREDICTED: uncharacterized protein LOC102611019 [Citrus sinensis]
evm.TU.supercontig_9.342	--	--	Biological Process: lipid transport (GO:0006869);; Molecular Function: lipid binding (GO:0008289);;	--	--	--	--	Probable lipid transfer;; Protease inhibitor/seed storage/LTP family	Non-specific lipid-transfer protein A OS=Ricinus communis (Castor bean) PE=1 SV=1	S	Function unknown	PREDICTED: non-specific lipid-transfer protein A-like [Citrus sinensis]
evm.TU.supercontig_222.6	--	--	Cellular Component: mitochondrial respiratory chain complex I (GO:0005747);; Biological Process: response to brassinosteroid (GO:0009741);;	--	--	--	--	--	NADH dehydrogenase [ubiquinone] 1 beta subcomplex subunit 2 GN=At1g76200 OS=Arabidopsis thaliana (Mouse-ear cress) PE=3 SV=1	S	Function unknown	hypothetical protein F383_17879 [Gossypium arboreum]
evm.TU.supercontig_0.156	--	--	Molecular Function: ATP binding (GO:0005524);; Molecular Function: zinc ion binding (GO:0008270);;	K17592|0|tcc:TCM_007738|Binding protein, putative isoform 1; K17592 sacsin (A)	--	--	--	--	--	O	Posttranslational modification, protein turnover, chaperones	Binding protein, putative isoform 1 [Theobroma cacao]
evm.TU.supercontig_3.489	--	--	--	--	--	--	--	Protein of unknown function (DUF1639)	--	S	Function unknown	PREDICTED: uncharacterized protein LOC100244117 [Vitis vinifera]
evm.TU.supercontig_43.112	[U]	Intracellular trafficking, secretion, and vesicular transport	--	K03100|1.98426e-18|pop:POPTR_0002s07980g|hypothetical protein; K03100 signal peptidase I [EC:3.4.21.89] (A)	Protein export (ko03060)	[O]	Posttranslational modification, protein turnover, chaperones	--	Thylakoidal processing peptidase 1, chloroplastic (Precursor) GN=TPP1 OS=Arabidopsis thaliana (Mouse-ear cress) PE=2 SV=2	U	Intracellular trafficking, secretion, and vesicular transport	hypothetical protein POPTR_0002s07980g [Populus trichocarpa]
evm.TU.supercontig_85.5	[R]	General function prediction only	Molecular Function: serine-type endopeptidase activity (GO:0004252);; Cellular Component: integral component of membrane (GO:0016021);;	--	--	[S]	Function unknown	Rhomboid family;; Der1-like family;; UBA/TS-N domain;; Eukaryotic integral membrane protein (DUF1751)	Uncharacterized protein At3g58460 GN=At3g58460 OS=Arabidopsis thaliana (Mouse-ear cress) PE=1 SV=2	S	Function unknown	PREDICTED: uncharacterized protein At3g58460 [Populus euphratica]
evm.TU.supercontig_37.130	[I]	Lipid transport and metabolism	Biological Process: transition metal ion transport (GO:0000041);; Molecular Function: CDP-diacylglycerol-inositol 3-phosphatidyltransferase activity (GO:0003881);; Cellular Component: endoplasmic reticulum (GO:0005783);; Cellular Component: Golgi apparatus (GO:0005794);; Cellular Component: plasma membrane (GO:0005886);; Biological Process: phosphatidylinositol biosynthetic process (GO:0006661);;…	K00999|3.15623e-86|rcu:RCOM_0846690|phosphatidylinositol synthase, putative (EC:2.7.8.11); K00999 CDP-diacylglycerol--inositol 3-phosphatidyltransferase [EC:2.7.8.11] (A)	Inositol phosphate metabolism (ko00562);; Glycerophospholipid metabolism (ko00564);; Phosphatidylinositol signaling system (ko04070)	[I]	Lipid transport and metabolism	--	CDP-diacylglycerol--inositol 3-phosphatidyltransferase 1 GN=PIS1 OS=Arabidopsis thaliana (Mouse-ear cress) PE=1 SV=2	R	General function prediction only	PREDICTED: CDP-diacylglycerol--inositol 3-phosphatidyltransferase 1-like isoform X2 [Citrus sinensis]
evm.TU.supercontig_9.201	[O]	Posttranslational modification, protein turnover, chaperones	Molecular Function: glutathione transferase activity (GO:0004364);;	K00799|3.28501e-102|rcu:RCOM_1439530|glutathione-s-transferase theta, gst, putative (EC:2.5.1.18); K00799 glutathione S-transferase [EC:2.5.1.18] (A)	Glutathione metabolism (ko00480)	[O]	Posttranslational modification, protein turnover, chaperones	Glutathione S-transferase, N-terminal domain;; Glutathione S-transferase, N-terminal domain;; Glutathione S-transferase, C-terminal domain;; Glutathione S-transferase, N-terminal domain;; Glutathione S-transferase, C-terminal domain	Glutathione S-transferase F6 GN=F22D16.7 OS=Arabidopsis thaliana (Mouse-ear cress) PE=1 SV=2	O	Posttranslational modification, protein turnover, chaperones	glutathione-s-transferase theta, gst, putative [Ricinus communis]
evm.TU.supercontig_34.53	--	--	--	--	--	--	--	FBD;; F-box domain	Putative F-box/FBD/LRR-repeat protein At4g03220 GN=At4g03220 OS=Arabidopsis thaliana (Mouse-ear cress) PE=3 SV=1	R	General function prediction only	PREDICTED: LOW QUALITY PROTEIN: putative F-box/FBD/LRR-repeat protein At4g03220-like [Citrus sinensis]
evm.TU.supercontig_170.42	--	--	--	--	--	--	--	--	--	S	Function unknown	hypothetical protein CICLE_v10013038mg [Citrus clementina]
evm.TU.supercontig_54.11	--	--	Cellular Component: chloroplast (GO:0009507);;	--	--	[R]	General function prediction only	DYW family of nucleic acid deaminases	Pentatricopeptide repeat-containing protein At5g04780 OS=Arabidopsis thaliana (Mouse-ear cress) PE=2 SV=2	R	General function prediction only	unnamed protein product [Coffea canephora]
evm.TU.supercontig_14.38	--	--	Biological Process: transcription, DNA-templated (GO:0006351);;	K09285|4.98123e-162|tcc:TCM_018386|Integrase-type DNA-binding superfamily protein; K09285 AP2-like factor, ANT lineage (A)	--	--	--	AP2 domain	Ethylene-responsive transcription factor WRI1 OS=Arabidopsis thaliana (Mouse-ear cress) PE=2 SV=1	K	Transcription	Integrase-type DNA-binding superfamily protein [Theobroma cacao]
evm.TU.supercontig_47.42	--	--	Molecular Function: RNA binding (GO:0003723);; Molecular Function: structural constituent of ribosome (GO:0003735);; Molecular Function: RNA-directed DNA polymerase activity (GO:0003964);; Molecular Function: protein serine/threonine kinase activity (GO:0004674);; Molecular Function: ATP binding (GO:0005524);; Cellular Component: nucleus (GO:0005634);; Cellular Component: ribosome (GO:0005840);; …	--	--	--	--	--	--	R	General function prediction only	hypothetical protein VITISV_035856 [Vitis vinifera]
evm.TU.supercontig_92.113	--	--	--	--	--	--	--	Protein of unknown function, DUF617	Protein MIZU-KUSSEI 1 GN=MIZ1 OS=Arabidopsis thaliana (Mouse-ear cress) PE=1 SV=1	R	General function prediction only	PREDICTED: protein MIZU-KUSSEI 1 [Tarenaya hassleriana]
evm.TU.supercontig_216.2	--	--	Biological Process: calcium ion transport (GO:0006816);; Biological Process: cellular zinc ion homeostasis (GO:0006882);; Biological Process: response to nematode (GO:0009624);;	--	--	[S]	Function unknown	Trafficking protein Mon1	--	S	Function unknown	hypothetical protein JCGZ_05515 [Jatropha curcas]
evm.TU.supercontig_1095.2	--	--	Molecular Function: glycogenin glucosyltransferase activity (GO:0008466);; Molecular Function: intramolecular transferase activity (GO:0016866);; Biological Process: cellulose biosynthetic process (GO:0030244);;	K13379|0|tcc:TCM_014329|Reversibly glycosylated polypeptide 3; K13379 reversibly glycosylated polypeptide / UDP-arabinopyranose mutase [EC:2.4.1.- 5.4.99.30] (A)	--	--	--	Reversibly glycosylated polypeptide	Alpha-1,4-glucan-protein synthase [UDP-forming] 2 GN=UPTG2 OS=Solanum tuberosum (Potato) PE=1 SV=1	R	General function prediction only	PREDICTED: alpha-1,4-glucan-protein synthase [UDP-forming] 2-like [Nicotiana tomentosiformis]
evm.TU.supercontig_0.102	--	--	Cellular Component: chloroplast envelope (GO:0009941);; Cellular Component: membrane (GO:0016020);;	--	--	--	--	Transmembrane proteins 14C	--	S	Function unknown	hypothetical protein POPTR_0006s10920g [Populus trichocarpa]
evm.TU.supercontig_104.20	--	--	Molecular Function: RNA binding (GO:0003723);; Molecular Function: RNA-directed DNA polymerase activity (GO:0003964);; Biological Process: RNA-dependent DNA replication (GO:0006278);;	--	--	[AT]	RNA processing and modification;; Signal transduction mechanisms	--	--	AT	RNA processing and modification;; Signal transduction mechanisms	hypothetical protein VITISV_009785 [Vitis vinifera]
C.papaya_newGene_1919	--	--	Molecular Function: microtubule motor activity (GO:0003777);; Molecular Function: ATP binding (GO:0005524);; Cellular Component: kinesin complex (GO:0005871);; Cellular Component: microtubule (GO:0005874);; Biological Process: microtubule-based movement (GO:0007018);; Molecular Function: microtubule binding (GO:0008017);; Biological Process: root development (GO:0048364);;	--	--	[Z]	Cytoskeleton	--	Armadillo repeat-containing kinesin-like protein 2 GN=ARK2 OS=Arabidopsis thaliana (Mouse-ear cress) PE=1 SV=2	Z	Cytoskeleton	hypothetical protein CISIN_1g025930mg [Citrus sinensis]
evm.TU.supercontig_86.27	--	--	Cellular Component: nucleolus (GO:0005730);; Biological Process: protein import into nucleus (GO:0006606);; Biological Process: rRNA transcription (GO:0009303);; Biological Process: embryo sac development (GO:0009553);; Biological Process: embryo development (GO:0009790);;	K14774|0|vvi:100254023|U3 small nucleolar RNA-associated protein 25; K14774 U3 small nucleolar RNA-associated protein 25 (A)	--	[S]	Function unknown	Protein of unknown function (DUF1253)	--	S	Function unknown	PREDICTED: U3 small nucleolar RNA-associated protein 25 [Vitis vinifera]
gevm.TU.contig_27218.1	--	--	Biological Process: phosphate ion transport (GO:0006817);; Cellular Component: membrane (GO:0016020);; Biological Process: cellular response to phosphate starvation (GO:0016036);; Biological Process: galactolipid biosynthetic process (GO:0019375);; Biological Process: negative regulation of transcription, DNA-templated (GO:0045892);;	--	--	[U]	Intracellular trafficking, secretion, and vesicular transport	SPX domain	Phosphate transporter PHO1 homolog 1 OS=Arabidopsis thaliana (Mouse-ear cress) PE=2 SV=1	P	Inorganic ion transport and metabolism	xenotropic and polytropic murine leukemia virus receptor pho1, putative [Ricinus communis]
evm.TU.supercontig_6.11	--	--	Molecular Function: structural constituent of ribosome (GO:0003735);; Biological Process: DNA-templated transcription, elongation (GO:0006354);; Biological Process: translation (GO:0006412);; Cellular Component: large ribosomal subunit (GO:0015934);;	K02935|4.93186e-41|pxb:103964099|50S ribosomal protein L12, chloroplastic-like; K02935 large subunit ribosomal protein L7/L12 (A)	Ribosome (ko03010)	[J]	Translation, ribosomal structure and biogenesis	Ribosomal protein L7/L12 C-terminal domain	--	J	Translation, ribosomal structure and biogenesis	PREDICTED: 50S ribosomal protein L12, chloroplastic-like [Pyrus x bretschneideri]
C.papaya_newGene_1100	--	--	Biological Process: primary metabolic process (GO:0044238);; Biological Process: organic substance metabolic process (GO:0071704);;	K05290|8.70667e-25|tcc:TCM_026257|Peptidase C13 family; K05290 phosphatidylinositol glycan, class K [EC:2.6.-.-] (A)	Glycosylphosphatidylinositol(GPI)-anchor biosynthesis (ko00563)	[O]	Posttranslational modification, protein turnover, chaperones	--	--	G	Carbohydrate transport and metabolism	Putative GPI-anchor transamidase [Gossypium arboreum]
evm.TU.supercontig_173.8	--	--	--	--	--	--	--	--	--	--	--	PREDICTED: UV radiation resistance-associated gene protein-like isoform X1 [Pyrus x bretschneideri]
evm.TU.supercontig_58.107	--	--	Cellular Component: cytoplasm (GO:0005737);; Biological Process: gene silencing by RNA (GO:0031047);;	--	--	--	--	XS domain	--	S	Function unknown	hypothetical protein POPTR_0008s15270g [Populus trichocarpa]
evm.TU.supercontig_4.159	[BK]	Chromatin structure and dynamics;; Transcription	Molecular Function: DNA binding (GO:0003677);; Molecular Function: chromatin binding (GO:0003682);; Biological Process: chromatin remodeling (GO:0006338);; Biological Process: embryo sac egg cell differentiation (GO:0009560);; Cellular Component: SWI/SNF complex (GO:0016514);; Biological Process: regulation of gene expression, epigenetic (GO:0040029);;	K11649|9.08501e-93|vvi:100250960|SWI/SNF complex subunit SWI3A; K11649 SWI/SNF related-matrix-associated actin-dependent regulator of chromatin subfamily C (A)	--	[B]	Chromatin structure and dynamics	SWIRM domain	SWI/SNF complex subunit SWI3A GN=T30B22.7 OS=Arabidopsis thaliana (Mouse-ear cress) PE=1 SV=1	B	Chromatin structure and dynamics	SWI/SNF complex subunit SWI3A [Morus notabilis]
evm.TU.supercontig_1763.1	--	--	--	--	--	--	--	--	--	S	Function unknown	hypothetical protein JCGZ_15584 [Jatropha curcas]
evm.TU.contig_36888	[O]	Posttranslational modification, protein turnover, chaperones	Molecular Function: transferase activity (GO:0016740);;	K00799|3.54287e-96|fve:101308356|probable glutathione S-transferase-like; K00799 glutathione S-transferase [EC:2.5.1.18] (A)	Glutathione metabolism (ko00480)	[O]	Posttranslational modification, protein turnover, chaperones	Glutathione S-transferase, N-terminal domain;; Glutathione S-transferase, N-terminal domain;; Glutathione S-transferase, C-terminal domain;; Glutathione S-transferase, C-terminal domain;; Glutathione S-transferase, N-terminal domain;; Glutathione S-transferase, C-terminal domain	Glutathione S-transferase U27 GN=GSTU27 OS=Arabidopsis thaliana (Mouse-ear cress) PE=2 SV=1	O	Posttranslational modification, protein turnover, chaperones	PREDICTED: probable glutathione S-transferase-like [Fragaria vesca subsp. vesca]
evm.TU.supercontig_72.29	--	--	--	--	--	--	--	OST-HTH/LOTUS domain;; NYN domain	--	S	Function unknown	Endonuclease or glycosyl hydrolase, putative isoform 1 [Theobroma cacao]
evm.TU.supercontig_11.126	--	--	--	--	--	[R]	General function prediction only	--	--	--	--	PREDICTED: uncharacterized protein LOC104709324 [Camelina sativa]
evm.TU.contig_35052	--	--	Biological Process: cellular process (GO:0009987);;	K14484|3.40563e-73|pop:POPTR_0001s19120g|POPTRDRAFT_640932; hypothetical protein; K14484 auxin-responsive protein IAA (A)	Plant hormone signal transduction (ko04075)	--	--	AUX/IAA family	Auxin-responsive protein IAA26 GN=MDC8.13 OS=Arabidopsis thaliana (Mouse-ear cress) PE=1 SV=2	K	Transcription	PREDICTED: auxin-responsive protein IAA26-like [Populus euphratica]
evm.TU.supercontig_46.180	--	--	Biological Process: mitochondrial RNA processing (GO:0000963);; Cellular Component: mitochondrion (GO:0005739);; Cellular Component: chloroplast (GO:0009507);; Biological Process: cytidine to uridine editing (GO:0016554);; Biological Process: mitochondrial mRNA modification (GO:0080156);;	--	--	[R]	General function prediction only	PPR repeat family;; PPR repeat;; PPR repeat;; Pentatricopeptide repeat domain;; DYW family of nucleic acid deaminases	Pentatricopeptide repeat-containing protein At4g30700 GN=T10C21.50 OS=Arabidopsis thaliana (Mouse-ear cress) PE=2 SV=1	R	General function prediction only	Pentatricopeptide repeat (PPR) superfamily protein [Theobroma cacao]
evm.TU.supercontig_114.30	--	--	Biological Process: RNA splicing, via endonucleolytic cleavage and ligation (GO:0000394);; Molecular Function: structural constituent of cytoskeleton (GO:0005200);; Cellular Component: nucleus (GO:0005634);; Biological Process: chromatin organization (GO:0006325);; Biological Process: methionine biosynthetic process (GO:0009086);; Biological Process: virus induced gene silencing (GO:0009616);; Bi…	K16615|0|tcc:TCM_005870|Actin-related protein 7 isoform 1; K16615 actin-related protein 7, plant (A)	--	[Z]	Cytoskeleton	Actin	Actin-related protein 7 GN=ARP7 OS=Arabidopsis thaliana (Mouse-ear cress) PE=1 SV=1	Z	Cytoskeleton	Actin-related protein 7 isoform 1 [Theobroma cacao]
evm.TU.supercontig_49.129	--	--	--	--	--	--	--	--	--	S	Function unknown	PREDICTED: cell wall protein AWA1 [Prunus mume]
evm.TU.supercontig_49.57	[U]	Intracellular trafficking, secretion, and vesicular transport	Molecular Function: protein binding (GO:0005515);; Cellular Component: Golgi apparatus (GO:0005794);; Cellular Component: trans-Golgi network (GO:0005802);; Biological Process: protein targeting to membrane (GO:0006612);; Biological Process: protein targeting to vacuole (GO:0006623);; Biological Process: calcium ion transport (GO:0006816);; Biological Process: nucleotide transport (GO:0006862);; …	K12479|1.09514e-92|tcc:TCM_035451|Vacuolar protein sorting 45; K12479 vacuolar protein sorting-associated protein 45 (A)	Endocytosis (ko04144)	[U]	Intracellular trafficking, secretion, and vesicular transport	Sec1 family	Vacuolar protein sorting-associated protein 45 homolog GN=VPS45 OS=Arabidopsis thaliana (Mouse-ear cress) PE=1 SV=2	U	Intracellular trafficking, secretion, and vesicular transport	hypothetical protein JCGZ_25226 [Jatropha curcas]
evm.TU.supercontig_189.22	--	--	--	--	--	[DR]	Cell cycle control, cell division, chromosome partitioning;; General function prediction only	MATH domain	MATH domain and coiled-coil domain-containing protein At3g58260 GN=At3g58260 OS=Arabidopsis thaliana (Mouse-ear cress) PE=3 SV=1	D	Cell cycle control, cell division, chromosome partitioning	PREDICTED: uncharacterized protein LOC104427098 [Eucalyptus grandis]
evm.TU.supercontig_1.231	--	--	Biological Process: cellular process (GO:0009987);; Molecular Function: transferase activity, transferring phosphorus-containing groups (GO:0016772);; Molecular Function: organic cyclic compound binding (GO:0097159);; Molecular Function: heterocyclic compound binding (GO:1901363);;	K13116|3.36123e-15|pda:103723897|DEAD-box ATP-dependent RNA helicase 35-like; K13116 ATP-dependent RNA helicase DDX41 [EC:3.6.4.13] (A)	--	[R]	General function prediction only	--	--	R	General function prediction only	hypothetical protein VITISV_013478 [Vitis vinifera]
evm.TU.supercontig_3.261	--	--	Molecular Function: 1-aminocyclopropane-1-carboxylate synthase activity (GO:0016847);; Molecular Function: pyridoxal phosphate binding (GO:0030170);; Biological Process: 1-aminocyclopropane-1-carboxylate biosynthetic process (GO:0042218);;	K14270|4.01371e-99|tcc:TCM_015005|1-amino-cyclopropane-1-carboxylate synthase 12 isoform 1; K14270 aminotransferase (A)	--	[T]	Signal transduction mechanisms	Aminotransferase class I and II	Probable aminotransferase ACS12 GN=ACS12 OS=Arabidopsis thaliana (Mouse-ear cress) PE=2 SV=2	T	Signal transduction mechanisms	1-amino-cyclopropane-1-carboxylate synthase 12 isoform 1 [Theobroma cacao]
evm.TU.supercontig_43.109	--	--	--	--	--	[K]	Transcription	SRF-type transcription factor (DNA-binding and dimerisation domain)	Agamous-like MADS-box protein AGL62 GN=AGL62 OS=Arabidopsis thaliana (Mouse-ear cress) PE=1 SV=1	K	Transcription	mads box protein, putative [Ricinus communis]
evm.TU.supercontig_67.82	--	--	--	--	--	--	--	--	--	--	--	hypothetical protein L484_007878 [Morus notabilis]
evm.TU.supercontig_1312.2	[L]	Replication, recombination and repair	Biological Process: double-strand break repair via homologous recombination (GO:0000724);; Biological Process: cytokinesis by cell plate formation (GO:0000911);; Molecular Function: nucleic acid binding (GO:0003676);; Molecular Function: protein binding (GO:0005515);; Cellular Component: nucleus (GO:0005634);; Biological Process: DNA replication initiation (GO:0006270);; Biological Process: regul…	K10739|3.88789e-52|rcu:RCOM_0204880|Replication protein A 30 kDa subunit, putative; K10739 replication factor A2 (A)	DNA replication (ko03030);; Nucleotide excision repair (ko03420);; Mismatch repair (ko03430);; Homologous recombination (ko03440)	[L]	Replication, recombination and repair	OB-fold nucleic acid binding domain	Replication protein A 32 kDa subunit A GN=T28I24.22 OS=Arabidopsis thaliana (Mouse-ear cress) PE=1 SV=2	L	Replication, recombination and repair	PREDICTED: replication protein A 32 kDa subunit A [Tarenaya hassleriana]
evm.TU.supercontig_127.21	--	--	Molecular Function: DNA binding (GO:0003677);; Cellular Component: cytosol (GO:0005829);; Biological Process: mitotic recombination (GO:0006312);; Biological Process: sister chromatid cohesion (GO:0007062);; Cellular Component: chloroplast (GO:0009507);; Biological Process: embryo sac egg cell differentiation (GO:0009560);; Biological Process: gravitropism (GO:0009630);; Biological Process: chrom…	--	--	[D]	Cell cycle control, cell division, chromosome partitioning	--	--	D	Cell cycle control, cell division, chromosome partitioning	hypothetical protein PRUPE_ppa001087mg [Prunus persica]
evm.TU.supercontig_52.27	[KL]	Transcription;; Replication, recombination and repair	Biological Process: RNA splicing, via endonucleolytic cleavage and ligation (GO:0000394);; Biological Process: double-strand break repair via homologous recombination (GO:0000724);; Molecular Function: DNA binding (GO:0003677);; Molecular Function: ATP-dependent DNA helicase activity (GO:0004003);; Molecular Function: ATP binding (GO:0005524);; Cellular Component: nucleus (GO:0005634);; Biologica…	K10844|0|cit:102618714|DNA repair helicase UVH6-like; K10844 DNA excision repair protein ERCC-2 [EC:3.6.4.12] (A)	Basal transcription factors (ko03022);; Nucleotide excision repair (ko03420)	[KL]	Transcription;; Replication, recombination and repair	Protein of unknown function (DUF1227);; DEAD_2;; Helicase C-terminal domain;; Type III restriction enzyme, res subunit;; DEAD/DEAH box helicase	DNA repair helicase UVH6 GN=F15K9.20 OS=Arabidopsis thaliana (Mouse-ear cress) PE=1 SV=1	L	Replication, recombination and repair	hypothetical protein CICLE_v10018975mg [Citrus clementina]
evm.TU.supercontig_119.51	--	--	Cellular Component: cell wall (GO:0005618);; Cellular Component: mitochondrion (GO:0005739);; Cellular Component: plasma membrane (GO:0005886);; Cellular Component: chloroplast envelope (GO:0009941);; Cellular Component: integral component of membrane (GO:0016021);; Biological Process: transmembrane transport (GO:0055085);;	K15104|0|tcc:TCM_039990|Mitochondrial substrate carrier family protein; K15104 solute carrier family 25 (mitochondrial oxoglutarate transporter), member 11 (A)	--	[C]	Energy production and conversion	Mitochondrial carrier protein	Mitochondrial dicarboxylate/tricarboxylate transporter DTC GN=DTC OS=Arabidopsis thaliana (Mouse-ear cress) PE=1 SV=1	C	Energy production and conversion	hypothetical protein JCGZ_01873 [Jatropha curcas]
evm.TU.supercontig_808.1	--	--	--	--	--	--	--	Protein of unknown function (DUF493)	--	S	Function unknown	PREDICTED: uncharacterized protein LOC103322074 [Prunus mume]
evm.TU.supercontig_70.108	--	--	Cellular Component: plasma membrane (GO:0005886);; Molecular Function: zinc ion binding (GO:0008270);; Molecular Function: 2-alkenal reductase [NAD(P)] activity (GO:0032440);; Biological Process: oxidation-reduction process (GO:0055114);;	K16675|9.64429e-78|rcu:RCOM_1446770|zinc finger protein, putative (EC:1.3.1.74); K16675 palmitoyltransferase ZDHHC9/14/18 [EC:2.3.1.225] (A)	--	[R]	General function prediction only	--	Probable protein S-acyltransferase 7 GN=PAT07 OS=Arabidopsis thaliana (Mouse-ear cress) PE=1 SV=1	R	General function prediction only	zinc finger protein, putative [Ricinus communis]
C.papaya_newGene_395	--	--	--	--	--	--	--	--	--	--	--	hypothetical protein Csa_6G149380 [Cucumis sativus]
evm.TU.supercontig_115.22	[J]	Translation, ribosomal structure and biogenesis	Biological Process: pseudouridine synthesis (GO:0001522);; Molecular Function: RNA binding (GO:0003723);; Biological Process: tRNA processing (GO:0008033);; Molecular Function: pseudouridine synthase activity (GO:0009982);;	--	--	[J]	Translation, ribosomal structure and biogenesis	tRNA pseudouridine synthase	--	J	Translation, ribosomal structure and biogenesis	PREDICTED: uncharacterized protein LOC105120901 isoform X1 [Populus euphratica]
evm.TU.supercontig_65.36	[G]	Carbohydrate transport and metabolism	Molecular Function: alpha-L-fucosidase activity (GO:0004560);; Cellular Component: vacuole (GO:0005773);; Biological Process: carbohydrate metabolic process (GO:0005975);; Biological Process: glycoprotein catabolic process (GO:0006516);; Molecular Function: cation binding (GO:0043169);;	K01206|0|fve:101300503|alpha-L-fucosidase 1-like; K01206 alpha-L-fucosidase [EC:3.2.1.51] (A)	Other glycan degradation (ko00511)	[G]	Carbohydrate transport and metabolism	Alpha-L-fucosidase;; F5/8 type C domain	Alpha-L-fucosidase 1 (Precursor) GN=FUC1 OS=Arabidopsis thaliana (Mouse-ear cress) PE=1 SV=2	G	Carbohydrate transport and metabolism	PREDICTED: alpha-L-fucosidase 1-like [Fragaria vesca subsp. vesca]
evm.TU.contig_35510	--	--	Molecular Function: binding (GO:0005488);; Biological Process: transcription, DNA-templated (GO:0006351);;	--	--	[K]	Transcription	--	Agamous-like MADS-box protein AGL62 GN=AGL62 OS=Arabidopsis thaliana (Mouse-ear cress) PE=1 SV=1	K	Transcription	hypothetical protein CISIN_1g039654mg [Citrus sinensis]
evm.TU.supercontig_26.190	[IQ]	Lipid transport and metabolism;; Secondary metabolites biosynthesis, transport and catabolism	Cellular Component: peroxisome (GO:0005777);; Molecular Function: o-succinylbenzoate-CoA ligase activity (GO:0008756);; Biological Process: chlorophyll catabolic process (GO:0015996);; Molecular Function: AMP binding (GO:0016208);;	--	--	[I]	Lipid transport and metabolism	AMP-binding enzyme;; AMP-binding enzyme C-terminal domain	Probable acyl-activating enzyme 1, peroxisomal GN=F5M15.12 OS=Arabidopsis thaliana (Mouse-ear cress) PE=2 SV=1	I	Lipid transport and metabolism	hypothetical protein CICLE_v10000755mg [Citrus clementina]
evm.TU.supercontig_6.14	--	--	--	--	--	--	--	--	--	S	Function unknown	Uncharacterized protein TCM_000803 [Theobroma cacao]
evm.TU.supercontig_130.63	--	--	--	--	--	[K]	Transcription	GATA zinc finger	GATA transcription factor 19 GN=GATA19 OS=Arabidopsis thaliana (Mouse-ear cress) PE=2 SV=2	S	Function unknown	hypothetical protein CICLE_v10015858mg [Citrus clementina]
C.papaya_newGene_2885	[RTKL]	General function prediction only;; Signal transduction mechanisms;; Transcription;; Replication, recombination and repair	Biological Process: activation of MAPKK activity (GO:0000186);; Molecular Function: MAP kinase kinase kinase activity (GO:0004709);; Molecular Function: ATP binding (GO:0005524);; Cellular Component: cytoplasm (GO:0005737);; Cellular Component: spindle (GO:0005819);; Biological Process: positive regulation of translation (GO:0045727);;	K08838|0|vvi:100258981|serine/threonine-protein kinase cst-1; K08838 serine/threonine-protein kinase 24/25/MST4 [EC:2.7.11.1] (A)	--	[T]	Signal transduction mechanisms	Protein kinase domain;; Protein tyrosine kinase;; Kinase-like;; Protein kinase domain;; Protein tyrosine kinase	Mitogen-activated protein kinase kinase kinase 1 GN=MEKK1 OS=Arabidopsis thaliana (Mouse-ear cress) PE=1 SV=2	T	Signal transduction mechanisms	Serine/threonine-protein kinase svkA [Gossypium arboreum]
evm.TU.supercontig_2.72	[P]	Inorganic ion transport and metabolism	Molecular Function: potassium ion transmembrane transporter activity (GO:0015079);; Cellular Component: membrane (GO:0016020);; Biological Process: potassium ion transmembrane transport (GO:0071805);;	K03549|3.66641e-127|pop:POPTR_0010s11100g|POPTRDRAFT_231565; hypothetical protein; K03549 KUP system potassium uptake protein (A)	--	--	--	K+ potassium transporter	Probable potassium transporter 17 OS=Oryza sativa subsp. japonica (Rice) PE=2 SV=2	P	Inorganic ion transport and metabolism	hypothetical protein POPTR_0010s11100g [Populus trichocarpa]
evm.TU.supercontig_23.38	[M]	Cell wall/membrane/envelope biogenesis	Cellular Component: nucleus (GO:0005634);; Molecular Function: transferase activity (GO:0016740);;	--	--	--	--	Glycosyltransferase like family 2;; Glycosyl transferase family group 2;; Glycosyl transferase family 21;; Glycosyl transferase family 2;; Chitin synthase	Probable xyloglucan glycosyltransferase 5 GN=CSLC5 OS=Arabidopsis thaliana (Mouse-ear cress) PE=1 SV=1	R	General function prediction only	PREDICTED: probable xyloglucan glycosyltransferase 5 [Eucalyptus grandis]
evm.TU.supercontig_145.17	[OZ]	Posttranslational modification, protein turnover, chaperones;; Cytoskeleton	--	--	--	[O]	Posttranslational modification, protein turnover, chaperones	Tubulin folding cofactor D C terminal;; HEAT repeats;; HEAT repeat;; HEAT-like repeat	Tubulin-folding cofactor D GN=At3g60740 OS=Arabidopsis thaliana (Mouse-ear cress) PE=2 SV=1	O	Posttranslational modification, protein turnover, chaperones	ARM repeat superfamily protein, D,CHO [Theobroma cacao]
evm.TU.supercontig_165.53	[M]	Cell wall/membrane/envelope biogenesis	Molecular Function: zinc ion binding (GO:0008270);; Biological Process: plant-type secondary cell wall biogenesis (GO:0009834);; Biological Process: glucuronoxylan metabolic process (GO:0010413);; Cellular Component: integral component of membrane (GO:0016021);; Molecular Function: cellulose synthase (UDP-forming) activity (GO:0016760);; Biological Process: cellulose biosynthetic process (GO:0030…	K10999|0|tcc:TCM_003941|Cellulose synthase A4 isoform 1; K10999 cellulose synthase A [EC:2.4.1.12] (A)	--	--	--	Cellulose synthase;; Zinc-binding RING-finger;; Glycosyl transferase family group 2;; Glycosyltransferase like family 2	Cellulose synthase A catalytic subunit 7 [UDP-forming] GN=T10B6.80 OS=Arabidopsis thaliana (Mouse-ear cress) PE=1 SV=1	O	Posttranslational modification, protein turnover, chaperones	Cellulose synthase A4 isoform 1 [Theobroma cacao]
evm.TU.supercontig_152.29	[E]	Amino acid transport and metabolism	Molecular Function: aminomethyltransferase activity (GO:0004047);; Cellular Component: cytoplasm (GO:0005737);; Biological Process: glycine catabolic process (GO:0006546);; Molecular Function: transaminase activity (GO:0008483);; Biological Process: methylation (GO:0032259);;	K00605|6.13546e-130|tcc:TCM_030256|Glycine cleavage T-protein family isoform 1; K00605 aminomethyltransferase [EC:2.1.2.10] (A)	Glycine, serine and threonine metabolism (ko00260);; One carbon pool by folate (ko00670);; Carbon metabolism (ko01200)	[E]	Amino acid transport and metabolism	Aminomethyltransferase folate-binding domain;; Glycine cleavage T-protein C-terminal barrel domain	Aminomethyltransferase, mitochondrial (Precursor) GN=GDCST OS=Solanum tuberosum (Potato) PE=1 SV=1	E	Amino acid transport and metabolism	Glycine cleavage T-protein family isoform 1 [Theobroma cacao]
evm.TU.supercontig_96.56	[S]	Function unknown	Molecular Function: pyridoxamine-phosphate oxidase activity (GO:0004733);; Biological Process: pyridoxine biosynthetic process (GO:0008615);; Molecular Function: FMN binding (GO:0010181);; Biological Process: pyridoxal phosphate biosynthetic process (GO:0042823);; Biological Process: oxidation-reduction process (GO:0055114);;	--	--	[S]	Function unknown	Pyridoxamine 5'-phosphate oxidase;; Pyridoxamine 5'-phosphate oxidase	Pyridoxine/pyridoxamine 5&apos;-phosphate oxidase 2 GN=PPOX2 OS=Arabidopsis thaliana (Mouse-ear cress) PE=1 SV=2	S	Function unknown	Pyridoxamine 5&apos;-phosphate oxidase family protein isoform 1 [Theobroma cacao]
evm.TU.supercontig_174.7	--	--	Molecular Function: binding (GO:0005488);;	--	--	[R]	General function prediction only	gag-polypeptide of LTR copia-type	--	R	General function prediction only	PREDICTED: uncharacterized protein LOC104877924 [Vitis vinifera]
evm.TU.supercontig_14.26	[S]	Function unknown	--	--	--	--	--	PQQ enzyme repeat;; PQQ-like domain;; PQQ-like domain	--	R	General function prediction only	PREDICTED: uncharacterized protein LOC104586761 [Nelumbo nucifera]
C.papaya_newGene_1864	--	--	--	--	--	--	--	Leucine-zipper of ternary complex factor MIP1	--	S	Function unknown	unnamed protein product [Vitis vinifera]
evm.TU.supercontig_25.70	--	--	--	--	--	--	--	IQ calmodulin-binding motif	Protein IQ-DOMAIN 1 GN=IQD1 OS=Arabidopsis thaliana (Mouse-ear cress) PE=1 SV=1	S	Function unknown	hypothetical protein JCGZ_24750 [Jatropha curcas]
evm.TU.supercontig_28.79	--	--	Cellular Component: photosystem II (GO:0009523);; Biological Process: photosynthesis (GO:0015979);;	--	--	--	--	Photosystem II reaction centre X protein (PsbX)	--	S	Function unknown	conserved hypothetical protein [Ricinus communis]
evm.TU.contig_35137	--	--	Cellular Component: endoplasmic reticulum membrane (GO:0005789);; Cellular Component: integral component of membrane (GO:0016021);; Molecular Function: heme binding (GO:0020037);; Biological Process: electron transport chain (GO:0022900);; Molecular Function: metal ion binding (GO:0046872);;	--	--	[C]	Energy production and conversion	Cytochrome b5-like Heme/Steroid binding domain	Cytochrome b5 GN=CYB5 OS=Brassica oleracea var. botrytis (Cauliflower) PE=1 SV=1	P	Inorganic ion transport and metabolism	RecName: Full=Cytochrome b5 [Brassica oleracea var. botrytis]
evm.TU.supercontig_73.14	--	--	--	--	--	--	--	Putative small multi-drug export protein	--	S	Function unknown	hypothetical protein JCGZ_21708 [Jatropha curcas]
evm.TU.supercontig_30.113	[R]	General function prediction only	Molecular Function: organic cyclic compound binding (GO:0097159);; Molecular Function: heterocyclic compound binding (GO:1901363);;	--	--	[DT]	Cell cycle control, cell division, chromosome partitioning;; Signal transduction mechanisms	50S ribosome-binding GTPase	GTP-binding protein ERG GN=ERG OS=Arabidopsis thaliana (Mouse-ear cress) PE=1 SV=2	DT	Cell cycle control, cell division, chromosome partitioning;; Signal transduction mechanisms	hypothetical protein CISIN_1g0144611mg, partial [Citrus sinensis]
evm.TU.contig_32595	--	--	--	K16223|5.75461e-111|tcc:TCM_023287|PEBP (phosphatidylethanolamine-binding protein) family protein; K16223 protein FLOWERING LOCUS T (A)	Circadian rhythm - plant (ko04712)	[R]	General function prediction only	Phosphatidylethanolamine-binding protein	Protein HEADING DATE 3A OS=Oryza sativa subsp. japonica (Rice) PE=1 SV=1	R	General function prediction only	flowering locus T [Carica papaya]
evm.TU.supercontig_198.1	--	--	Molecular Function: peroxidase activity (GO:0004601);; Cellular Component: extracellular region (GO:0005576);; Biological Process: iron ion transport (GO:0006826);; Biological Process: response to oxidative stress (GO:0006979);; Biological Process: cellular response to iron ion starvation (GO:0010106);; Biological Process: response to nitrate (GO:0010167);; Biological Process: regulation of anion…	K00430|1.63268e-165|vvi:100262330|peroxidase 27; K00430 peroxidase [EC:1.11.1.7] (A)	Phenylalanine metabolism (ko00360);; Phenylpropanoid biosynthesis (ko00940)	--	--	Peroxidase	Peroxidase 27 (Precursor) GN=T4P13.12 OS=Arabidopsis thaliana (Mouse-ear cress) PE=1 SV=1	G	Carbohydrate transport and metabolism	PREDICTED: peroxidase 27 [Vitis vinifera]
evm.TU.supercontig_139.3	[B]	Chromatin structure and dynamics	Cellular Component: nucleosome (GO:0000786);; Molecular Function: DNA binding (GO:0003677);; Cellular Component: nucleolus (GO:0005730);; Cellular Component: vacuole (GO:0005773);; Biological Process: nucleosome assembly (GO:0006334);; Cellular Component: thylakoid (GO:0009579);; Molecular Function: protein heterodimerization activity (GO:0046982);;	K14838|8.9079e-51|zma:100282268|pco082380(357); LOC100282268; K11254 histone H4 (A)	--	[B]	Chromatin structure and dynamics	Core histone H2A/H2B/H3/H4;; TATA box binding protein associated factor (TAF)	Histone H4 OS=Glycine max (Soybean) PE=3 SV=1	R	General function prediction only	hypothetical protein ZEAMMB73_313798 [Zea mays]
evm.TU.supercontig_104.50	[O]	Posttranslational modification, protein turnover, chaperones	--	--	--	[O]	Posttranslational modification, protein turnover, chaperones	Clp amino terminal domain	Chaperone protein ClpB1 GN=F1O17.2 OS=Arabidopsis thaliana (Mouse-ear cress) PE=1 SV=2	O	Posttranslational modification, protein turnover, chaperones	PREDICTED: chaperone protein ClpB4, mitochondrial [Vitis vinifera]
evm.TU.supercontig_19.99	--	--	Biological Process: nucleocytoplasmic transport (GO:0006913);; Biological Process: macromolecule localization (GO:0033036);; Biological Process: organic substance transport (GO:0071702);;	K14840|1.30689e-102|pop:POPTR_0008s07560g|POPTRDRAFT_820440; hypothetical protein; K14840 nucleolar protein 53 (A)	--	[R]	General function prediction only	Nop53 (60S ribosomal biogenesis)	Uncharacterized protein At2g40430 GN=At2g40430 OS=Arabidopsis thaliana (Mouse-ear cress) PE=1 SV=2	R	General function prediction only	PREDICTED: uncharacterized protein At2g40430 [Populus euphratica]
evm.TU.supercontig_33.98	[R]	General function prediction only	Molecular Function: estradiol 17-beta-dehydrogenase activity (GO:0004303);; Cellular Component: endoplasmic reticulum (GO:0005783);; Molecular Function: ketoreductase activity (GO:0045703);; Biological Process: oxidation-reduction process (GO:0055114);;	K10251|9.93991e-133|cic:CICLE_v10033895mg|hypothetical protein; K10251 17beta-estradiol 17-dehydrogenase / very-long-chain 3-oxoacyl-CoA reductase [EC:1.1.1.62 1.1.1.330] (A)	Fatty acid elongation (ko00062);; Biosynthesis of unsaturated fatty acids (ko01040);; Fatty acid metabolism (ko01212)	--	--	short chain dehydrogenase;; Enoyl-(Acyl carrier protein) reductase;; KR domain	Very-long-chain 3-oxoacyl-CoA reductase-like protein At1g24470 GN=KCR2 OS=Arabidopsis thaliana (Mouse-ear cress) PE=2 SV=1	Q	Secondary metabolites biosynthesis, transport and catabolism	Inactive hydroxysteroid dehydrogenase-like protein 1 [Morus notabilis]
evm.TU.contig_34243	[O]	Posttranslational modification, protein turnover, chaperones	Molecular Function: lactoylglutathione lyase activity (GO:0004462);; Molecular Function: transferase activity (GO:0016740);;	K00799|8.34318e-102|cit:102617304|probable glutathione S-transferase-like; K00799 glutathione S-transferase [EC:2.5.1.18] (A)	Glutathione metabolism (ko00480)	[O]	Posttranslational modification, protein turnover, chaperones	Glutathione S-transferase, N-terminal domain;; Glutathione S-transferase, N-terminal domain;; Glutathione S-transferase, N-terminal domain;; Glutathione S-transferase, C-terminal domain;; Glutathione S-transferase, C-terminal domain	Glutathione transferase GST 23 OS=Zea mays (Maize) PE=2 SV=1	O	Posttranslational modification, protein turnover, chaperones	hypothetical protein CISIN_1g027333mg [Citrus sinensis]
evm.TU.supercontig_3.215	[R]	General function prediction only	Molecular Function: nucleotide binding (GO:0000166);; Biological Process: DNA replication initiation (GO:0006270);; Biological Process: regulation of DNA replication (GO:0006275);; Biological Process: DNA methylation (GO:0006306);; Biological Process: cell proliferation (GO:0008283);; Biological Process: regulation of flower development (GO:0009909);; Biological Process: regulation of G2/M transi…	K11274|0|cit:102606793|WD repeat and HMG-box DNA-binding protein 1-like; K11274 chromosome transmission fidelity protein 4 (A)	--	[R]	General function prediction only	WD domain, G-beta repeat;; Eukaryotic translation initiation factor eIF2A	Protein Mut11 GN=Mut11 OS=Chlamydomonas reinhardtii (Chlamydomonas smithii) PE=2 SV=1	R	General function prediction only	PREDICTED: WD repeat and HMG-box DNA-binding protein 1 isoform X2 [Cucumis melo]
evm.TU.supercontig_6.177	--	--	--	--	--	--	--	--	--	S	Function unknown	Uncharacterized protein TCM_017340 [Theobroma cacao]
evm.TU.supercontig_81.30	[O]	Posttranslational modification, protein turnover, chaperones	Cellular Component: cytoplasm (GO:0005737);; Biological Process: response to stress (GO:0006950);;	K13993|1.1345e-67|tcc:TCM_041717|HSP20-like chaperones superfamily protein; K13993 HSP20 family protein (A)	Protein processing in endoplasmic reticulum (ko04141)	[O]	Posttranslational modification, protein turnover, chaperones	Hsp20/alpha crystallin family	17.5 kDa class I heat shock protein GN=HSP17.5-E OS=Glycine max (Soybean) PE=3 SV=1	O	Posttranslational modification, protein turnover, chaperones	PREDICTED: 17.6 kDa class I heat shock protein 2-like isoform X1 [Tarenaya hassleriana]
evm.TU.supercontig_3.358	[RTKL]	General function prediction only;; Signal transduction mechanisms;; Transcription;; Replication, recombination and repair	Molecular Function: transferase activity, transferring phosphorus-containing groups (GO:0016772);;	--	--	[T]	Signal transduction mechanisms	Protein kinase domain;; Protein tyrosine kinase;; Protein tyrosine kinase;; Protein kinase domain	Mitogen-activated protein kinase kinase 9 GN=T9L24.32 OS=Arabidopsis thaliana (Mouse-ear cress) PE=1 SV=1	T	Signal transduction mechanisms	PREDICTED: mitogen-activated protein kinase kinase 9-like [Prunus mume]
evm.TU.supercontig_195.9	--	--	--	K00430|6.41157e-129|cit:102606807|peroxidase 60-like; K00430 peroxidase [EC:1.11.1.7] (A)	Phenylalanine metabolism (ko00360);; Phenylpropanoid biosynthesis (ko00940)	--	--	Peroxidase	Peroxidase 60 (Precursor) GN=MWD9.21 OS=Arabidopsis thaliana (Mouse-ear cress) PE=1 SV=1	G	Carbohydrate transport and metabolism	PREDICTED: peroxidase 60-like [Citrus sinensis]
evm.TU.supercontig_29.104	[I]	Lipid transport and metabolism	Biological Process: protein folding (GO:0006457);; Biological Process: protein targeting to mitochondrion (GO:0006626);; Biological Process: biosynthetic process (GO:0009058);; Biological Process: response to heat (GO:0009408);; Biological Process: response to high light intensity (GO:0009644);; Molecular Function: transferase activity (GO:0016740);; Biological Process: response to hydrogen perox…	K18163|3.91524e-173|pop:POPTR_0001s07730g|hypothetical protein; K18163 NADH dehydrogenase [ubiquinone] 1 alpha subcomplex assembly factor 6 (A)	--	[I]	Lipid transport and metabolism	Squalene/phytoene synthase	--	I	Lipid transport and metabolism	hypothetical protein JCGZ_20766 [Jatropha curcas]
evm.TU.supercontig_527.1	--	--	Cellular Component: 1,3-beta-D-glucan synthase complex (GO:0000148);; Molecular Function: 1,3-beta-D-glucan synthase activity (GO:0003843);; Biological Process: (1->3)-beta-D-glucan biosynthetic process (GO:0006075);; Biological Process: membrane fusion (GO:0006944);; Cellular Component: cell plate (GO:0009504);; Cellular Component: plasmodesma (GO:0009506);; Biological Process: microsporogenesis…	K11000|1.80415e-30|zma:100280338|uncharacterized LOC100280338; K11000 callose synthase [EC:2.4.1.-] (A)	--	[M]	Cell wall/membrane/envelope biogenesis	1,3-beta-glucan synthase subunit FKS1, domain-1	Callose synthase 1 OS=Arabidopsis thaliana (Mouse-ear cress) PE=1 SV=2	M	Cell wall/membrane/envelope biogenesis	uncharacterized protein LOC100280338 [Zea mays]
evm.TU.contig_30435	--	--	--	--	--	[O]	Posttranslational modification, protein turnover, chaperones	Ring finger domain;; RING-H2 zinc finger;; Zinc finger, C3HC4 type (RING finger)	Probable E3 ubiquitin-protein ligase HIP1 OS=Oryza sativa subsp. japonica (Rice) PE=1 SV=2	O	Posttranslational modification, protein turnover, chaperones	PREDICTED: E3 ubiquitin-protein ligase MBR2-like [Zea mays]
evm.TU.supercontig_10.265	--	--	Biological Process: phosphorelay signal transduction system (GO:0000160);; Molecular Function: signal transducer activity (GO:0004871);; Biological Process: cytokinin-activated signaling pathway (GO:0009736);; Biological Process: xylem development (GO:0010089);; Molecular Function: transferase activity, transferring phosphorus-containing groups (GO:0016772);; Molecular Function: 2-alkenal reducta…	K14490|2.06023e-93|tcc:TCM_027192|Histidine-containing phosphotransfer protein 6; K14490 histidine-containing phosphotransfer peotein (A)	Plant hormone signal transduction (ko04075)	[T]	Signal transduction mechanisms	Hpt domain	Histidine-containing phosphotransfer protein 6 GN=F18B13.18 OS=Arabidopsis thaliana (Mouse-ear cress) PE=1 SV=2	T	Signal transduction mechanisms	Histidine-containing phosphotransfer protein 6 [Theobroma cacao]
evm.TU.supercontig_153.21	[IQR]	Lipid transport and metabolism;; Secondary metabolites biosynthesis, transport and catabolism;; General function prediction only	Molecular Function: nucleotide binding (GO:0000166);; Molecular Function: protochlorophyllide reductase activity (GO:0016630);; Biological Process: oxidation-reduction process (GO:0055114);;	--	--	[Q]	Secondary metabolites biosynthesis, transport and catabolism	short chain dehydrogenase;; KR domain;; Enoyl-(Acyl carrier protein) reductase;; NAD dependent epimerase/dehydratase family;; NADH(P)-binding	Short-chain dehydrogenase TIC 32, chloroplastic GN=TIC32 OS=Arabidopsis thaliana (Mouse-ear cress) PE=2 SV=1	Q	Secondary metabolites biosynthesis, transport and catabolism	hypothetical protein JCGZ_11433 [Jatropha curcas]
evm.TU.supercontig_67.13	--	--	--	--	--	--	--	CASC3/Barentsz eIF4AIII binding	--	R	General function prediction only	PREDICTED: uncharacterized protein LOC103948856 isoform X1 [Pyrus x bretschneideri]
evm.TU.supercontig_2140.1	[Q]	Secondary metabolites biosynthesis, transport and catabolism	Molecular Function: monooxygenase activity (GO:0004497);; Molecular Function: iron ion binding (GO:0005506);; Molecular Function: electron carrier activity (GO:0009055);; Molecular Function: oxidoreductase activity, acting on paired donors, with incorporation or reduction of molecular oxygen (GO:0016705);; Molecular Function: heme binding (GO:0020037);; Biological Process: oxidation-reduction pro…	--	--	[QI]	Secondary metabolites biosynthesis, transport and catabolism;; Lipid transport and metabolism	Cytochrome P450	Cytochrome P450 72A14 GN=CYP72A14 OS=Arabidopsis thaliana (Mouse-ear cress) PE=2 SV=1	Q	Secondary metabolites biosynthesis, transport and catabolism	PREDICTED: cytochrome P450 72A15-like isoform X2 [Brassica rapa]
evm.TU.supercontig_284.6	--	--	--	--	--	--	--	--	--	S	Function unknown	hypothetical protein JCGZ_00952 [Jatropha curcas]
evm.TU.supercontig_648.1	--	--	Molecular Function: aspartic-type endopeptidase activity (GO:0004190);; Biological Process: proteolysis (GO:0006508);; Biological Process: lipid metabolic process (GO:0006629);;	K08245|0|rcu:RCOM_1004030|Aspartic proteinase oryzasin-1 precursor, putative (EC:3.4.23.40); K08245 phytepsin [EC:3.4.23.40] (A)	--	[O]	Posttranslational modification, protein turnover, chaperones	Eukaryotic aspartyl protease;; Saposin-like type B, region 2;; Saposin-like type B, region 1	Aspartic proteinase oryzasin-1 (Precursor) GN=OJ1781_H11.11 OS=Oryza sativa subsp. japonica (Rice) PE=2 SV=2	O	Posttranslational modification, protein turnover, chaperones	Aspartic proteinase oryzasin-1 precursor, putative [Ricinus communis]
evm.TU.supercontig_587.1	[DK]	Cell cycle control, cell division, chromosome partitioning;; Transcription	--	K12604|0|tcc:TCM_005611|Ccr4-not transcription complex, putative isoform 1; K12604 CCR4-NOT transcription complex subunit 1 (A)	RNA degradation (ko03018)	[K]	Transcription	CCR4-Not complex component, Not1	--	K	Transcription	Ccr4-not transcription complex, putative isoform 1 [Theobroma cacao]
evm.TU.supercontig_71.35	[E]	Amino acid transport and metabolism	Molecular Function: 2-isopropylmalate synthase activity (GO:0003852);; Biological Process: leucine biosynthetic process (GO:0009098);; Cellular Component: chloroplast stroma (GO:0009570);; Cellular Component: chloroplast envelope (GO:0009941);;	K01649|0|cit:102620455|2-isopropylmalate synthase 1, chloroplastic-like; K01649 2-isopropylmalate synthase [EC:2.3.3.13] (A)	Valine, leucine and isoleucine biosynthesis (ko00290);; Pyruvate metabolism (ko00620);; 2-Oxocarboxylic acid metabolism (ko01210);; Biosynthesis of amino acids (ko01230)	[E]	Amino acid transport and metabolism	HMGL-like;; LeuA allosteric (dimerisation) domain	2-isopropylmalate synthase 2, chloroplastic (Precursor) GN=F2P9.9 OS=Arabidopsis thaliana (Mouse-ear cress) PE=1 SV=1	E	Amino acid transport and metabolism	PREDICTED: 2-isopropylmalate synthase 1, chloroplastic-like [Citrus sinensis]
evm.TU.supercontig_165.22	--	--	Biological Process: transcription, DNA-templated (GO:0006351);;	--	--	--	--	GRAS domain family	Protein SCARECROW GN=F24B22.180 OS=Arabidopsis thaliana (Mouse-ear cress) PE=1 SV=1	K	Transcription	GRAS family transcription factor [Theobroma cacao]
evm.TU.contig_36123	--	--	--	--	--	--	--	--	Auxin response factor 17 OS=Oryza sativa subsp. japonica (Rice) PE=2 SV=1	K	Transcription	auxin response factor, partial [Trifolium repens]
evm.TU.supercontig_86.62	--	--	--	--	--	--	--	--	--	--	--	hypothetical protein CICLE_v10013263mg [Citrus clementina]
evm.TU.supercontig_9.281	[J]	Translation, ribosomal structure and biogenesis	--	K16196|0|tcc:TCM_020045|Kinase family protein isoform 2; K16196 eukaryotic translation initiation factor 2-alpha kinase 4 [EC:2.7.11.1] (A)	Protein processing in endoplasmic reticulum (ko04141)	[J]	Translation, ribosomal structure and biogenesis	Histidyl-tRNA synthetase;; Anticodon binding domain of tRNAs;; Anticodon binding domain	Probable serine/threonine-protein kinase GCN2 GN=GCN2 OS=Arabidopsis thaliana (Mouse-ear cress) PE=2 SV=2	T	Signal transduction mechanisms	Kinase family protein isoform 2 [Theobroma cacao]
evm.TU.supercontig_120.42	[I]	Lipid transport and metabolism	Molecular Function: acetyl-CoA carboxylase activity (GO:0003989);; Molecular Function: ATP binding (GO:0005524);; Biological Process: fatty acid biosynthetic process (GO:0006633);; Molecular Function: zinc ion binding (GO:0008270);; Cellular Component: acetyl-CoA carboxylase complex (GO:0009317);; Cellular Component: chloroplast stroma (GO:0009570);; Molecular Function: transferase activity (GO:0…	K01963|2.15522e-70|tcc:ThcaC_p029|accD; acetyl-CoA carboxylase carboxyltransferase beta subunit; K01963 acetyl-CoA carboxylase carboxyl transferase subunit beta [EC:6.4.1.2] (A)	Fatty acid biosynthesis (ko00061);; Pyruvate metabolism (ko00620);; Propanoate metabolism (ko00640);; Carbon metabolism (ko01200);; Fatty acid metabolism (ko01212)	[EI]	Amino acid transport and metabolism;; Lipid transport and metabolism	--	Acetyl-coenzyme A carboxylase carboxyl transferase subunit beta, chloroplastic {ECO:0000255|HAMAP-Rule:MF_01395} OS=Carica papaya (Papaya) PE=3 SV=1	H	Coenzyme transport and metabolism	acetyl-CoA carboxylase beta subunit [Carica papaya]
evm.TU.supercontig_137.29	[E]	Amino acid transport and metabolism	Molecular Function: transporter activity (GO:0005215);; Molecular Function: zinc ion binding (GO:0008270);; Cellular Component: chloroplast envelope (GO:0009941);; Biological Process: polyamine transport (GO:0015846);; Molecular Function: polyamine binding (GO:0019808);; Cellular Component: periplasmic space (GO:0042597);;	--	--	--	--	Bacterial extracellular solute-binding protein	--	R	General function prediction only	Putrescine-binding periplasmic protein-related [Theobroma cacao]
evm.TU.contig_38781	--	--	--	--	--	--	--	--	--	S	Function unknown	F3H9.11 protein isoform 3 [Theobroma cacao]
evm.TU.supercontig_37.190	--	--	Cellular Component: endoplasmic reticulum (GO:0005783);;	K13249|2.05529e-117|cit:102618850|translocon-associated protein subunit alpha-like; K13249 translocon-associated protein subunit alpha (A)	Protein processing in endoplasmic reticulum (ko04141)	[U]	Intracellular trafficking, secretion, and vesicular transport	Translocon-associated protein (TRAP), alpha subunit	Translocon-associated protein subunit alpha (Precursor) GN=At2g21160 OS=Arabidopsis thaliana (Mouse-ear cress) PE=2 SV=3	U	Intracellular trafficking, secretion, and vesicular transport	PREDICTED: translocon-associated protein subunit alpha-like [Citrus sinensis]
evm.TU.supercontig_59.116	--	--	--	--	--	--	--	--	--	--	--	PREDICTED: uncharacterized protein LOC104102286 [Nicotiana tomentosiformis]
evm.TU.supercontig_10.91	--	--	--	K09874|1.64758e-139|rcu:RCOM_0470920|Aquaporin NIP1.1, putative; K09874 aquaporin NIP (A)	--	[G]	Carbohydrate transport and metabolism	Major intrinsic protein	Aquaporin NIP6-1 GN=NIP6-1 OS=Arabidopsis thaliana (Mouse-ear cress) PE=1 SV=1	G	Carbohydrate transport and metabolism	Aquaporin NIP1.1, putative [Ricinus communis]
evm.TU.contig_46617	--	--	--	K03248|2.83404e-10|tcc:TCM_041757|Eukaryotic translation initiation factor 3G1; K03248 translation initiation factor 3 subunit G (A)	RNA transport (ko03013)	[J]	Translation, ribosomal structure and biogenesis	--	--	J	Translation, ribosomal structure and biogenesis	Eukaryotic translation initiation factor 3 subunit G [Gossypium arboreum]
evm.TU.supercontig_34.77	--	--	--	K00901|2.14533e-97|sot:102588823|diacylglycerol kinase 5-like; K00901 diacylglycerol kinase (ATP) [EC:2.7.1.107] (A)	Glycerolipid metabolism (ko00561);; Glycerophospholipid metabolism (ko00564);; Phosphatidylinositol signaling system (ko04070)	[IT]	Lipid transport and metabolism;; Signal transduction mechanisms	Diacylglycerol kinase catalytic domain;; Diacylglycerol kinase accessory domain	Diacylglycerol kinase 5 GN=DGK5 OS=Arabidopsis thaliana (Mouse-ear cress) PE=2 SV=1	T	Signal transduction mechanisms	hypothetical protein CICLE_v10015037mg [Citrus clementina]
evm.TU.supercontig_246.14	[MG]	Cell wall/membrane/envelope biogenesis;; Carbohydrate transport and metabolism	Molecular Function: nucleotide binding (GO:0000166);; Cellular Component: plasma membrane (GO:0005886);; Biological Process: lignin biosynthetic process (GO:0009809);; Molecular Function: cinnamoyl-CoA reductase activity (GO:0016621);; Molecular Function: dihydrokaempferol 4-reductase activity (GO:0045552);; Molecular Function: coenzyme binding (GO:0050662);; Biological Process: oxidation-reducti…	--	--	[V]	Defense mechanisms	NAD dependent epimerase/dehydratase family;; 3-beta hydroxysteroid dehydrogenase/isomerase family;; NADH(P)-binding;; Male sterility protein;; Polysaccharide biosynthesis protein;; short chain dehydrogenase;; KR domain	Tetraketide alpha-pyrone reductase 1 GN=F23E12.20 OS=Arabidopsis thaliana (Mouse-ear cress) PE=2 SV=1	Q	Secondary metabolites biosynthesis, transport and catabolism	cinnamoyl-CoA reductase family protein [Populus trichocarpa]
evm.TU.supercontig_6.145	--	--	--	--	--	--	--	--	Auxilin-like protein 1 GN=AUL1 OS=Arabidopsis thaliana (Mouse-ear cress) PE=2 SV=2	O	Posttranslational modification, protein turnover, chaperones	hypothetical protein PRUPE_ppa000194mg [Prunus persica]
evm.TU.supercontig_214.6	--	--	Molecular Function: ATP binding (GO:0005524);; Cellular Component: mitochondrion (GO:0005739);; Molecular Function: electron carrier activity (GO:0009055);; Cellular Component: chloroplast stroma (GO:0009570);; Cellular Component: stromule (GO:0010319);; Molecular Function: oxidoreductase activity (GO:0016491);; Biological Process: hydrogen peroxide catabolic process (GO:0042744);; Biological Pro…	--	--	--	--	Protein of unknown function (DUF793)	--	S	Function unknown	PREDICTED: uncharacterized protein LOC103411788 [Malus domestica]
evm.TU.supercontig_185.10	--	--	Molecular Function: binding (GO:0005488);; Biological Process: transcription, DNA-templated (GO:0006351);;	--	--	[K]	Transcription	--	Agamous-like MADS-box protein AGL80 GN=K15N18.16 OS=Arabidopsis thaliana (Mouse-ear cress) PE=1 SV=1	K	Transcription	hypothetical protein CICLE_v10013728mg [Citrus clementina]
evm.TU.supercontig_55.22	--	--	Cellular Component: plasma membrane (GO:0005886);;	--	--	--	--	--	--	S	Function unknown	Kinase interacting family protein, putative [Theobroma cacao]
evm.TU.supercontig_440.1	--	--	Cellular Component: cytosol (GO:0005829);; Biological Process: vegetative to reproductive phase transition of meristem (GO:0010228);; Biological Process: protein desumoylation (GO:0016926);; Biological Process: hydrogen peroxide biosynthetic process (GO:0050665);;	--	--	[I]	Lipid transport and metabolism	Vps51/Vps67	--	I	Lipid transport and metabolism	hypothetical protein JCGZ_13416 [Jatropha curcas]
evm.TU.supercontig_9.357	--	--	--	--	--	--	--	Bacterial trigger factor protein (TF)	--	S	Function unknown	PREDICTED: uncharacterized protein LOC100247585 isoform X2 [Vitis vinifera]
evm.TU.supercontig_57.85	--	--	--	--	--	--	--	Helix-loop-helix DNA-binding domain	Transcription factor bHLH67 GN=F21F14.120 OS=Arabidopsis thaliana (Mouse-ear cress) PE=2 SV=1	K	Transcription	Basic helix-loop-helix DNA-binding superfamily protein, putative [Theobroma cacao]
evm.TU.supercontig_42.57	[P]	Inorganic ion transport and metabolism	--	--	--	[P]	Inorganic ion transport and metabolism	Heavy-metal-associated domain	Copper-transporting ATPase PAA1, chloroplastic (Precursor) OS=Arabidopsis thaliana (Mouse-ear cress) PE=2 SV=1	P	Inorganic ion transport and metabolism	hypothetical protein POPTR_0003s01860g [Populus trichocarpa]
evm.TU.supercontig_16.18	--	--	--	--	--	[O]	Posttranslational modification, protein turnover, chaperones	Xylanase inhibitor N-terminal;; Xylanase inhibitor C-terminal	Basic 7S globulin low kDa subunit (Precursor) GN=BG OS=Glycine max (Soybean) PE=1 SV=2	O	Posttranslational modification, protein turnover, chaperones	Eukaryotic aspartyl protease family protein, putative [Theobroma cacao]
evm.TU.supercontig_2.367	--	--	Cellular Component: integral component of membrane (GO:0016021);; Biological Process: transmembrane transport (GO:0055085);;	K15113|0|cit:102614674|mitoferrin-like; K15113 solute carrier family 25 (mitochondrial iron transporter), member 28/37 (A)	--	[C]	Energy production and conversion	Mitochondrial carrier protein	Probable S-adenosylmethionine carrier 2, chloroplastic (Precursor) GN=SAMC2 OS=Arabidopsis thaliana (Mouse-ear cress) PE=2 SV=1	C	Energy production and conversion	hypothetical protein CISIN_1g020120mg [Citrus sinensis]
C.papaya_newGene_523	--	--	Molecular Function: binding (GO:0005488);; Cellular Component: intracellular part (GO:0044424);;	K12486|1.00077e-11|pmum:103338870|probable ADP-ribosylation factor GTPase-activating protein AGD15; K12486 stromal membrane-associated protein (A)	Endocytosis (ko04144)	--	--	--	Probable ADP-ribosylation factor GTPase-activating protein AGD15 GN=AGD15 OS=Arabidopsis thaliana (Mouse-ear cress) PE=2 SV=1	T	Signal transduction mechanisms	PREDICTED: probable ADP-ribosylation factor GTPase-activating protein AGD15 [Tarenaya hassleriana]
evm.TU.supercontig_140.4	[R]	General function prediction only	Molecular Function: GTP binding (GO:0005525);; Biological Process: endocytosis (GO:0006897);; Cellular Component: chloroplast (GO:0009507);;	K03665|1.08734e-113|gmx:100803039|putative GTP-binding protein 6-like; K03665 GTP-binding protein HflX (A)	--	[R]	General function prediction only	50S ribosome-binding GTPase;; Dynamin family;; Ferrous iron transport protein B;; ADP-ribosylation factor family	GTP-binding protein At3g49725, chloroplastic (Precursor) GN=At3g49725 OS=Arabidopsis thaliana (Mouse-ear cress) PE=2 SV=2	R	General function prediction only	GTPase HflX [Glycine soja]
evm.TU.supercontig_160.31	[M]	Cell wall/membrane/envelope biogenesis	Cellular Component: plasmodesma (GO:0009506);; Molecular Function: cellulose synthase (UDP-forming) activity (GO:0016760);;	--	--	--	--	Glycosyltransferase like family 2;; Glycosyl transferase family group 2;; Glycosyl transferase family 21;; Glycosyl transferase family 2;; Chitin synthase	Probable xyloglucan glycosyltransferase 12 GN=CSLC12 OS=Arabidopsis thaliana (Mouse-ear cress) PE=1 SV=1	R	General function prediction only	cellulose synthase-like protein [Populus tomentosa]
evm.TU.supercontig_231.9	--	--	Molecular Function: ligase activity (GO:0016874);;	--	--	[S]	Function unknown	Armadillo/beta-catenin-like repeat;; HEAT repeats;; C2 domain;; HEAT repeat	U-box domain-containing protein 4 GN=PUB4 OS=Arabidopsis thaliana (Mouse-ear cress) PE=1 SV=3	R	General function prediction only	hypothetical protein JCGZ_24101 [Jatropha curcas]
evm.TU.supercontig_75.54	--	--	Molecular Function: microtubule motor activity (GO:0003777);; Cellular Component: microtubule associated complex (GO:0005875);; Biological Process: microtubule-based process (GO:0007017);;	K10418|1.42448e-64|rcu:RCOM_0221220|axonemal dynein light chain, putative; K10418 dynein light chain LC8-type (A)	--	[Z]	Cytoskeleton	Dynein light chain type 1	Dynein 8 kDa light chain, flagellar outer arm OS=Chlamydomonas reinhardtii (Chlamydomonas smithii) PE=1 SV=1	Z	Cytoskeleton	axonemal dynein light chain, putative [Ricinus communis]
evm.TU.supercontig_12.96	[R]	General function prediction only	Biological Process: biosynthetic process (GO:0009058);; Biological Process: post-embryonic development (GO:0009791);; Biological Process: cellular component organization (GO:0016043);; Biological Process: carboxylic acid metabolic process (GO:0019752);; Cellular Component: intracellular membrane-bounded organelle (GO:0043231);; Cellular Component: cytoplasmic part (GO:0044444);; Biological Proces…	--	--	--	--	Fe-S metabolism associated domain;; BolA-like protein	SufE-like protein, chloroplastic (Precursor) GN=M3E9.70 OS=Arabidopsis thaliana (Mouse-ear cress) PE=1 SV=2	T	Signal transduction mechanisms	hypothetical protein JCGZ_13177 [Jatropha curcas]
evm.TU.supercontig_17.15	--	--	Cellular Component: plasma membrane (GO:0005886);;	--	--	--	--	--	--	R	General function prediction only	hypothetical protein JCGZ_10428 [Jatropha curcas]
evm.TU.supercontig_85.30	[I]	Lipid transport and metabolism	Cellular Component: endoplasmic reticulum membrane (GO:0005789);; Biological Process: sphingolipid metabolic process (GO:0006665);; Biological Process: response to abscisic acid (GO:0009737);; Molecular Function: sphingosine-1-phosphate phosphatase activity (GO:0042392);; Biological Process: stomatal closure (GO:0090332);;	--	--	[I]	Lipid transport and metabolism	PAP2 superfamily	Lipid phosphate phosphatase delta GN=F14P22.80 OS=Arabidopsis thaliana (Mouse-ear cress) PE=2 SV=1	I	Lipid transport and metabolism	Phosphatidic acid phosphatase (PAP2) family protein [Theobroma cacao]
evm.TU.contig_32252	[E]	Amino acid transport and metabolism	Molecular Function: serine-type carboxypeptidase activity (GO:0004185);; Biological Process: proteolysis (GO:0006508);;	K16297|0|tcc:TCM_008386|Serine carboxypeptidase-like 45 isoform 1; K16297 serine carboxypeptidase-like clade II [EC:3.4.16.-] (A)	--	[OE]	Posttranslational modification, protein turnover, chaperones;; Amino acid transport and metabolism	Serine carboxypeptidase	Serine carboxypeptidase-like 45 (Precursor) GN=SCPL45 OS=Arabidopsis thaliana (Mouse-ear cress) PE=2 SV=1	O	Posttranslational modification, protein turnover, chaperones	Serine carboxypeptidase-like 45 isoform 1 [Theobroma cacao]
evm.TU.supercontig_130.1	--	--	Biological Process: mitotic G2 phase (GO:0000085);; Biological Process: mRNA splicing, via spliceosome (GO:0000398);; Molecular Function: ion channel activity (GO:0005216);; Biological Process: protein targeting to mitochondrion (GO:0006626);; Biological Process: chloride transport (GO:0006821);; Biological Process: cell volume homeostasis (GO:0006884);; Biological Process: photomorphogenesis (GO…	K05019|7.51403e-49|cit:102619652|chloride conductance regulatory protein ICln-like; K05019 chloride channel, nucleotide-sensitive, 1A (A)	RNA transport (ko03013)	[P]	Inorganic ion transport and metabolism	Regulator of volume decrease after cellular swelling	Chloride conductance regulatory protein ICln GN=At5g62290 OS=Arabidopsis thaliana (Mouse-ear cress) PE=2 SV=1	P	Inorganic ion transport and metabolism	PREDICTED: chloride conductance regulatory protein ICln [Nelumbo nucifera]
evm.TU.supercontig_25.112	--	--	Molecular Function: binding (GO:0005488);; Biological Process: transcription, DNA-templated (GO:0006351);; Biological Process: hormone-mediated signaling pathway (GO:0009755);;	K03126|2.4313e-24|brp:103872529|transcription initiation factor TFIID subunit 12b-like; K03126 transcription initiation factor TFIID subunit 12 (A)	Basal transcription factors (ko03022)	[K]	Transcription	--	Transcription initiation factor TFIID subunit 12b GN=TAF12B OS=Arabidopsis thaliana (Mouse-ear cress) PE=1 SV=1	K	Transcription	PREDICTED: transcription initiation factor TFIID subunit 12b [Tarenaya hassleriana]
evm.TU.contig_31191	[C]	Energy production and conversion	Cellular Component: vacuolar proton-transporting V-type ATPase, V0 domain (GO:0000220);; Molecular Function: hydrogen ion transmembrane transporter activity (GO:0015078);; Biological Process: ATP hydrolysis coupled proton transport (GO:0015991);; Molecular Function: hydrolase activity (GO:0016787);;	K02154|0|tcc:TCM_034141|Vacuolar proton ATPase A2 isoform 2; K02154 V-type H+-transporting ATPase subunit a (A)	Oxidative phosphorylation (ko00190);; Phagosome (ko04145)	[C]	Energy production and conversion	V-type ATPase 116kDa subunit family	V-type proton ATPase subunit a2 GN=VHA-a2 OS=Arabidopsis thaliana (Mouse-ear cress) PE=1 SV=1	C	Energy production and conversion	Vacuolar proton ATPase A3 isoform 1 [Theobroma cacao]
evm.TU.supercontig_62.142	[R]	General function prediction only	Biological Process: MAPK cascade (GO:0000165);; Molecular Function: nucleotide binding (GO:0000166);; Molecular Function: GTPase activity (GO:0003924);; Molecular Function: histone acetyltransferase activity (GO:0004402);; Cellular Component: endoplasmic reticulum (GO:0005783);; Cellular Component: heterotrimeric G-protein complex (GO:0005834);; Biological Process: GTP catabolic process (GO:00061…	K04536|0|cit:102608071|guanine nucleotide-binding protein subunit beta-2-like; K04536 guanine nucleotide-binding protein G(I)/G(S)/G(T) subunit beta-1 (A)	--	[R]	General function prediction only	WD domain, G-beta repeat	Guanine nucleotide-binding protein subunit beta-2 OS=Nicotiana tabacum (Common tobacco) PE=2 SV=1	T	Signal transduction mechanisms	hypothetical protein CICLE_v10028655mg [Citrus clementina]
evm.TU.supercontig_52.108	[P]	Inorganic ion transport and metabolism	Molecular Function: secondary active sulfate transmembrane transporter activity (GO:0008271);; Biological Process: sulfate transport (GO:0008272);; Cellular Component: integral component of membrane (GO:0016021);; Biological Process: transmembrane transport (GO:0055085);;	K17471|0|pop:POPTR_0005s23530g|POPTRDRAFT_801425; Sulfate transporter 3.2 family protein; K17471 sulfate transporter 3 (A)	--	[P]	Inorganic ion transport and metabolism	Sulfate transporter family;; STAS domain;; Sulfate transporter N-terminal domain with GLY motif	Sulfate transporter 3.1 OS=Arabidopsis thaliana (Mouse-ear cress) PE=2 SV=1	P	Inorganic ion transport and metabolism	hypothetical protein JCGZ_21885 [Jatropha curcas]
evm.TU.supercontig_29.82	[L]	Replication, recombination and repair	Molecular Function: deoxyribodipyrimidine photo-lyase activity (GO:0003904);; Biological Process: DNA repair (GO:0006281);;	K01669|0|pper:PRUPE_ppa004792mg|hypothetical protein; K01669 deoxyribodipyrimidine photo-lyase [EC:4.1.99.3] (A)	--	[LT]	Replication, recombination and repair;; Signal transduction mechanisms	FAD binding domain of DNA photolyase;; DNA photolyase	Deoxyribodipyrimidine photo-lyase GN=F5O11.9 OS=Arabidopsis thaliana (Mouse-ear cress) PE=2 SV=1	L	Replication, recombination and repair	hypothetical protein PRUPE_ppa004792mg [Prunus persica]
evm.TU.supercontig_137.32	--	--	--	--	--	[O]	Posttranslational modification, protein turnover, chaperones	--	Probable aspartic protease At2g35615 (Precursor) GN=At2g35615 OS=Arabidopsis thaliana (Mouse-ear cress) PE=3 SV=1	O	Posttranslational modification, protein turnover, chaperones	PREDICTED: aspartic proteinase CDR1 [Populus euphratica]
evm.TU.supercontig_52.164	--	--	--	--	--	[R]	General function prediction only	gag-polypeptide of LTR copia-type	--	R	General function prediction only	PREDICTED: uncharacterized protein LOC104585763 [Nelumbo nucifera]
evm.TU.supercontig_341.1	--	--	Molecular Function: galactoside 2-alpha-L-fucosyltransferase activity (GO:0008107);; Cellular Component: membrane (GO:0016020);; Biological Process: fucosylation (GO:0036065);; Biological Process: cell wall biogenesis (GO:0042546);;	K13681|0|pmum:103338482|galactoside 2-alpha-L-fucosyltransferase; K13681 xyloglucan fucosyltransferase [EC:2.4.1.-] (A)	--	--	--	Xyloglucan fucosyltransferase	Galactoside 2-alpha-L-fucosyltransferase GN=FT1 OS=Pisum sativum (Garden pea) PE=2 SV=1	S	Function unknown	PREDICTED: galactoside 2-alpha-L-fucosyltransferase [Prunus mume]
evm.TU.supercontig_2373.1	--	--	--	--	--	[R]	General function prediction only	--	--	R	General function prediction only	PREDICTED: uncharacterized protein LOC104093488 [Nicotiana tomentosiformis]
evm.TU.supercontig_157.33	[I]	Lipid transport and metabolism	Cellular Component: chloroplast envelope (GO:0009941);;	K01897|3.64928e-63|tcc:TCM_020209|AMP-dependent synthetase and ligase family protein isoform 1; K01897 long-chain acyl-CoA synthetase [EC:6.2.1.3] (A)	Fatty acid biosynthesis (ko00061);; Fatty acid degradation (ko00071);; Fatty acid metabolism (ko01212);; Peroxisome (ko04146)	[I]	Lipid transport and metabolism	AMP-binding enzyme	Probable acyl-activating enzyme 16, chloroplastic (Precursor) GN=AAE16 OS=Arabidopsis thaliana (Mouse-ear cress) PE=2 SV=1	I	Lipid transport and metabolism	AMP-dependent synthetase and ligase family protein isoform 3 [Theobroma cacao]
evm.TU.supercontig_136.40	[I]	Lipid transport and metabolism	Biological Process: long-chain fatty acid metabolic process (GO:0001676);; Molecular Function: long-chain fatty acid-CoA ligase activity (GO:0004467);;	K01897|0|pper:PRUPE_ppa002006mg|hypothetical protein; K01897 long-chain acyl-CoA synthetase [EC:6.2.1.3] (A)	Fatty acid biosynthesis (ko00061);; Fatty acid degradation (ko00071);; Fatty acid metabolism (ko01212);; Peroxisome (ko04146)	[I]	Lipid transport and metabolism	AMP-binding enzyme	Long chain acyl-CoA synthetase 8 GN=LACS8 OS=Arabidopsis thaliana (Mouse-ear cress) PE=1 SV=1	I	Lipid transport and metabolism	hypothetical protein PRUPE_ppa002006mg [Prunus persica]
evm.TU.supercontig_165.31	--	--	Biological Process: response to metal ion (GO:0010038);; Molecular Function: glutathione gamma-glutamylcysteinyltransferase activity (GO:0016756);; Molecular Function: metal ion binding (GO:0046872);; Biological Process: phytochelatin biosynthetic process (GO:0046938);;	K05941|0|rcu:RCOM_0259060|hypothetical protein; K05941 glutathione gamma-glutamylcysteinyltransferase [EC:2.3.2.15] (A)	--	[P]	Inorganic ion transport and metabolism	Domain of unknown function (DUF1984);; Phytochelatin synthase	Glutathione gamma-glutamylcysteinyltransferase 1 GN=PCS1 OS=Lotus japonicus (Lotus corniculatus var. japonicus) PE=2 SV=1	P	Inorganic ion transport and metabolism	conserved hypothetical protein [Ricinus communis]
evm.TU.supercontig_5.3	[H]	Coenzyme transport and metabolism	--	K06133|3.93217e-74|cic:CICLE_v10011946mg|hypothetical protein; K06133 4'-phosphopantetheinyl transferase [EC:2.7.8.-] (A)	Pantothenate and CoA biosynthesis (ko00770)	[EH]	Amino acid transport and metabolism;; Coenzyme transport and metabolism	4'-phosphopantetheinyl transferase superfamily	--	EH	Amino acid transport and metabolism;; Coenzyme transport and metabolism	hypothetical protein CICLE_v10011946mg [Citrus clementina]
evm.TU.supercontig_0.205	--	--	--	--	--	[R]	General function prediction only	--	Putative ribonuclease H protein At1g65750 GN=At1g65750 OS=Arabidopsis thaliana (Mouse-ear cress) PE=3 SV=1	--	--	nucleic acid binding protein, putative [Ricinus communis]
gevm.TU.contig_34492.1	--	--	--	--	--	--	--	--	Defensin-like protein 22 (Precursor) GN=At5g08315 OS=Arabidopsis thaliana (Mouse-ear cress) PE=2 SV=1	R	General function prediction only	conserved hypothetical protein [Ricinus communis]
evm.TU.supercontig_161.44	--	--	--	--	--	--	--	Dof domain, zinc finger	Cyclic dof factor 2 GN=MIJ24.16 OS=Arabidopsis thaliana (Mouse-ear cress) PE=1 SV=2	R	General function prediction only	Cycling DOF factor 2, putative isoform 2 [Theobroma cacao]
evm.TU.supercontig_20.49	[G]	Carbohydrate transport and metabolism	Cellular Component: cytosol (GO:0005829);; Biological Process: cytokinin-activated signaling pathway (GO:0009736);;	--	--	[G]	Carbohydrate transport and metabolism	Histidine phosphatase superfamily (branch 1)	Phosphoglycerate mutase-like protein 1 {ECO:0000305} OS=Arabidopsis thaliana (Mouse-ear cress) PE=2 SV=1	G	Carbohydrate transport and metabolism	Phosphoglycerate mutase family protein isoform 1 [Theobroma cacao]
evm.TU.supercontig_110.24	--	--	--	K01537|4.76704e-12|vvi:100242476|putative calcium-transporting ATPase 13, plasma membrane-type; K01537 Ca2+-transporting ATPase [EC:3.6.3.8] (A)	--	[P]	Inorganic ion transport and metabolism	--	Putative calcium-transporting ATPase 13, plasma membrane-type GN=ACA13 OS=Arabidopsis thaliana (Mouse-ear cress) PE=3 SV=1	P	Inorganic ion transport and metabolism	hypothetical protein VITISV_023611 [Vitis vinifera]
evm.TU.supercontig_83.91	--	--	--	--	--	--	--	--	--	R	General function prediction only	Uncharacterized protein TCM_008192 [Theobroma cacao]
evm.TU.supercontig_44.125	[C]	Energy production and conversion	Molecular Function: pyridoxine:NADP 4-dehydrogenase activity (GO:0050236);; Biological Process: oxidation-reduction process (GO:0055114);;	--	--	[C]	Energy production and conversion	Aldo/keto reductase family	Perakine reductase GN=PR OS=Rauvolfia serpentina (Serpentine wood) PE=1 SV=1	C	Energy production and conversion	PREDICTED: perakine reductase [Vitis vinifera]
evm.TU.supercontig_9.267	[O]	Posttranslational modification, protein turnover, chaperones	Molecular Function: ATP binding (GO:0005524);; Molecular Function: nucleoside-triphosphatase activity (GO:0017111);;	--	--	[O]	Posttranslational modification, protein turnover, chaperones	Bromodomain	ATPase family AAA domain-containing protein At1g05910 GN=At1g05910 OS=Arabidopsis thaliana (Mouse-ear cress) PE=2 SV=1	O	Posttranslational modification, protein turnover, chaperones	Cell division cycle protein 48-related / CDC48-related isoform 2 [Theobroma cacao]
evm.TU.supercontig_44.63	[L]	Replication, recombination and repair	--	K12119|0|cic:CICLE_v10004525mg|hypothetical protein; K12119 cryptochrome 2 (A)	Circadian rhythm - plant (ko04712)	[LT]	Replication, recombination and repair;; Signal transduction mechanisms	FAD binding domain of DNA photolyase;; DNA photolyase	Cryptochrome-2 GN=F19P19.14 OS=Arabidopsis thaliana (Mouse-ear cress) PE=1 SV=2	LT	Replication, recombination and repair;; Signal transduction mechanisms	Cryptochrome 2 isoform 3 [Theobroma cacao]
evm.TU.supercontig_3064.1	--	--	--	--	--	--	--	Stress-induced protein Di19, C-terminal	Protein DEHYDRATION-INDUCED 19 homolog 3 GN=DI19-3 OS=Arabidopsis thaliana (Mouse-ear cress) PE=1 SV=1	S	Function unknown	PREDICTED: protein DEHYDRATION-INDUCED 19 homolog 3-like [Prunus mume]
evm.TU.supercontig_69.84	[RTKL]	General function prediction only;; Signal transduction mechanisms;; Transcription;; Replication, recombination and repair	Molecular Function: protein serine/threonine kinase activity (GO:0004674);; Molecular Function: non-membrane spanning protein tyrosine kinase activity (GO:0004715);; Molecular Function: ATP binding (GO:0005524);; Biological Process: protein phosphorylation (GO:0006468);;	--	--	--	--	Protein kinase domain;; Protein tyrosine kinase;; Salt stress response/antifungal	Cysteine-rich receptor-like protein kinase 3 (Precursor) GN=CRK3 OS=Arabidopsis thaliana (Mouse-ear cress) PE=2 SV=1	T	Signal transduction mechanisms	kinase, putative [Ricinus communis]
evm.TU.supercontig_227.6	--	--	Biological Process: proteolysis (GO:0006508);; Molecular Function: peptidase activity (GO:0008233);;	K11855|1.02757e-14|pmum:103336892|ubiquitin carboxyl-terminal hydrolase 20-like; K11855 ubiquitin carboxyl-terminal hydrolase 36/42 [EC:3.4.19.12] (A)	--	[O]	Posttranslational modification, protein turnover, chaperones	Ubiquitin carboxyl-terminal hydrolase	Ubiquitin carboxyl-terminal hydrolase 20 GN=UBP20 OS=Arabidopsis thaliana (Mouse-ear cress) PE=2 SV=1	O	Posttranslational modification, protein turnover, chaperones	Ubiquitin carboxyl-terminal hydrolase 21 [Morus notabilis]
evm.TU.supercontig_55.121	--	--	Molecular Function: transferase activity, transferring acyl groups other than amino-acyl groups (GO:0016747);;	--	--	--	--	Transferase family	Uncharacterized acetyltransferase At3g50280 GN=At3g50280 OS=Arabidopsis thaliana (Mouse-ear cress) PE=3 SV=1	S	Function unknown	unnamed protein product [Vitis vinifera]
evm.TU.supercontig_64.57	--	--	--	K01246|1.10402e-14|pop:POPTR_0014s04120g|hypothetical protein; K01246 DNA-3-methyladenine glycosylase I [EC:3.2.2.20] (A)	Base excision repair (ko03410)	--	--	--	--	R	General function prediction only	PREDICTED: uncharacterized protein LOC105120690 isoform X1 [Populus euphratica]
evm.TU.supercontig_56.6	--	--	--	--	--	--	--	--	--	--	--	PREDICTED: uncharacterized protein LOC104878232 [Vitis vinifera]
evm.TU.supercontig_75.19	--	--	--	--	--	--	--	Auxin canalisation	--	S	Function unknown	Double-strand-break repair protein rad21 [Theobroma cacao]
evm.TU.supercontig_427.1	--	--	--	--	--	--	--	ENT domain;; Agenet domain	--	R	General function prediction only	PREDICTED: uncharacterized protein LOC105122390 isoform X1 [Populus euphratica]
evm.TU.supercontig_216.7	--	--	--	--	--	--	--	--	--	S	Function unknown	Uncharacterized protein TCM_042052 [Theobroma cacao]
evm.TU.supercontig_976.1	--	--	Cellular Component: extracellular region (GO:0005576);; Biological Process: plant-type cell wall organization (GO:0009664);; Cellular Component: membrane (GO:0016020);;	--	--	--	--	Pollen allergen;; Rare lipoprotein A (RlpA)-like double-psi beta-barrel	Expansin-A23 (Precursor) OS=Arabidopsis thaliana (Mouse-ear cress) PE=2 SV=3	R	General function prediction only	Alpha-expansin 19 [Theobroma cacao]
evm.TU.supercontig_186.15	[O]	Posttranslational modification, protein turnover, chaperones	Biological Process: MAPK cascade (GO:0000165);; Biological Process: protein peptidyl-prolyl isomerization (GO:0000413);; Molecular Function: peptidyl-prolyl cis-trans isomerase activity (GO:0003755);; Biological Process: pentose-phosphate shunt (GO:0006098);; Biological Process: rRNA processing (GO:0006364);; Biological Process: protein folding (GO:0006457);; Biological Process: protein targeting…	--	--	--	--	Cyclophilin type peptidyl-prolyl cis-trans isomerase/CLD	Peptidyl-prolyl cis-trans isomerase CYP38, chloroplastic (Precursor) GN=CYP38 OS=Arabidopsis thaliana (Mouse-ear cress) PE=1 SV=1	O	Posttranslational modification, protein turnover, chaperones	Cyclophilin 38 isoform 1 [Theobroma cacao]
evm.TU.supercontig_104.86	--	--	Molecular Function: carboxypeptidase activity (GO:0004180);; Biological Process: proteolysis (GO:0006508);; Molecular Function: serine-type peptidase activity (GO:0008236);;	K01285|0|vvi:100252778|lysosomal Pro-X carboxypeptidase-like; K01285 lysosomal Pro-X carboxypeptidase [EC:3.4.16.2] (A)	--	--	--	Serine carboxypeptidase S28;; GDSL/SGNH-like Acyl-Esterase family found in Pmr5 and Cas1p;; Alpha/beta hydrolase family	Protein trichome birefringence-like 8 GN=TBL8 OS=Arabidopsis thaliana (Mouse-ear cress) PE=2 SV=1	O	Posttranslational modification, protein turnover, chaperones	PREDICTED: lysosomal Pro-X carboxypeptidase-like [Vitis vinifera]
evm.TU.supercontig_1210.1	--	--	--	--	--	--	--	--	--	S	Function unknown	hypothetical protein JCGZ_21121 [Jatropha curcas]
evm.TU.supercontig_27.108	[CR]	Energy production and conversion;; General function prediction only	Molecular Function: nucleotide binding (GO:0000166);; Cellular Component: mitochondrion (GO:0005739);; Cellular Component: cytosol (GO:0005829);; Molecular Function: zinc ion binding (GO:0008270);; Biological Process: response to symbiotic fungus (GO:0009610);; Molecular Function: oxidoreductase activity (GO:0016491);; Biological Process: oxidation-reduction process (GO:0055114);;	--	--	[CR]	Energy production and conversion;; General function prediction only	Zinc-binding dehydrogenase;; Zinc-binding dehydrogenase	Quinone oxidoreductase-like protein At1g23740, chloroplastic (Precursor) GN=At1g23740 OS=Arabidopsis thaliana (Mouse-ear cress) PE=1 SV=2	Q	Secondary metabolites biosynthesis, transport and catabolism	Quinone oxidoreductase PIG3 [Gossypium arboreum]
C.papaya_newGene_163	--	--	Molecular Function: nucleic acid binding (GO:0003676);; Molecular Function: electron carrier activity (GO:0009055);; Cellular Component: plastid (GO:0009536);; Biological Process: electron transport chain (GO:0022900);; Molecular Function: ion binding (GO:0043167);;	--	--	[R]	General function prediction only	--	Endonuclease OS=Nicotiana tabacum (Common tobacco) PE=2 SV=1	R	General function prediction only	hypothetical protein VITISV_016007 [Vitis vinifera]
evm.TU.supercontig_0.122	--	--	Molecular Function: binding (GO:0005488);;	--	--	--	--	gag-polypeptide of LTR copia-type	--	R	General function prediction only	hypothetical protein VITISV_036599 [Vitis vinifera]
evm.TU.supercontig_144.30	--	--	Molecular Function: binding (GO:0005488);; Molecular Function: oxidoreductase activity (GO:0016491);;	--	--	[Q]	Secondary metabolites biosynthesis, transport and catabolism	Cytochrome P450	Cytochrome P450 71B37 GN=CYP71B37 OS=Arabidopsis thaliana (Mouse-ear cress) PE=3 SV=2	R	General function prediction only	BnaCnng45890D [Brassica napus]
evm.TU.supercontig_150.39	--	--	Molecular Function: RNA binding (GO:0003723);; Molecular Function: structural constituent of ribosome (GO:0003735);; Molecular Function: RNA-directed DNA polymerase activity (GO:0003964);; Cellular Component: nucleus (GO:0005634);; Cellular Component: ribosome (GO:0005840);; Biological Process: RNA-dependent DNA replication (GO:0006278);; Biological Process: translation (GO:0006412);; Biological …	--	--	--	--	--	--	R	General function prediction only	hypothetical protein VITISV_014148 [Vitis vinifera]
evm.TU.supercontig_184.8	--	--	--	--	--	--	--	C2 domain	BON1-associated protein 2 GN=F4I18.26 OS=Arabidopsis thaliana (Mouse-ear cress) PE=1 SV=1	R	General function prediction only	PREDICTED: BON1-associated protein 2-like [Camelina sativa]
evm.TU.supercontig_94.53	[O]	Posttranslational modification, protein turnover, chaperones	Cellular Component: nucleus (GO:0005634);; Biological Process: protein folding (GO:0006457);;	K09506|4.013e-149|cit:102623443|dnaJ homolog subfamily C member 21-like; K09506 DnaJ homolog subfamily A member 5 (A)	--	[O]	Posttranslational modification, protein turnover, chaperones	DnaJ domain;; Zinc-finger double-stranded RNA-binding;; Zinc-finger of C2H2 type	Chaperone protein dnaJ 39 GN=T2K10.3 OS=Arabidopsis thaliana (Mouse-ear cress) PE=2 SV=2	O	Posttranslational modification, protein turnover, chaperones	hypothetical protein JCGZ_11719 [Jatropha curcas]
evm.TU.supercontig_808.3	--	--	Biological Process: lipid transport (GO:0006869);; Molecular Function: lipid binding (GO:0008289);; Cellular Component: anchored component of plasma membrane (GO:0046658);;	--	--	--	--	Probable lipid transfer;; Protease inhibitor/seed storage/LTP family	Non-specific lipid transfer protein GPI-anchored 1 (Precursor) GN=LTPG1 OS=Arabidopsis thaliana (Mouse-ear cress) PE=1 SV=1	R	General function prediction only	PREDICTED: non-specific lipid transfer protein GPI-anchored 1 [Cucumis melo]
evm.TU.supercontig_812.2	--	--	--	--	--	--	--	--	--	R	General function prediction only	hypothetical protein PHAVU_007G209900g [Phaseolus vulgaris]
evm.TU.supercontig_72.10	--	--	--	--	--	[S]	Function unknown	--	--	S	Function unknown	PREDICTED: uncharacterized protein LOC101305114 [Fragaria vesca subsp. vesca]
evm.TU.supercontig_129.1	[R]	General function prediction only	Molecular Function: nucleotide binding (GO:0000166);; Molecular Function: zinc ion binding (GO:0008270);; Molecular Function: oxidoreductase activity (GO:0016491);; Biological Process: oxidation-reduction process (GO:0055114);;	K00083|1.25775e-159|pop:POPTR_0016s07910g|POPTRDRAFT_667694; mannitol dehydrogenase family protein; K00083 cinnamyl-alcohol dehydrogenase [EC:1.1.1.195] (A)	Phenylpropanoid biosynthesis (ko00940)	[Q]	Secondary metabolites biosynthesis, transport and catabolism	Alcohol dehydrogenase GroES-like domain;; Zinc-binding dehydrogenase;; D-isomer specific 2-hydroxyacid dehydrogenase, NAD binding domain	Probable mannitol dehydrogenase GN=CAD OS=Fragaria ananassa (Strawberry) PE=2 SV=1	Q	Secondary metabolites biosynthesis, transport and catabolism	sinapyl alcohol dehydrogenase-like protein [Populus tremula x Populus tremuloides]
evm.TU.supercontig_252.7	--	--	--	--	--	--	--	Carbohydrate-binding protein of the ER	Probable LRR receptor-like serine/threonine-protein kinase At1g05700 (Precursor) GN=At1g05700 OS=Arabidopsis thaliana (Mouse-ear cress) PE=2 SV=1	R	General function prediction only	PREDICTED: putative leucine-rich repeat receptor-like serine/threonine-protein kinase At2g19230 [Vitis vinifera]
evm.TU.supercontig_81.161	--	--	--	--	--	--	--	--	Cyclin-dependent protein kinase inhibitor SMR3 GN=SMR3 OS=Arabidopsis thaliana (Mouse-ear cress) PE=2 SV=1	D	Cell cycle control, cell division, chromosome partitioning	hypothetical protein JCGZ_05695 [Jatropha curcas]
evm.TU.supercontig_48.49	--	--	Biological Process: microtubule cytoskeleton organization (GO:0000226);; Biological Process: mitotic cell cycle (GO:0000278);; Biological Process: phragmoplast assembly (GO:0000914);; Cellular Component: microtubule associated complex (GO:0005875);; Biological Process: cytokinesis, initiation of separation (GO:0007108);; Cellular Component: preprophase band (GO:0009574);; Biological Process: hist…	K18636|3.20901e-39|cit:102620698|microtubule-binding protein TANGLED-like; K18636 microtubule-binding protein TANGLED1 (A)	--	[R]	General function prediction only	--	Probable microtubule-binding protein TANGLED GN=T12H1.30 OS=Arabidopsis thaliana (Mouse-ear cress) PE=2 SV=1	R	General function prediction only	Cyclin family isoform 2 [Theobroma cacao]
evm.TU.supercontig_97.95	--	--	Molecular Function: binding (GO:0005488);;	--	--	--	--	--	--	R	General function prediction only	Acyl-CoA N-acyltransferase with RING/FYVE/PHD-type zinc finger protein, putative isoform 2 [Theobroma cacao]
evm.TU.supercontig_48.10	--	--	Biological Process: lipid metabolic process (GO:0006629);; Molecular Function: hydrolase activity, acting on ester bonds (GO:0016788);;	--	--	--	--	GDSL-like Lipase/Acylhydrolase	GDSL esterase/lipase At1g54790 (Precursor) GN=At1g54790 OS=Arabidopsis thaliana (Mouse-ear cress) PE=2 SV=1	R	General function prediction only	GDSL-motif lipase/hydrolase family protein [Populus trichocarpa]
evm.TU.supercontig_54.84	[O]	Posttranslational modification, protein turnover, chaperones	Molecular Function: threonine-type endopeptidase activity (GO:0004298);; Cellular Component: nucleus (GO:0005634);; Cellular Component: cytoplasm (GO:0005737);; Cellular Component: proteasome core complex (GO:0005839);; Biological Process: proteolysis involved in cellular protein catabolic process (GO:0051603);;	K02734|1.98063e-139|tcc:TCM_020662|20S proteasome beta subunit D1; K02734 20S proteasome subunit beta 4 [EC:3.4.25.1] (A)	Proteasome (ko03050)	[O]	Posttranslational modification, protein turnover, chaperones	Proteasome subunit	Proteasome subunit beta type-2-A GN=F16J14.18 OS=Arabidopsis thaliana (Mouse-ear cress) PE=1 SV=1	O	Posttranslational modification, protein turnover, chaperones	20S proteasome beta subunit D1 [Theobroma cacao]
evm.TU.supercontig_2.274	[RTKL]	General function prediction only;; Signal transduction mechanisms;; Transcription;; Replication, recombination and repair	Molecular Function: ATP binding (GO:0005524);; Biological Process: protein phosphorylation (GO:0006468);; Cellular Component: integral component of membrane (GO:0016021);; Molecular Function: 2-alkenal reductase [NAD(P)] activity (GO:0032440);; Molecular Function: tau-protein kinase activity (GO:0050321);; Biological Process: oxidation-reduction process (GO:0055114);;	--	--	--	--	Protein kinase domain;; Protein tyrosine kinase;; Leucine Rich repeats (2 copies);; Leucine rich repeat;; Leucine Rich Repeat;; Leucine rich repeat N-terminal domain;; Leucine Rich repeat	Probable inactive receptor kinase At5g58300 (Precursor) GN=At5g58300 OS=Arabidopsis thaliana (Mouse-ear cress) PE=2 SV=1	T	Signal transduction mechanisms	hypothetical protein CISIN_1g005693mg [Citrus sinensis]
evm.TU.supercontig_136.45	--	--	Molecular Function: nucleic acid binding (GO:0003676);; Molecular Function: catalytic activity (GO:0003824);; Biological Process: macromolecule metabolic process (GO:0043170);; Biological Process: primary metabolic process (GO:0044238);;	--	--	--	--	--	--	--	--	hypothetical protein VITISV_043911 [Vitis vinifera]
evm.TU.supercontig_5.2	--	--	Cellular Component: intracellular (GO:0005622);; Biological Process: signal transduction (GO:0007165);;	--	--	[T]	Signal transduction mechanisms	RhoGAP domain;; P21-Rho-binding domain	Rho GTPase-activating protein 1 GN=ROPGAP1 OS=Arabidopsis thaliana (Mouse-ear cress) PE=2 SV=1	T	Signal transduction mechanisms	Rho GTPase activating protein with PAK-box/P21-Rho-binding domain [Theobroma cacao]
C.papaya_newGene_1460	--	--	Biological Process: coenzyme metabolic process (GO:0006732);; Biological Process: sulfur compound metabolic process (GO:0006790);; Biological Process: phosphate-containing compound metabolic process (GO:0006796);; Biological Process: cellular amino acid biosynthetic process (GO:0008652);; Biological Process: serine family amino acid metabolic process (GO:0009069);; Biological Process: cellular co…	--	--	--	--	CS domain	Probable inactive shikimate kinase like 2, chloroplastic (Precursor) GN=SKL2 OS=Arabidopsis thaliana (Mouse-ear cress) PE=2 SV=2	R	General function prediction only	Shikimate kinase, chloroplastic [Gossypium arboreum]
evm.TU.supercontig_126.50	[J]	Translation, ribosomal structure and biogenesis	--	K15264|0|vvi:100261190|probable 28S rRNA (cytosine-C(5))-methyltransferase; K15264 putative methyltransferase [EC:2.1.1.-] (A)	--	[D]	Cell cycle control, cell division, chromosome partitioning	NOL1/NOP2/sun family;; ubiE/COQ5 methyltransferase family	--	D	Cell cycle control, cell division, chromosome partitioning	PREDICTED: probable 28S rRNA (cytosine-C(5))-methyltransferase [Vitis vinifera]
C.papaya_newGene_3123	--	--	Cellular Component: mitochondrion (GO:0005739);; Cellular Component: plastid (GO:0009536);;	--	--	--	--	--	Mitochondrial import receptor subunit TOM5 homolog GN=TOM5 OS=Arabidopsis thaliana (Mouse-ear cress) PE=1 SV=3	U	Intracellular trafficking, secretion, and vesicular transport	Mitochondrial import receptor subunit TOM5 [Theobroma cacao]
[truncated: 22,915 more rows]

## Sheet: Function_anno.stat
#Anno_Database	Annotated_Number	300<=length<1000	length>=1000
COG_Annotation	7157	2863	4049
GO_Annotation	15032	7112	6652
KEGG_Annotation	8325	3897	3782
KOG_Annotation	13638	6237	6302
Pfam_Annotation	17240	7826	8602
Swiss-Prot_Annotation	15104	6704	7410
eggNOG_Annotation	22735	11014	9801
NR_Annotation	23577	11455	9845
All_Annotated	23712	11516	9856

## Sheet: GO.list
C.papaya_newGene_1000	GO:0009507
[truncated: 15,031 more rows]
[truncated: 2 more columns]

[truncated: 3 more sheets: GO_tree.stat, Kegg.pathway, Kegg.ko]
