# Supplementary material for: Transcriptomic analysis reveals key factors in fruit ripening and rubbery texture caused by 1-MCP in papaya
Source: BMC Plant Biol. 2019 Jul 12;19:309. doi: 10.1186/s12870-019-1904-x (PMC6626363; doi:10.1186/s12870-019-1904-x)
Supplement: Supplementary file 11 — Data S2. KEGG classification of DEG during fruit ripening. (XLS 96 kb) [file 12870_2019_1904_MOESM11_ESM.xls]

## Sheet: output.KEGG
Supplemental data 2: KEGG classification of DEG during fruit ripening
#Pathway	ko_ID	Unigene	gene	Unigene_all	gene_all
#KEGG_n	1087	KEGG_N	4443
Carbon metabolism	ko01200	84	224	1087	4443	C.papaya_newGene_625;evm.TU.contig_41589;evm.TU.supercontig_1.237;evm.TU.supercontig_10.74;evm.TU.supercontig_106.27;evm.TU.supercontig_106.86;evm.TU.supercontig_11.22;evm.TU.supercontig_115.27;evm.TU.supercontig_117.59;evm.TU.supercontig_117.60;evm.TU.supercontig_119.25;evm.TU.supercontig_119.50;evm.TU.supercontig_119.97;evm.TU.supercontig_12.177;evm.TU.supercontig_12.301;evm.TU.supercontig_122.…	K00605+K00028+K01595+K00140+K00873+K00058+K13034+K01961+K01738+K01738+K00873+K01623+K01938+K00640+K01681+K00033+K02160+K00600+K01610+K00850+K00134+K02160+K01679+K01006+K01610+K01900+K01783+K00028+K01962+K01070+K01647+K00161+K01834+K00140+K00140+K00927+K03841+K00626+K00162+K00121+K01602+K01807+K00616+K00873+K00873+K01689+K00615+K00873+K00134+K00873+K01638+K00029+K00873+K00131+K15634+K05605+K01754+…
Biosynthesis of amino acids	ko01230	72	214	1087	4443	C.papaya_newGene_2138;evm.TU.supercontig_103.40;evm.TU.supercontig_103.99;evm.TU.supercontig_106.27;evm.TU.supercontig_106.86;evm.TU.supercontig_11.22;evm.TU.supercontig_111.34;evm.TU.supercontig_116.73;evm.TU.supercontig_117.59;evm.TU.supercontig_117.60;evm.TU.supercontig_119.25;evm.TU.supercontig_119.50;evm.TU.supercontig_12.177;evm.TU.supercontig_12.301;evm.TU.supercontig_1264.2;evm.TU.superco…	K01626+K10206+K00549+K00873+K00058+K13034+K01940+K01915+K01738+K01738+K00873+K01623+K00640+K01681+K01850+K00600+K01652+K00850+K00134+K00013+K01915+K00826+K01783+K01714+K00215+K01647+K01657+K01834+K10206+K00927+K12524+K00145+K15227+K01807+K00616+K00873+K00873+K01689+K00615+K01915+K00873+K00134+K00873+K00873+K15634+K01754+K01647+K00927+K14455+K00831+K00850+K01626+K00927+K01738+K01703+K01623+K01681+…
Starch and sucrose metabolism	ko00500	65	199	1087	4443	C.papaya_newGene_3057;evm.TU.supercontig_1.107;evm.TU.supercontig_1.109;evm.TU.supercontig_1.110;evm.TU.supercontig_103.88;evm.TU.supercontig_103.89;evm.TU.supercontig_106.54;evm.TU.supercontig_116.17;evm.TU.supercontig_116.34;evm.TU.supercontig_124.34;evm.TU.supercontig_125.9;evm.TU.supercontig_136.75;evm.TU.supercontig_14.109;evm.TU.supercontig_14.153;evm.TU.supercontig_142.9;evm.TU.supercontig…	K13648+K00012+K01188+K01188+K01188+K05349+K15920+K05350+K00847+K16055+K01184+K00975+K01051+K13648+K00696+K01051+K01194+K01051+K08679+K16055+K08679+K01177+K01188+K00705+K01051+K16055+K13648+K00696+K01193+K01051+K01193+K01184+K16055+K13648+K00688+K01193+K01087+K18447+K01193+K01087+K05350+K00703+K01087+K01087+K13648+K01188+K01176+K01176+K00700+K00695+K01051+K01188+K01184+K16055+K13648+K16055+K16055+…
Plant hormone signal transduction	ko04075	59	239	1087	4443	C.papaya_newGene_2064;evm.TU.contig_31503;evm.TU.contig_36665;evm.TU.contig_41581;evm.TU.supercontig_1.202;evm.TU.supercontig_100.3;evm.TU.supercontig_1125.1;evm.TU.supercontig_128.50;evm.TU.supercontig_136.21;evm.TU.supercontig_138.19;evm.TU.supercontig_145.6;evm.TU.supercontig_150.1;evm.TU.supercontig_151.32;evm.TU.supercontig_19.124;evm.TU.supercontig_19.209;evm.TU.supercontig_19.272;evm.TU.su…	K14496+K13464+K14496+K14503+K14431+K14431+K13946+K14510+K14489+K14498+K14488+K14488+K14509+K14496+K13946+K14497+K14500+K13464+K14495+K14505+K14488+K14484+K14497+K14500+K14500+K14486+K14485+K14496+K14487+K14496+K14490+K14487+K14488+K14488+K14498+K14488+K14488+K14509+K14515+K14492+K14432+K14492+K14508+K14498+K14498+K14500+K14497+K14486+K13422+K13415+K14494+K14497+K13464+K14514+K14493+K14491+K14484+…
Protein processing in endoplasmic reticulum	ko04141	55	218	1087	4443	evm.TU.contig_35933;evm.TU.supercontig_1.398;evm.TU.supercontig_10.258;evm.TU.supercontig_107.112;evm.TU.supercontig_109.23;evm.TU.supercontig_126.51;evm.TU.supercontig_126.52;evm.TU.supercontig_1279.1;evm.TU.supercontig_13.193;evm.TU.supercontig_132.36;evm.TU.supercontig_136.24;evm.TU.supercontig_15.10;evm.TU.supercontig_152.33;evm.TU.supercontig_18.17;evm.TU.supercontig_18.9;evm.TU.supercontig_…	K10956+K03283+K13993+K04079+K14004+K13993+K13993+K01228+K08054+K09584+K09487+K09490+K14009+K09517+K09584+K10666+K10666+K13993+K09580+K14007+K09486+K13993+K13993+K11718+K09503+K03094+K10666+K13250+K10956+K09562+K12668+K09481+K09523+K10088+K07953+K10666+K11863+K10085+K06689+K09580+K09487+K09518+K13989+K14009+K09481+K14016+K13993+K13993+K13993+K12275+K09580+K14009+K08057+K10578+K07953
Purine metabolism	ko00230	49	168	1087	4443	C.papaya_newGene_3249;evm.TU.contig_33526;evm.TU.contig_40776;evm.TU.supercontig_106.27;evm.TU.supercontig_106.46;evm.TU.supercontig_108.35;evm.TU.supercontig_11.84;evm.TU.supercontig_119.25;evm.TU.supercontig_12.126;evm.TU.supercontig_13.283;evm.TU.supercontig_150.4;evm.TU.supercontig_161.36;evm.TU.supercontig_162.3;evm.TU.supercontig_169.38;evm.TU.supercontig_1931.1;evm.TU.supercontig_217.12;ev…	K03043+K00939+K01951+K00873+K00860+K00962+K01490+K00873+K03027+K03026+K00764+K00962+K11808+K03002+K00962+K00759+K03024+K01466+K18447+K00873+K00873+K00873+K02324+K01081+K00873+K14721+K06928+K13811+K03014+K03505+K02321+K13811+K00873+K00365+K00860+K03006+K00948+K14641+K13484+K03504+K18532+K02328+K00856+K00942+K02999+K02999+K02335+K03043+K00088
Glycolysis / Gluconeogenesis	ko00010	43	120	1087	4443	evm.TU.supercontig_106.27;evm.TU.supercontig_119.25;evm.TU.supercontig_119.50;evm.TU.supercontig_120.23;evm.TU.supercontig_129.27;evm.TU.supercontig_13.255;evm.TU.supercontig_130.34;evm.TU.supercontig_160.2;evm.TU.supercontig_193.13;evm.TU.supercontig_20.232;evm.TU.supercontig_2044.1;evm.TU.supercontig_21.192;evm.TU.supercontig_2111.1;evm.TU.supercontig_246.2;evm.TU.supercontig_26.229;evm.TU.supe…	K00873+K00873+K01623+K01568+K01610+K00850+K00134+K01610+K00161+K01834+K00927+K03841+K01792+K00162+K00121+K00873+K00873+K01689+K01785+K00873+K00134+K00873+K00873+K00131+K15634+K00927+K00850+K00927+K03841+K01792+K01623+K00128+K00627+K01834+K01792+K00128+K00850+K01568+K01895+K00850+K00128+K00382+K01792
Phenylpropanoid biosynthesis	ko00940	38	141	1087	4443	evm.TU.contig_36964;evm.TU.contig_40446;evm.TU.contig_40679;evm.TU.contig_45132;evm.TU.supercontig_1.109;evm.TU.supercontig_1.110;evm.TU.supercontig_10.86;evm.TU.supercontig_103.88;evm.TU.supercontig_103.89;evm.TU.supercontig_1040.1;evm.TU.supercontig_116.17;evm.TU.supercontig_119.98;evm.TU.supercontig_119.99;evm.TU.supercontig_129.5;evm.TU.supercontig_14.86;evm.TU.supercontig_152.14;evm.TU.super…	K00430+K18368+K09753+K00430+K01188+K01188+K09753+K01188+K05349+K00430+K05350+K00430+K00430+K00083+K00430+K00430+K00588+K01188+K00487+K12355+K00430+K01904+K01904+K05350+K01188+K13065+K00430+K01188+K09755+K00430+K01904+K00430+K00430+K01188+K00430+K00430+K09754+K01904
Amino sugar and nucleotide sugar metabolism	ko00520	35	125	1087	4443	C.papaya_newGene_140;C.papaya_newGene_3057;evm.TU.contig_44850;evm.TU.supercontig_1.107;evm.TU.supercontig_106.54;evm.TU.supercontig_115.31;evm.TU.supercontig_116.34;evm.TU.supercontig_136.75;evm.TU.supercontig_139.7;evm.TU.supercontig_14.153;evm.TU.supercontig_148.1;evm.TU.supercontig_157.50;evm.TU.supercontig_18.107;evm.TU.supercontig_183.6;evm.TU.supercontig_197.26;evm.TU.supercontig_20.219;ev…	K12450+K13648+K12447+K00012+K15920+K12446+K00847+K00975+K05305+K13648+K12446+K08679+K08679+K01183+K12373+K13648+K13648+K01809+K12448+K00966+K00966+K13648+K02377+K12449+K01711+K12447+K06118+K13648+K00326+K01784+K01784+K13648+K00847+K13648+K12450
Endocytosis	ko04144	34	143	1087	4443	C.papaya_newGene_1051;evm.TU.contig_38441;evm.TU.supercontig_1.2;evm.TU.supercontig_1.398;evm.TU.supercontig_11.174;evm.TU.supercontig_13.160;evm.TU.supercontig_184.6;evm.TU.supercontig_223.8;evm.TU.supercontig_232.8;evm.TU.supercontig_245.1;evm.TU.supercontig_25.12;evm.TU.supercontig_26.123;evm.TU.supercontig_26.37;evm.TU.supercontig_27.110;evm.TU.supercontig_27.113;evm.TU.supercontig_27.257;evm…	K12189+K07904+K01528+K03283+K12492+K12489+K00889+K12486+K18442+K07904+K01115+K07897+K11827+K12486+K12184+K07904+K12191+K01115+K07904+K12183+K00889+K12195+K12489+K12185+K07904+K07904+K07937+K07897+K07904+K07904+K07904+K07904+K18442+K12471
Fatty acid metabolism	ko01212	34	69	1087	4443	C.papaya_newGene_1946;C.papaya_newGene_2714;evm.TU.contig_30861;evm.TU.contig_31433;evm.TU.supercontig_10.266;evm.TU.supercontig_101.19;evm.TU.supercontig_112.3;evm.TU.supercontig_115.27;evm.TU.supercontig_123.26;evm.TU.supercontig_14.162;evm.TU.supercontig_157.34;evm.TU.supercontig_16.196;evm.TU.supercontig_166.28;evm.TU.supercontig_18.229;evm.TU.supercontig_18.92;evm.TU.supercontig_18.93;evm.TU…	K01897+K10703+K00208+K10258+K00507+K01074+K10257+K01961+K02160+K02160+K01897+K10527+K09458+K01962+K01897+K01897+K00645+K00645+K02372+K00232+K00626+K09458+K00648+K10251+K00232+K10703+K01962+K01897+K01897+K07513+K01897+K10256+K00208+K03921
Pyruvate metabolism	ko00620	34	91	1087	4443	evm.TU.contig_41589;evm.TU.supercontig_1.237;evm.TU.supercontig_1042.1;evm.TU.supercontig_1042.3;evm.TU.supercontig_106.27;evm.TU.supercontig_115.27;evm.TU.supercontig_119.25;evm.TU.supercontig_123.26;evm.TU.supercontig_129.27;evm.TU.supercontig_14.162;evm.TU.supercontig_151.34;evm.TU.supercontig_16.74;evm.TU.supercontig_160.2;evm.TU.supercontig_18.186;evm.TU.supercontig_18.229;evm.TU.supercontig…	K00028+K01595+K18881+K18881+K00873+K01961+K00873+K02160+K01610+K02160+K01679+K01006+K01610+K00028+K01962+K00161+K00626+K00162+K00873+K00873+K00873+K00873+K01638+K00029+K00873+K01595+K01962+K00128+K00627+K00128+K00029+K01895+K00128+K00382
Plant-pathogen interaction	ko04626	32	127	1087	4443	C.papaya_newGene_120;evm.TU.contig_44943;evm.TU.supercontig_107.112;evm.TU.supercontig_11.131;evm.TU.supercontig_116.35;evm.TU.supercontig_12.58;evm.TU.supercontig_12.76;evm.TU.supercontig_13.202;evm.TU.supercontig_136.24;evm.TU.supercontig_14.141;evm.TU.supercontig_140.41;evm.TU.supercontig_182.17;evm.TU.supercontig_2.199;evm.TU.supercontig_222.24;evm.TU.supercontig_2279.1;evm.TU.supercontig_23.…	K13448+K13456+K04079+K13412+K13448+K18835+K13448+K13447+K09487+K05391+K05391+K13448+K13448+K13412+K13447+K05391+K13412+K13448+K02183+K13447+K13448+K13448+K13448+K13412+K13448+K09487+K13448+K05391+K04368+K13456+K13412+K02183
Pyrimidine metabolism	ko00240	32	128	1087	4443	C.papaya_newGene_3249;evm.TU.contig_46978;evm.TU.supercontig_108.35;evm.TU.supercontig_12.126;evm.TU.supercontig_12.97;evm.TU.supercontig_13.283;evm.TU.supercontig_161.36;evm.TU.supercontig_169.38;evm.TU.supercontig_18.5;evm.TU.supercontig_1931.1;evm.TU.supercontig_25.137;evm.TU.supercontig_30.54;evm.TU.supercontig_32.135;evm.TU.supercontig_33.129;evm.TU.supercontig_34.180;evm.TU.supercontig_353.…	K03043+K01937+K00962+K03027+K00876+K03026+K00962+K03002+K01937+K00962+K03024+K01937+K02324+K01081+K01464+K14721+K03014+K09903+K03505+K02321+K01240+K03006+K14641+K03504+K00943+K16329+K02328+K02999+K02999+K00384+K02335+K03043
RNA degradation	ko03018	31	124	1087	4443	C.papaya_newGene_164;evm.TU.supercontig_10.41;evm.TU.supercontig_104.90;evm.TU.supercontig_1059.1;evm.TU.supercontig_108.35;evm.TU.supercontig_112.71;evm.TU.supercontig_115.29;evm.TU.supercontig_117.62;evm.TU.supercontig_12.90;evm.TU.supercontig_13.255;evm.TU.supercontig_161.12;evm.TU.supercontig_161.36;evm.TU.supercontig_173.40;evm.TU.supercontig_1931.1;evm.TU.supercontig_195.38;evm.TU.supercont…	K07573+K12617+K12611+K12619+K00962+K12599+K12598+K12619+K12616+K00850+K04077+K00962+K12598+K00962+K12581+K12589+K01689+K12586+K14442+K04077+K13126+K00850+K04077+K00850+K12581+K00850+K12580+K04077+K01148+K03679+K12604
Ribosome biogenesis in eukaryotes	ko03008	31	118	1087	4443	C.papaya_newGene_1764;evm.TU.contig_41200;evm.TU.contig_44419;evm.TU.supercontig_10.221;evm.TU.supercontig_1059.1;evm.TU.supercontig_117.62;evm.TU.supercontig_1212.2;evm.TU.supercontig_13.171;evm.TU.supercontig_13.260;evm.TU.supercontig_14.239;evm.TU.supercontig_150.59;evm.TU.supercontig_21.110;evm.TU.supercontig_211.29;evm.TU.supercontig_250.13;evm.TU.supercontig_26.95;evm.TU.supercontig_30.8;ev…	K14570+K14521+K11131+K14558+K12619+K12619+K14568+K14571+K14550+K14560+K14573+K03097+K11131+K07178+K14570+K14572+K14546+K14555+K14555+K14556+K14568+K14552+K14570+K11108+K14521+K14544+K14559+K18532+K14549+K14552+K14565
Glycerophospholipid metabolism	ko00564	30	101	1087	4443	evm.TU.contig_30654;evm.TU.contig_44855;evm.TU.supercontig_10.220;evm.TU.supercontig_1086.2;evm.TU.supercontig_11.13;evm.TU.supercontig_114.16;evm.TU.supercontig_115.17;evm.TU.supercontig_115.48;evm.TU.supercontig_13.99;evm.TU.supercontig_157.62;evm.TU.supercontig_18.167;evm.TU.supercontig_18.89;evm.TU.supercontig_1921.1;evm.TU.supercontig_198.29;evm.TU.supercontig_25.12;evm.TU.supercontig_29.26;…	K00981+K00006+K06130+K01126+K13508+K15728+K06130+K01047+K01114+K01114+K13510+K13508+K00006+K08744+K01115+K01115+K05929+K01114+K01114+K00901+K00981+K00999+K00901+K00655+K13511+K15728+K13513+K13513+K00894+K01613
RNA transport	ko03013	30	183	1087	4443	C.papaya_newGene_1123;evm.TU.contig_32453;evm.TU.contig_37328;evm.TU.contig_38515;evm.TU.contig_44012;evm.TU.supercontig_108.69;evm.TU.supercontig_109.23;evm.TU.supercontig_116.7;evm.TU.supercontig_117.32;evm.TU.supercontig_12.78;evm.TU.supercontig_182.8;evm.TU.supercontig_188.9;evm.TU.supercontig_190.14;evm.TU.supercontig_2.149;evm.TU.supercontig_21.165;evm.TU.supercontig_21.222;evm.TU.supercont…	K14314+K14310+K14310+K13025+K14304+K14314+K14004+K03262+K14289+K12880+K14309+K12881+K12881+K12879+K10577+K14303+K18213+K13175+K18213+K14311+K14319+K05749+K02516+K03247+K13126+K09291+K14304+K03231+K03680+K12876
Spliceosome	ko03040	28	182	1087	4443	evm.TU.contig_35142;evm.TU.contig_36979;evm.TU.contig_38515;evm.TU.contig_47396;evm.TU.supercontig_1.151;evm.TU.supercontig_1.300;evm.TU.supercontig_1.398;evm.TU.supercontig_104.93;evm.TU.supercontig_1117.1;evm.TU.supercontig_114.20;evm.TU.supercontig_12.78;evm.TU.supercontig_157.53;evm.TU.supercontig_188.9;evm.TU.supercontig_1890.1;evm.TU.supercontig_190.14;evm.TU.supercontig_2.149;evm.TU.superc…	K12821+K12837+K13025+K12874+K09564+K12896+K03283+K12733+K12829+K12896+K12880+K12833+K12881+K12821+K12881+K12879+K12831+K12874+K12816+K12860+K12837+K12854+K12836+K12856+K12856+K12876+K12830+K12900
Ribosome	ko03010	27	276	1087	4443	C.papaya_newGene_1299;C.papaya_newGene_196;evm.TU.contig_41904;evm.TU.supercontig_110.8;evm.TU.supercontig_113.41;evm.TU.supercontig_122.9;evm.TU.supercontig_125.45;evm.TU.supercontig_138.3;evm.TU.supercontig_15.7;evm.TU.supercontig_157.9;evm.TU.supercontig_165.27;evm.TU.supercontig_171.10;evm.TU.supercontig_19.207;evm.TU.supercontig_192.20;evm.TU.supercontig_2.269;evm.TU.supercontig_25.68;evm.TU…	K02886+K02865+K02865+K02900+K02925+K02897+K02863+K02872+K02990+K02995+K02875+K02899+K02941+K02925+K02866+K02914+K02945+K02943+K02991+K02952+K02935+K02988+K02867+K02983+K02914+K02871+K02895
Phenylalanine metabolism	ko00360	26	99	1087	4443	evm.TU.contig_36964;evm.TU.contig_45132;evm.TU.supercontig_1040.1;evm.TU.supercontig_119.98;evm.TU.supercontig_119.99;evm.TU.supercontig_14.86;evm.TU.supercontig_152.14;evm.TU.supercontig_1655.2;evm.TU.supercontig_1695.1;evm.TU.supercontig_2.290;evm.TU.supercontig_23.12;evm.TU.supercontig_233.15;evm.TU.supercontig_2471.2;evm.TU.supercontig_29.99;evm.TU.supercontig_33.11;evm.TU.supercontig_33.12;e…	K00430+K00430+K00430+K00430+K00430+K00430+K00430+K00588+K00276+K00487+K00430+K01904+K01904+K00276+K00276+K00276+K14455+K00430+K00430+K01904+K00430+K14454+K00430+K00430+K00430+K01904
mRNA surveillance pathway	ko03015	25	130	1087	4443	evm.TU.contig_38515;evm.TU.contig_40075;evm.TU.supercontig_107.45;evm.TU.supercontig_111.49;evm.TU.supercontig_116.22;evm.TU.supercontig_119.77;evm.TU.supercontig_12.200;evm.TU.supercontig_123.22;evm.TU.supercontig_136.11;evm.TU.supercontig_188.9;evm.TU.supercontig_190.14;evm.TU.supercontig_201.9;evm.TU.supercontig_23.160;evm.TU.supercontig_254.2;evm.TU.supercontig_27.256;evm.TU.supercontig_3.267…	K13025+K08873+K14397+K14408+K14400+K04382+K14411+K06965+K14411+K12881+K12881+K06269+K11584+K04354+K14411+K14401+K06269+K04382+K13126+K08873+K00565+K06269+K12876+K14376+K14405
Ubiquitin mediated proteolysis	ko04120	25	122	1087	4443	evm.TU.supercontig_109.17;evm.TU.supercontig_112.28;evm.TU.supercontig_114.47;evm.TU.supercontig_119.28;evm.TU.supercontig_1199.2;evm.TU.supercontig_1214.2;evm.TU.supercontig_1258.4;evm.TU.supercontig_128.10;evm.TU.supercontig_147.13;evm.TU.supercontig_152.61;evm.TU.supercontig_183.20;evm.TU.supercontig_19.161;evm.TU.supercontig_21.165;evm.TU.supercontig_21.223;evm.TU.supercontig_223.11;evm.TU.su…	K03350+K10140+K10590+K03352+K03363+K03354+K10576+K03869+K10686+K10143+K10573+K03348+K10577+K10571+K04506+K03351+K10581+K03363+K03094+K03355+K03350+K10144+K06689+K03353+K10578
Carbon fixation in photosynthetic organisms	ko00710	25	63	1087	4443	evm.TU.contig_41589;evm.TU.supercontig_1.237;evm.TU.supercontig_119.50;evm.TU.supercontig_129.27;evm.TU.supercontig_130.34;evm.TU.supercontig_16.74;evm.TU.supercontig_160.2;evm.TU.supercontig_171.31;evm.TU.supercontig_18.186;evm.TU.supercontig_2044.1;evm.TU.supercontig_21.192;evm.TU.supercontig_282.14;evm.TU.supercontig_285.1;evm.TU.supercontig_3.290;evm.TU.supercontig_32.53;evm.TU.supercontig_40…	K00028+K01595+K01623+K01610+K00134+K01006+K01610+K01783+K00028+K00927+K03841+K01602+K01807+K00615+K00134+K00029+K00927+K14455+K01595+K00927+K03841+K01623+K00029+K05298+K14454
Peroxisome	ko04146	25	90	1087	4443	C.papaya_newGene_1946;evm.TU.supercontig_12.52;evm.TU.supercontig_138.31;evm.TU.supercontig_157.34;evm.TU.supercontig_170.16;evm.TU.supercontig_18.92;evm.TU.supercontig_18.93;evm.TU.supercontig_19.213;evm.TU.supercontig_20.236;evm.TU.supercontig_23.96;evm.TU.supercontig_25.154;evm.TU.supercontig_26.187;evm.TU.supercontig_3.426;evm.TU.supercontig_306.4;evm.TU.supercontig_32.117;evm.TU.supercontig_…	K01897+K13342+K13338+K01897+K12261+K01897+K01897+K13354+K00232+K13348+K11517+K03781+K13336+K13345+K13356+K13337+K00869+K00232+K03781+K01897+K01897+K01640+K07513+K01897+K00830
Pentose and glucuronate interconversions	ko00040	24	94	1087	4443	evm.TU.contig_44850;evm.TU.supercontig_1.107;evm.TU.supercontig_125.9;evm.TU.supercontig_14.109;evm.TU.supercontig_145.14;evm.TU.supercontig_150.11;evm.TU.supercontig_151.19;evm.TU.supercontig_160.9;evm.TU.supercontig_171.31;evm.TU.supercontig_198.15;evm.TU.supercontig_2.113;evm.TU.supercontig_25.194;evm.TU.supercontig_250.6;evm.TU.supercontig_4.36;evm.TU.supercontig_50.162;evm.TU.supercontig_53.…	K12447+K00012+K01184+K01051+K01051+K00011+K01051+K00854+K01783+K01051+K00011+K01051+K01184+K01728+K01051+K01728+K00128+K12447+K01184+K00128+K01805+K00128+K01805+K01051
Galactose metabolism	ko00052	24	58	1087	4443	evm.TU.contig_44850;evm.TU.supercontig_108.53;evm.TU.supercontig_13.255;evm.TU.supercontig_146.68;evm.TU.supercontig_150.11;evm.TU.supercontig_18.80;evm.TU.supercontig_19.75;evm.TU.supercontig_19.76;evm.TU.supercontig_2.113;evm.TU.supercontig_249.5;evm.TU.supercontig_25.49;evm.TU.supercontig_29.126;evm.TU.supercontig_3.313;evm.TU.supercontig_3.391;evm.TU.supercontig_46.40;evm.TU.supercontig_540.4…	K12447+K06617+K00850+K18819+K00011+K06611+K07407+K07407+K00011+K01193+K01193+K01193+K01193+K01785+K06617+K01190+K00850+K12447+K00850+K01784+K07407+K00850+K01784+K06617
Cysteine and methionine metabolism	ko00270	23	78	1087	4443	evm.TU.supercontig_103.99;evm.TU.supercontig_106.101;evm.TU.supercontig_11.22;evm.TU.supercontig_117.59;evm.TU.supercontig_117.60;evm.TU.supercontig_12.177;evm.TU.supercontig_132.27;evm.TU.supercontig_1322.1;evm.TU.supercontig_152.58;evm.TU.supercontig_157.46;evm.TU.supercontig_19.28;evm.TU.supercontig_21.85;evm.TU.supercontig_48.151;evm.TU.supercontig_52.159;evm.TU.supercontig_58.104;evm.TU.supe…	K00549+K00899+K13034+K01738+K01738+K00640+K05933+K01762+K05933+K01251+K00547+K12524+K00558+K14455+K01738+K00547+K01762+K00789+K01611+K01738+K14454+K01761+K01739
Fructose and mannose metabolism	ko00051	23	55	1087	4443	evm.TU.supercontig_116.34;evm.TU.supercontig_1180.1;evm.TU.supercontig_119.50;evm.TU.supercontig_13.255;evm.TU.supercontig_139.7;evm.TU.supercontig_150.11;evm.TU.supercontig_2.113;evm.TU.supercontig_2.427;evm.TU.supercontig_21.192;evm.TU.supercontig_282.4;evm.TU.supercontig_29.48;evm.TU.supercontig_33.165;evm.TU.supercontig_35.35;evm.TU.supercontig_43.21;evm.TU.supercontig_55.34;evm.TU.superconti…	K00847+K00895+K01623+K00850+K05305+K00011+K00011+K01103+K03841+K01809+K18447+K00966+K00966+K02377+K00850+K03841+K01623+K01711+K00850+K01805+K00850+K00847+K01805
Glycerolipid metabolism	ko00561	23	68	1087	4443	evm.TU.supercontig_10.174;evm.TU.supercontig_11.13;evm.TU.supercontig_114.16;evm.TU.supercontig_150.11;evm.TU.supercontig_18.89;evm.TU.supercontig_19.75;evm.TU.supercontig_19.76;evm.TU.supercontig_2.113;evm.TU.supercontig_25.98;evm.TU.supercontig_277.14;evm.TU.supercontig_28.93;evm.TU.supercontig_34.78;evm.TU.supercontig_450.4;evm.TU.supercontig_46.160;evm.TU.supercontig_49.6;evm.TU.supercontig_6…	K15918+K13508+K15728+K00011+K13508+K07407+K07407+K00011+K00679+K03715+K00679+K00901+K00901+K00655+K15728+K14457+K13513+K00128+K13513+K00128+K06118+K07407+K00128
Arginine and proline metabolism	ko00330	22	75	1087	4443	evm.TU.contig_37318;evm.TU.contig_37454;evm.TU.contig_47417;evm.TU.supercontig_111.34;evm.TU.supercontig_116.73;evm.TU.supercontig_14.60;evm.TU.supercontig_150.13;evm.TU.supercontig_16.50;evm.TU.supercontig_17.219;evm.TU.supercontig_26.106;evm.TU.supercontig_3.364;evm.TU.supercontig_50.126;evm.TU.supercontig_50.137;evm.TU.supercontig_51.115;evm.TU.supercontig_52.159;evm.TU.supercontig_61.52;evm.T…	K10536+K10536+K10536+K01940+K01915+K00472+K01583+K01915+K00294+K00145+K01915+K17839+K00472+K00261+K14455+K12259+K00128+K00128+K01611+K14454+K00128+K17839
Glyoxylate and dicarboxylate metabolism	ko00630	21	53	1087	4443	evm.TU.supercontig_10.174;evm.TU.supercontig_116.73;evm.TU.supercontig_12.301;evm.TU.supercontig_129.14;evm.TU.supercontig_139.69;evm.TU.supercontig_16.50;evm.TU.supercontig_189.5;evm.TU.supercontig_211.35;evm.TU.supercontig_25.154;evm.TU.supercontig_26.187;evm.TU.supercontig_282.14;evm.TU.supercontig_29.176;evm.TU.supercontig_3.364;evm.TU.supercontig_4.107;evm.TU.supercontig_50.64;evm.TU.superco…	K15918+K01915+K01681+K00600+K17865+K01915+K01647+K00626+K11517+K03781+K01602+K01433+K01915+K01638+K01647+K01681+K03781+K01637+K01681+K01091+K00830
Fatty acid biosynthesis	ko00061	21	41	1087	4443	C.papaya_newGene_1946;evm.TU.contig_30861;evm.TU.supercontig_115.27;evm.TU.supercontig_123.26;evm.TU.supercontig_14.162;evm.TU.supercontig_157.34;evm.TU.supercontig_166.28;evm.TU.supercontig_18.229;evm.TU.supercontig_18.92;evm.TU.supercontig_18.93;evm.TU.supercontig_2.362;evm.TU.supercontig_2.364;evm.TU.supercontig_20.223;evm.TU.supercontig_261.5;evm.TU.supercontig_29.131;evm.TU.supercontig_56.10…	K01897+K00208+K01961+K02160+K02160+K01897+K09458+K01962+K01897+K01897+K00645+K00645+K02372+K09458+K00648+K01962+K01897+K01897+K01897+K00208+K03921
Homologous recombination	ko03440	21	54	1087	4443	C.papaya_newGene_1737;evm.TU.contig_33573;evm.TU.contig_43525;evm.TU.supercontig_108.22;evm.TU.supercontig_13.67;evm.TU.supercontig_131.93;evm.TU.supercontig_157.48;evm.TU.supercontig_233.2;evm.TU.supercontig_27.11;evm.TU.supercontig_31.53;evm.TU.supercontig_37.4;evm.TU.supercontig_43.150;evm.TU.supercontig_5.230;evm.TU.supercontig_5.8;evm.TU.supercontig_6.338;evm.TU.supercontig_62.19;evm.TU.supe…	K10871+K03165+K10739+K10867+K03111+K07466+K10866+K10739+K07466+K10901+K03165+K03505+K08775+K10740+K10901+K10875+K03655+K03504+K07466+K02328+K02335
Glycine, serine and threonine metabolism	ko00260	20	67	1087	4443	C.papaya_newGene_625;evm.TU.supercontig_10.174;evm.TU.supercontig_106.86;evm.TU.supercontig_129.14;evm.TU.supercontig_1695.1;evm.TU.supercontig_20.232;evm.TU.supercontig_21.85;evm.TU.supercontig_29.99;evm.TU.supercontig_33.11;evm.TU.supercontig_33.12;evm.TU.supercontig_47.69;evm.TU.supercontig_5.116;evm.TU.supercontig_535.4;evm.TU.supercontig_66.85;evm.TU.supercontig_7.178;evm.TU.supercontig_74.1…	K00605+K15918+K00058+K00600+K00276+K01834+K12524+K00276+K00276+K00276+K15634+K01754+K00831+K01834+K00281+K12235+K00830+K00382+K01620+K01620
DNA replication	ko03030	19	61	1087	4443	evm.TU.contig_43525;evm.TU.supercontig_13.67;evm.TU.supercontig_131.93;evm.TU.supercontig_150.47;evm.TU.supercontig_166.27;evm.TU.supercontig_18.41;evm.TU.supercontig_233.2;evm.TU.supercontig_27.11;evm.TU.supercontig_30.52;evm.TU.supercontig_30.68;evm.TU.supercontig_32.135;evm.TU.supercontig_397.6;evm.TU.supercontig_43.150;evm.TU.supercontig_43.8;evm.TU.supercontig_5.8;evm.TU.supercontig_77.52;ev…	K10739+K03111+K07466+K02212+K02541+K02210+K10739+K07466+K10744+K02542+K02324+K02209+K03505+K02321+K10740+K03504+K07466+K02328+K02335
Phagosome	ko04145	18	79	1087	4443	evm.TU.contig_35933;evm.TU.contig_39949;evm.TU.supercontig_129.42;evm.TU.supercontig_13.193;evm.TU.supercontig_150.12;evm.TU.supercontig_160.8;evm.TU.supercontig_26.123;evm.TU.supercontig_26.49;evm.TU.supercontig_26.50;evm.TU.supercontig_4.226;evm.TU.supercontig_435.3;evm.TU.supercontig_62.138;evm.TU.supercontig_66.115;evm.TU.supercontig_72.58;evm.TU.supercontig_74.43;evm.TU.supercontig_8.43;evm.…	K10956+K07375+K07374+K08054+K02155+K07374+K07897+K07375+K07375+K10956+K09481+K07897+K00921+K02150+K07375+K09481+K08057+K07375
Valine, leucine and isoleucine degradation	ko00280	17	54	1087	4443	evm.TU.supercontig_10.74;evm.TU.supercontig_160.23;evm.TU.supercontig_166.37;evm.TU.supercontig_20.27;evm.TU.supercontig_20.29;evm.TU.supercontig_211.35;evm.TU.supercontig_29.22;evm.TU.supercontig_324.3;evm.TU.supercontig_42.166;evm.TU.supercontig_473.2;evm.TU.supercontig_62.2;evm.TU.supercontig_64.104;evm.TU.supercontig_69.12;evm.TU.supercontig_743.1;evm.TU.supercontig_8.178;evm.TU.supercontig_8…	K00140+K00826+K00020+K00140+K00140+K00626+K01641+K18660+K00166+K05605+K01969+K00128+K00128+K01640+K07513+K00128+K00382
Inositol phosphate metabolism	ko00562	17	66	1087	4443	C.papaya_newGene_2879;evm.TU.supercontig_10.74;evm.TU.supercontig_106.26;evm.TU.supercontig_112.23;evm.TU.supercontig_13.199;evm.TU.supercontig_13.99;evm.TU.supercontig_157.62;evm.TU.supercontig_160.11;evm.TU.supercontig_184.6;evm.TU.supercontig_20.27;evm.TU.supercontig_20.29;evm.TU.supercontig_317.5;evm.TU.supercontig_317.7;evm.TU.supercontig_36.6;evm.TU.supercontig_37.130;evm.TU.supercontig_557…	K00888+K00140+K00913+K05857+K00915+K01114+K01114+K00913+K00889+K00140+K00140+K01114+K01114+K00889+K00999+K01858+K00921
beta-Alanine metabolism	ko00410	17	50	1087	4443	evm.TU.contig_31465;evm.TU.contig_32361;evm.TU.supercontig_10.74;evm.TU.supercontig_1695.1;evm.TU.supercontig_20.27;evm.TU.supercontig_20.29;evm.TU.supercontig_29.99;evm.TU.supercontig_33.11;evm.TU.supercontig_33.12;evm.TU.supercontig_34.180;evm.TU.supercontig_473.2;evm.TU.supercontig_50.126;evm.TU.supercontig_61.52;evm.TU.supercontig_64.104;evm.TU.supercontig_69.12;evm.TU.supercontig_84.64;evm.T…	K01580+K01580+K00140+K00276+K00140+K00140+K00276+K00276+K00276+K01464+K05605+K17839+K12259+K00128+K00128+K00128+K17839
Porphyrin and chlorophyll metabolism	ko00860	16	43	1087	4443	evm.TU.contig_33192;evm.TU.supercontig_128.61;evm.TU.supercontig_130.4;evm.TU.supercontig_138.18;evm.TU.supercontig_417.1;evm.TU.supercontig_423.4;evm.TU.supercontig_43.43;evm.TU.supercontig_47.4;evm.TU.supercontig_502.3;evm.TU.supercontig_55.151;evm.TU.supercontig_64.91;evm.TU.supercontig_7.16;evm.TU.supercontig_75.25;evm.TU.supercontig_84.17;evm.TU.supercontig_84.7;evm.TU.supercontig_97.88	K02492+K01772+K00231+K01772+K00228+K10960+K01749+K13071+K03404+K13545+K13600+K03405+K00510+K08101+K03404+K02259
Nucleotide excision repair	ko03420	16	74	1087	4443	C.papaya_newGene_2665;evm.TU.contig_43525;evm.TU.supercontig_112.28;evm.TU.supercontig_131.93;evm.TU.supercontig_170.18;evm.TU.supercontig_233.2;evm.TU.supercontig_27.11;evm.TU.supercontig_3.443;evm.TU.supercontig_32.135;evm.TU.supercontig_36.54;evm.TU.supercontig_43.150;evm.TU.supercontig_5.8;evm.TU.supercontig_77.52;evm.TU.supercontig_83.85;evm.TU.supercontig_85.67;evm.TU.supercontig_97.33	K10844+K10739+K10140+K07466+K02202+K10739+K07466+K02202+K02324+K03143+K03505+K10740+K03504+K07466+K02328+K02335
Fatty acid degradation	ko00071	16	49	1087	4443	C.papaya_newGene_1946;evm.TU.supercontig_157.34;evm.TU.supercontig_16.196;evm.TU.supercontig_18.92;evm.TU.supercontig_18.93;evm.TU.supercontig_20.236;evm.TU.supercontig_211.35;evm.TU.supercontig_26.229;evm.TU.supercontig_50.2;evm.TU.supercontig_64.104;evm.TU.supercontig_64.84;evm.TU.supercontig_683.2;evm.TU.supercontig_69.12;evm.TU.supercontig_8.178;evm.TU.supercontig_8.319;evm.TU.supercontig_84.…	K01897+K01897+K10527+K01897+K01897+K00232+K00626+K00121+K00232+K00128+K01897+K01897+K00128+K07513+K01897+K00128
Terpenoid backbone biosynthesis	ko00900	15	46	1087	4443	evm.TU.supercontig_11.165;evm.TU.supercontig_12.296;evm.TU.supercontig_1272.2;evm.TU.supercontig_16.4;evm.TU.supercontig_16.90;evm.TU.supercontig_184.22;evm.TU.supercontig_2.416;evm.TU.supercontig_211.35;evm.TU.supercontig_232.9;evm.TU.supercontig_27.210;evm.TU.supercontig_29.22;evm.TU.supercontig_37.7;evm.TU.supercontig_423.4;evm.TU.supercontig_48.35;evm.TU.supercontig_55.8	K11778+K13789+K05356+K00938+K01662+K06013+K15892+K00626+K00021+K00787+K01641+K05906+K10960+K00869+K01662
Phosphatidylinositol signaling system	ko04070	15	65	1087	4443	C.papaya_newGene_2879;evm.TU.contig_30654;evm.TU.supercontig_106.26;evm.TU.supercontig_112.23;evm.TU.supercontig_13.199;evm.TU.supercontig_160.11;evm.TU.supercontig_184.6;evm.TU.supercontig_34.217;evm.TU.supercontig_34.78;evm.TU.supercontig_3596.1;evm.TU.supercontig_36.6;evm.TU.supercontig_37.130;evm.TU.supercontig_450.4;evm.TU.supercontig_66.115;evm.TU.supercontig_9.45	K00888+K00981+K00913+K05857+K00915+K00913+K00889+K02183+K00901+K00981+K00889+K00999+K00901+K00921+K02183
Pentose phosphate pathway	ko00030	15	42	1087	4443	evm.TU.supercontig_119.50;evm.TU.supercontig_122.20;evm.TU.supercontig_13.255;evm.TU.supercontig_171.31;evm.TU.supercontig_21.192;evm.TU.supercontig_285.1;evm.TU.supercontig_29.127;evm.TU.supercontig_3.290;evm.TU.supercontig_46.131;evm.TU.supercontig_55.34;evm.TU.supercontig_56.86;evm.TU.supercontig_6.217;evm.TU.supercontig_6.432;evm.TU.supercontig_7.225;evm.TU.supercontig_78.43	K01623+K00033+K00850+K01783+K03841+K01807+K00616+K00615+K00131+K00850+K03841+K01623+K00948+K00850+K00850
Sulfur metabolism	ko00920	15	37	1087	4443	evm.TU.supercontig_106.46;evm.TU.supercontig_11.22;evm.TU.supercontig_117.59;evm.TU.supercontig_117.60;evm.TU.supercontig_12.177;evm.TU.supercontig_12.285;evm.TU.supercontig_12.288;evm.TU.supercontig_152.28;evm.TU.supercontig_37.81;evm.TU.supercontig_44.132;evm.TU.supercontig_58.104;evm.TU.supercontig_6.21;evm.TU.supercontig_73.12;evm.TU.supercontig_77.83;gevm.TU.contig_28082.1	K00860+K13034+K01738+K01738+K00640+K05907+K05907+K05907+K13811+K13811+K01738+K00860+K01738+K17725+K01739
Oxidative phosphorylation	ko00190	14	110	1087	4443	evm.TU.supercontig_10.152;evm.TU.supercontig_1377.1;evm.TU.supercontig_150.12;evm.TU.supercontig_17.191;evm.TU.supercontig_188.19;evm.TU.supercontig_217.8;evm.TU.supercontig_27.235;evm.TU.supercontig_36.172;evm.TU.supercontig_38.72;evm.TU.supercontig_5.21;evm.TU.supercontig_57.76;evm.TU.supercontig_60.52;evm.TU.supercontig_72.58;evm.TU.supercontig_97.88	K01507+K01535+K02155+K01535+K01507+K02109+K03955+K02267+K00411+K00419+K01507+K02138+K02150+K02259
Glutathione metabolism	ko00480	14	80	1087	4443	evm.TU.supercontig_114.36;evm.TU.supercontig_114.37;evm.TU.supercontig_122.20;evm.TU.supercontig_139.46;evm.TU.supercontig_178.28;evm.TU.supercontig_36.176;evm.TU.supercontig_41.77;evm.TU.supercontig_56.64;evm.TU.supercontig_71.15;evm.TU.supercontig_73.70;evm.TU.supercontig_74.21;evm.TU.supercontig_74.22;evm.TU.supercontig_77.109;evm.TU.supercontig_78.47	K00799+K00799+K00033+K00434+K00799+K00434+K01469+K00799+K00432+K00799+K00432+K00432+K00799+K18592
Mismatch repair	ko03430	14	53	1087	4443	evm.TU.contig_43525;evm.TU.supercontig_13.67;evm.TU.supercontig_131.93;evm.TU.supercontig_233.2;evm.TU.supercontig_27.11;evm.TU.supercontig_3.435;evm.TU.supercontig_43.150;evm.TU.supercontig_5.8;evm.TU.supercontig_50.56;evm.TU.supercontig_549.4;evm.TU.supercontig_6.367;evm.TU.supercontig_77.52;evm.TU.supercontig_83.85;evm.TU.supercontig_85.67	K10739+K03111+K07466+K10739+K07466+K10746+K03505+K10740+K08734+K08735+K08739+K03504+K07466+K02328
Citrate cycle (TCA cycle)	ko00020	14	46	1087	4443	evm.TU.supercontig_12.301;evm.TU.supercontig_129.27;evm.TU.supercontig_151.34;evm.TU.supercontig_160.2;evm.TU.supercontig_165.35;evm.TU.supercontig_189.5;evm.TU.supercontig_193.13;evm.TU.supercontig_246.2;evm.TU.supercontig_50.64;evm.TU.supercontig_6.311;evm.TU.supercontig_66.53;evm.TU.supercontig_87.76;evm.TU.supercontig_9.56;evm.TU.supercontig_929.4	K01681+K01610+K01679+K01610+K01900+K01647+K00161+K00162+K01647+K01681+K00627+K01681+K01648+K00382
Alanine, aspartate and glutamate metabolism	ko00250	13	45	1087	4443	evm.TU.contig_31465;evm.TU.contig_32361;evm.TU.supercontig_111.34;evm.TU.supercontig_116.73;evm.TU.supercontig_150.4;evm.TU.supercontig_16.50;evm.TU.supercontig_17.219;evm.TU.supercontig_3.364;evm.TU.supercontig_39.79;evm.TU.supercontig_51.115;evm.TU.supercontig_52.159;evm.TU.supercontig_78.75;evm.TU.supercontig_892.2	K01580+K01580+K01940+K01915+K00764+K01915+K00294+K01915+K00278+K00261+K14455+K14454+K00830
Cyanoamino acid metabolism	ko00460	13	45	1087	4443	evm.TU.supercontig_1.109;evm.TU.supercontig_1.110;evm.TU.supercontig_103.88;evm.TU.supercontig_103.89;evm.TU.supercontig_11.22;evm.TU.supercontig_116.17;evm.TU.supercontig_129.14;evm.TU.supercontig_189.36;evm.TU.supercontig_3.438;evm.TU.supercontig_444.5;evm.TU.supercontig_561.2;evm.TU.supercontig_78.47;evm.TU.supercontig_80.124	K01188+K01188+K01188+K05349+K13034+K05350+K00600+K01188+K05350+K01188+K01188+K18592+K01188
Aminoacyl-tRNA biosynthesis	ko00970	13	67	1087	4443	evm.TU.supercontig_116.15;evm.TU.supercontig_119.38;evm.TU.supercontig_13.179;evm.TU.supercontig_13.180;evm.TU.supercontig_136.10;evm.TU.supercontig_1431.2;evm.TU.supercontig_152.47;evm.TU.supercontig_1758.1;evm.TU.supercontig_22.52;evm.TU.supercontig_32.1;evm.TU.supercontig_32.3;evm.TU.supercontig_7.214;evm.TU.supercontig_8.130	K00604+K04567+K01880+K01880+K01868+K01892+K01869+K01872+K14164+K01870+K01870+K01867+K01874
Basal transcription factors	ko03022	13	57	1087	4443	C.papaya_newGene_2665;evm.TU.supercontig_119.63;evm.TU.supercontig_123.17;evm.TU.supercontig_132.56;evm.TU.supercontig_132.59;evm.TU.supercontig_135.35;evm.TU.supercontig_170.18;evm.TU.supercontig_182.4;evm.TU.supercontig_3.443;evm.TU.supercontig_36.54;evm.TU.supercontig_471.4;evm.TU.supercontig_5.43;evm.TU.supercontig_87.99	K10844+K03132+K03129+K03131+K03131+K14649+K02202+K03124+K02202+K03143+K03125+K03126+K03137
Biosynthesis of unsaturated fatty acids	ko01040	12	25	1087	4443	C.papaya_newGene_2714;evm.TU.contig_31433;evm.TU.supercontig_10.266;evm.TU.supercontig_112.3;evm.TU.supercontig_18.250;evm.TU.supercontig_20.236;evm.TU.supercontig_369.8;evm.TU.supercontig_50.2;evm.TU.supercontig_55.29;evm.TU.supercontig_8.178;evm.TU.supercontig_85.70;evm.TU.supercontig_9.373	K10703+K10258+K00507+K10257+K01068+K00232+K10251+K00232+K10703+K07513+K10256+K03921
Sphingolipid metabolism	ko00600	12	32	1087	4443	C.papaya_newGene_224;evm.TU.supercontig_112.87;evm.TU.supercontig_128.15;evm.TU.supercontig_13.271;evm.TU.supercontig_19.75;evm.TU.supercontig_19.76;evm.TU.supercontig_21.79;evm.TU.supercontig_540.4;evm.TU.supercontig_59.119;evm.TU.supercontig_7.65;evm.TU.supercontig_7.67;evm.TU.supercontig_774.1	K01634+K12349+K04713+K04715+K07407+K07407+K17108+K01190+K17108+K00654+K00654+K07407
Protein export	ko03060	12	47	1087	4443	C.papaya_newGene_692;evm.TU.contig_35933;evm.TU.supercontig_15.10;evm.TU.supercontig_4.226;evm.TU.supercontig_435.3;evm.TU.supercontig_46.162;evm.TU.supercontig_57.15;evm.TU.supercontig_64.137;evm.TU.supercontig_64.147;evm.TU.supercontig_8.43;evm.TU.supercontig_84.48;evm.TU.supercontig_96.4	K09647+K10956+K09490+K10956+K09481+K13431+K03070+K03100+K03070+K09481+K12275+K03217
Photosynthesis	ko00195	12	55	1087	4443	evm.TU.supercontig_1.346;evm.TU.supercontig_12.69;evm.TU.supercontig_135.15;evm.TU.supercontig_15.103;evm.TU.supercontig_217.8;evm.TU.supercontig_32.13;evm.TU.supercontig_350.6;evm.TU.supercontig_38.42;evm.TU.supercontig_6.260;evm.TU.supercontig_8.213;evm.TU.supercontig_8.42;evm.TU.supercontig_987.5	K02717+K08905+K08906+K02716+K02109+K02639+K08901+K02689+K02641+K02693+K02699+K02705
Propanoate metabolism	ko00640	12	28	1087	4443	evm.TU.supercontig_10.74;evm.TU.supercontig_115.27;evm.TU.supercontig_123.26;evm.TU.supercontig_14.162;evm.TU.supercontig_165.35;evm.TU.supercontig_18.229;evm.TU.supercontig_20.27;evm.TU.supercontig_20.29;evm.TU.supercontig_211.35;evm.TU.supercontig_473.2;evm.TU.supercontig_56.107;evm.TU.supercontig_70.30	K00140+K01961+K02160+K02160+K01900+K01962+K00140+K00140+K00626+K05605+K01962+K01895
RNA polymerase	ko03020	11	50	1087	4443	C.papaya_newGene_3249;evm.TU.supercontig_12.126;evm.TU.supercontig_13.283;evm.TU.supercontig_169.38;evm.TU.supercontig_25.137;evm.TU.supercontig_353.3;evm.TU.supercontig_370.10;evm.TU.supercontig_6.315;evm.TU.supercontig_92.6;evm.TU.supercontig_92.7;evm.TU.supercontig_97.83	K03043+K03027+K03026+K03002+K03024+K14721+K03014+K03006+K02999+K02999+K03043
Base excision repair	ko03410	11	52	1087	4443	evm.TU.supercontig_19.183;evm.TU.supercontig_1974.1;evm.TU.supercontig_32.135;evm.TU.supercontig_43.150;evm.TU.supercontig_46.153;evm.TU.supercontig_50.45;evm.TU.supercontig_64.123;evm.TU.supercontig_77.52;evm.TU.supercontig_85.67;evm.TU.supercontig_9.254;evm.TU.supercontig_97.33	K10802+K01246+K02324+K03505+K01246+K10798+K03660+K03504+K02328+K10798+K02335
Ubiquinone and other terpenoid-quinone biosynthesis	ko00130	11	38	1087	4443	evm.TU.supercontig_17.207;evm.TU.supercontig_2.290;evm.TU.supercontig_233.15;evm.TU.supercontig_2471.2;evm.TU.supercontig_42.26;evm.TU.supercontig_437.4;evm.TU.supercontig_65.40;evm.TU.supercontig_69.64;evm.TU.supercontig_69.82;evm.TU.supercontig_85.11;evm.TU.supercontig_95.61	K02552+K00487+K01904+K01904+K02548+K12502+K01904+K01661+K03183+K12501+K01904
2-Oxocarboxylic acid metabolism	ko01210	11	50	1087	4443	evm.TU.supercontig_12.301;evm.TU.supercontig_13.109;evm.TU.supercontig_160.23;evm.TU.supercontig_189.5;evm.TU.supercontig_26.106;evm.TU.supercontig_50.64;evm.TU.supercontig_52.159;evm.TU.supercontig_59.7;evm.TU.supercontig_6.311;evm.TU.supercontig_78.75;evm.TU.supercontig_87.76	K01681+K01652+K00826+K01647+K00145+K01647+K14455+K01703+K01681+K14454+K01681
Nitrogen metabolism	ko00910	10	33	1087	4443	evm.TU.supercontig_108.50;evm.TU.supercontig_116.73;evm.TU.supercontig_16.50;evm.TU.supercontig_3.364;evm.TU.supercontig_42.13;evm.TU.supercontig_49.137;evm.TU.supercontig_5.13;evm.TU.supercontig_51.115;evm.TU.supercontig_69.45;evm.TU.supercontig_770.2	K02575+K01915+K01915+K01915+K01673+K10534+K01674+K00261+K01673+K01673
Circadian rhythm - plant	ko04712	10	43	1087	4443	evm.TU.supercontig_115.9;evm.TU.supercontig_122.30;evm.TU.supercontig_13.294;evm.TU.supercontig_152.61;evm.TU.supercontig_21.110;evm.TU.supercontig_26.81;evm.TU.supercontig_26.82;evm.TU.supercontig_3.152;evm.TU.supercontig_36.135;evm.TU.supercontig_9.55	K16241+K16240+K12127+K10143+K03097+K12124+K12124+K12130+K12118+K12121
Diterpenoid biosynthesis	ko00904	10	41	1087	4443	evm.TU.supercontig_166.2;evm.TU.supercontig_17.197;evm.TU.supercontig_189.32;evm.TU.supercontig_189.34;evm.TU.supercontig_189.35;evm.TU.supercontig_27.87;evm.TU.supercontig_32.89;evm.TU.supercontig_357.4;evm.TU.supercontig_357.6;evm.TU.supercontig_77.94	K04125+K04123+K04123+K04123+K04123+K17982+K04121+K04122+K04122+K04125
alpha-Linolenic acid metabolism	ko00592	10	38	1087	4443	evm.TU.supercontig_115.48;evm.TU.supercontig_16.196;evm.TU.supercontig_1880.1;evm.TU.supercontig_20.236;evm.TU.supercontig_21.47;evm.TU.supercontig_25.128;evm.TU.supercontig_28.58;evm.TU.supercontig_43.30;evm.TU.supercontig_50.2;evm.TU.supercontig_8.178	K01047+K10527+K10528+K00232+K05894+K00454+K05894+K00454+K00232+K07513
Phenylalanine, tyrosine and tryptophan biosynthesis	ko00400	9	50	1087	4443	C.papaya_newGene_2138;evm.TU.supercontig_1264.2;evm.TU.supercontig_19.195;evm.TU.supercontig_277.10;evm.TU.supercontig_52.159;evm.TU.supercontig_55.86;evm.TU.supercontig_78.75;evm.TU.supercontig_928.1;gevm.TU.contig_36520.1	K01626+K01850+K01657+K15227+K14455+K01626+K14454+K00766+K05359
Steroid biosynthesis	ko00100	9	27	1087	4443	evm.TU.supercontig_125.30;evm.TU.supercontig_13.142;evm.TU.supercontig_150.32;evm.TU.supercontig_150.34;evm.TU.supercontig_170.51;evm.TU.supercontig_599.2;evm.TU.supercontig_82.10;evm.TU.supercontig_9.317;evm.TU.supercontig_91.47	K00559+K08246+K00801+K00801+K00227+K00222+K07748+K07748+K01853
Carotenoid biosynthesis	ko00906	9	38	1087	4443	evm.TU.contig_43305;evm.TU.contig_44569;evm.TU.supercontig_107.106;evm.TU.supercontig_123.12;evm.TU.supercontig_1247.1;evm.TU.supercontig_1525.3;evm.TU.supercontig_28.134;evm.TU.supercontig_49.19;evm.TU.supercontig_55.146	K02291+K02291+K15746+K15747+K17911+K09843+K06444+K09843+K09838
Tyrosine metabolism	ko00350	9	45	1087	4443	evm.TU.supercontig_1695.1;evm.TU.supercontig_17.27;evm.TU.supercontig_18.114;evm.TU.supercontig_26.229;evm.TU.supercontig_29.99;evm.TU.supercontig_33.11;evm.TU.supercontig_33.12;evm.TU.supercontig_52.159;evm.TU.supercontig_78.75	K00276+K01800+K01800+K00121+K00276+K00276+K00276+K14455+K14454
Ascorbate and aldarate metabolism	ko00053	9	38	1087	4443	evm.TU.contig_44850;evm.TU.supercontig_1.107;evm.TU.supercontig_139.46;evm.TU.supercontig_186.12;evm.TU.supercontig_36.176;evm.TU.supercontig_64.104;evm.TU.supercontig_64.151;evm.TU.supercontig_69.12;evm.TU.supercontig_84.64	K12447+K00012+K00434+K08232+K00434+K00128+K12447+K00128+K00128
Biotin metabolism	ko00780	9	19	1087	4443	evm.TU.contig_30861;evm.TU.supercontig_13.277;evm.TU.supercontig_166.28;evm.TU.supercontig_20.223;evm.TU.supercontig_261.5;evm.TU.supercontig_36.9;evm.TU.supercontig_71.17;evm.TU.supercontig_85.73;evm.TU.supercontig_95.64	K00208+K00652+K09458+K02372+K09458+K01942+K01012+K00208+K00833
Lysine degradation	ko00310	8	30	1087	4443	evm.TU.supercontig_211.35;evm.TU.supercontig_33.203;evm.TU.supercontig_6.265;evm.TU.supercontig_64.104;evm.TU.supercontig_69.12;evm.TU.supercontig_82.44;evm.TU.supercontig_84.64;evm.TU.supercontig_9.234	K00626+K11420+K18826+K00128+K00128+K14157+K00128+K11423
Proteasome	ko03050	8	47	1087	4443	evm.TU.supercontig_12.82;evm.TU.supercontig_16.11;evm.TU.supercontig_179.30;evm.TU.supercontig_19.200;evm.TU.supercontig_334.5;evm.TU.supercontig_53.32;evm.TU.supercontig_54.84;evm.TU.supercontig_56.61	K06699+K03039+K11599+K03038+K03066+K02729+K02734+K06700
Ether lipid metabolism	ko00565	8	29	1087	4443	evm.TU.supercontig_115.48;evm.TU.supercontig_13.99;evm.TU.supercontig_157.62;evm.TU.supercontig_18.167;evm.TU.supercontig_25.12;evm.TU.supercontig_29.26;evm.TU.supercontig_317.5;evm.TU.supercontig_317.7	K01047+K01114+K01114+K13510+K01115+K01115+K01114+K01114
ABC transporters	ko02010	8	23	1087	4443	evm.TU.supercontig_10.70;evm.TU.supercontig_102.36;evm.TU.supercontig_102.37;evm.TU.supercontig_14.14;evm.TU.supercontig_2.263;evm.TU.supercontig_41.38;evm.TU.supercontig_57.7;gevm.TU.contig_38482.2	K05674+K05658+K05658+K05658+K05663+K05665+K05658+K05665
Selenocompound metabolism	ko00450	8	17	1087	4443	evm.TU.supercontig_103.99;evm.TU.supercontig_34.204;evm.TU.supercontig_37.81;evm.TU.supercontig_44.132;evm.TU.supercontig_8.130;evm.TU.supercontig_948.1;evm.TU.supercontig_967.2;gevm.TU.contig_28082.1	K00549+K11717+K13811+K13811+K01874+K01761+K00384+K01739
SNARE interactions in vesicular transport	ko04130	8	42	1087	4443	C.papaya_newGene_2825;C.papaya_newGene_3220;evm.TU.supercontig_1.64;evm.TU.supercontig_13.295;evm.TU.supercontig_151.43;evm.TU.supercontig_43.124;evm.TU.supercontig_435.2;evm.TU.supercontig_7.5	K08486+K08486+K08493+K08493+K08489+K08516+K08506+K08498
Fatty acid elongation	ko00062	8	23	1087	4443	C.papaya_newGene_2714;evm.TU.contig_31433;evm.TU.supercontig_101.19;evm.TU.supercontig_141.15;evm.TU.supercontig_18.250;evm.TU.supercontig_369.8;evm.TU.supercontig_55.29;evm.TU.supercontig_58.7	K10703+K10258+K01074+K15397+K01068+K10251+K10703+K15397
N-Glycan biosynthesis	ko00510	7	55	1087	4443	evm.TU.contig_43717;evm.TU.supercontig_1.403;evm.TU.supercontig_120.7;evm.TU.supercontig_1279.1;evm.TU.supercontig_33.32;evm.TU.supercontig_3592.1;evm.TU.supercontig_42.149	K00721+K00729+K01001+K01228+K00737+K01231+K12668
Tryptophan metabolism	ko00380	7	35	1087	4443	evm.TU.supercontig_211.35;evm.TU.supercontig_26.187;evm.TU.supercontig_6.340;evm.TU.supercontig_64.104;evm.TU.supercontig_69.12;evm.TU.supercontig_84.64;evm.TU.supercontig_9.164	K00626+K03781+K03781+K00128+K00128+K00128+K11816
Tropane, piperidine and pyridine alkaloid biosynthesis	ko00960	7	23	1087	4443	evm.TU.supercontig_1695.1;evm.TU.supercontig_29.99;evm.TU.supercontig_33.11;evm.TU.supercontig_33.12;evm.TU.supercontig_52.159;evm.TU.supercontig_78.75;evm.TU.supercontig_81.92	K00276+K00276+K00276+K00276+K14455+K14454+K08081
Nicotinate and nicotinamide metabolism	ko00760	7	16	1087	4443	evm.TU.contig_36006;evm.TU.supercontig_33.129;evm.TU.supercontig_39.79;evm.TU.supercontig_5.45;evm.TU.supercontig_55.133;evm.TU.supercontig_57.45;evm.TU.supercontig_84.35	K00858+K01081+K00278+K01240+K00763+K18551+K00858
Butanoate metabolism	ko00650	7	17	1087	4443	evm.TU.contig_31465;evm.TU.contig_32361;evm.TU.supercontig_13.109;evm.TU.supercontig_139.69;evm.TU.supercontig_211.35;evm.TU.supercontig_29.22;evm.TU.supercontig_743.1	K01580+K01580+K01652+K17865+K00626+K01641+K01640
One carbon pool by folate	ko00670	6	17	1087	4443	C.papaya_newGene_625;evm.TU.supercontig_116.15;evm.TU.supercontig_119.97;evm.TU.supercontig_129.14;evm.TU.supercontig_203.7;evm.TU.supercontig_29.176	K00605+K00604+K01938+K00600+K01934+K01433
Glycosylphosphatidylinositol(GPI)-anchor biosynthesis	ko00563	6	32	1087	4443	C.papaya_newGene_2798;evm.TU.supercontig_130.81;evm.TU.supercontig_14.89;evm.TU.supercontig_74.79;evm.TU.supercontig_8.131;evm.TU.supercontig_80.37	K03858+K05289+K05285+K05293+K05291+K05288
Folate biosynthesis	ko00790	6	17	1087	4443	evm.TU.supercontig_1.153;evm.TU.supercontig_189.4;evm.TU.supercontig_53.70;evm.TU.supercontig_77.51;evm.TU.supercontig_8.124;evm.TU.supercontig_96.27	K13941+K03639+K13950+K01307+K01495+K03639
Stilbenoid, diarylheptanoid and gingerol biosynthesis	ko00945	6	19	1087	4443	evm.TU.supercontig_1655.2;evm.TU.supercontig_196.14;evm.TU.supercontig_198.23;evm.TU.supercontig_2.290;evm.TU.supercontig_46.186;evm.TU.supercontig_92.62	K00588+K00517+K00517+K00487+K13065+K09754
Isoquinoline alkaloid biosynthesis	ko00950	6	22	1087	4443	evm.TU.supercontig_1695.1;evm.TU.supercontig_29.99;evm.TU.supercontig_33.11;evm.TU.supercontig_33.12;evm.TU.supercontig_52.159;evm.TU.supercontig_78.75	K00276+K00276+K00276+K00276+K14455+K14454
Thiamine metabolism	ko00730	6	16	1087	4443	evm.TU.supercontig_16.90;evm.TU.supercontig_365.5;evm.TU.supercontig_55.8;evm.TU.supercontig_59.70;evm.TU.supercontig_59.72;evm.TU.supercontig_97.56	K01662+K06928+K01662+K00878+K00878+K03146
Glycosphingolipid biosynthesis - globo series	ko00603	6	12	1087	4443	evm.TU.supercontig_1028.3;evm.TU.supercontig_163.13;evm.TU.supercontig_19.75;evm.TU.supercontig_19.76;evm.TU.supercontig_197.26;evm.TU.supercontig_774.1	K01988+K01988+K07407+K07407+K12373+K07407
Lysine biosynthesis	ko00300	6	14	1087	4443	evm.TU.supercontig_103.40;evm.TU.supercontig_18.130;evm.TU.supercontig_182.24;evm.TU.supercontig_20.71;evm.TU.supercontig_21.85;gevm.TU.contig_31068.3	K10206+K01714+K00215+K10206+K12524+K01778
Flavonoid biosynthesis	ko00941	5	24	1087	4443	evm.TU.supercontig_157.54;evm.TU.supercontig_1655.2;evm.TU.supercontig_2.290;evm.TU.supercontig_46.186;evm.TU.supercontig_92.62	K13083+K00588+K00487+K13065+K09754
Histidine metabolism	ko00340	5	22	1087	4443	evm.TU.supercontig_139.36;evm.TU.supercontig_64.104;evm.TU.supercontig_69.12;evm.TU.supercontig_84.64;evm.TU.supercontig_999.2	K00013+K00128+K00128+K00128+K01814
Pantothenate and CoA biosynthesis	ko00770	5	24	1087	4443	evm.TU.supercontig_13.109;evm.TU.supercontig_160.23;evm.TU.supercontig_34.180;evm.TU.supercontig_4.63;evm.TU.supercontig_6.137	K01652+K00826+K01464+K01598+K02201
Riboflavin metabolism	ko00740	5	11	1087	4443	evm.TU.supercontig_252.19;evm.TU.supercontig_3.344;evm.TU.supercontig_42.25;evm.TU.supercontig_55.69;gevm.TU.contig_27491.2	K14652+K14379+K14652+K14652+K11752
Other glycan degradation	ko00511	5	30	1087	4443	evm.TU.supercontig_197.26;evm.TU.supercontig_21.79;evm.TU.supercontig_540.4;evm.TU.supercontig_59.119;evm.TU.supercontig_65.36	K12373+K17108+K01190+K17108+K01206
Brassinosteroid biosynthesis	ko00905	5	11	1087	4443	evm.TU.supercontig_130.65;evm.TU.supercontig_14.209;evm.TU.supercontig_25.64;evm.TU.supercontig_56.108;evm.TU.supercontig_75.66	K12639+K12640+K12638+K09591+K15639
Arachidonic acid metabolism	ko00590	5	14	1087	4443	evm.TU.supercontig_115.48;evm.TU.supercontig_71.15;evm.TU.supercontig_74.21;evm.TU.supercontig_74.22;evm.TU.supercontig_78.47	K01047+K00432+K00432+K00432+K18592
Linoleic acid metabolism	ko00591	4	20	1087	4443	evm.TU.supercontig_115.48;evm.TU.supercontig_25.128;evm.TU.supercontig_43.30;evm.TU.supercontig_58.126	K01047+K00454+K00454+K15718
Limonene and pinene degradation	ko00903	4	13	1087	4443	evm.TU.supercontig_196.14;evm.TU.supercontig_198.23;evm.TU.supercontig_64.104;evm.TU.supercontig_84.64	K00517+K00517+K00128+K00128
Photosynthesis - antenna proteins	ko00196	4	17	1087	4443	evm.TU.supercontig_163.22;evm.TU.supercontig_19.185;evm.TU.supercontig_42.88;evm.TU.supercontig_80.117	K08915+K08915+K08917+K08914
Non-homologous end-joining	ko03450	4	11	1087	4443	evm.TU.supercontig_157.48;evm.TU.supercontig_18.115;evm.TU.supercontig_58.53;evm.TU.supercontig_77.50	K10866+K10885+K10886+K10884
Vitamin B6 metabolism	ko00750	4	16	1087	4443	evm.TU.contig_43142;evm.TU.supercontig_216.17;evm.TU.supercontig_216.18;evm.TU.supercontig_535.4	K06215+K08681+K08681+K00831
Cutin, suberine and wax biosynthesis	ko00073	4	23	1087	4443	evm.TU.supercontig_11.16;evm.TU.supercontig_32.117;evm.TU.supercontig_33.70;evm.TU.supercontig_41.48	K15398+K13356+K15402+K15404
Sulfur relay system	ko04122	4	18	1087	4443	evm.TU.supercontig_12.256;evm.TU.supercontig_189.4;evm.TU.supercontig_84.62;evm.TU.supercontig_96.27	K11996+K03639+K00566+K03639
Valine, leucine and isoleucine biosynthesis	ko00290	4	13	1087	4443	evm.TU.supercontig_13.109;evm.TU.supercontig_160.23;evm.TU.supercontig_5.116;evm.TU.supercontig_59.7	K01652+K00826+K01754+K01703
Regulation of autophagy	ko04140	4	29	1087	4443	C.papaya_newGene_268;evm.TU.supercontig_3.190;evm.TU.supercontig_42.101;evm.TU.supercontig_9.235	K08331+K08331+K08331+K08342
Taurine and hypotaurine metabolism	ko00430	4	11	1087	4443	evm.TU.contig_31465;evm.TU.contig_32361;evm.TU.supercontig_14.34;evm.TU.supercontig_78.47	K01580+K01580+K10712+K18592
Glycosaminoglycan degradation	ko00531	4	22	1087	4443	C.papaya_newGene_420;evm.TU.supercontig_125.32;evm.TU.supercontig_197.26;evm.TU.supercontig_35.44	K07964+K01205+K12373+K01205
Lipoic acid metabolism	ko00785	3	6	1087	4443	evm.TU.supercontig_221.14;evm.TU.supercontig_221.9;evm.TU.supercontig_64.28	K03644+K03644+K03801
Synthesis and degradation of ketone bodies	ko00072	3	5	1087	4443	evm.TU.supercontig_211.35;evm.TU.supercontig_29.22;evm.TU.supercontig_743.1	K00626+K01641+K01640
Zeatin biosynthesis	ko00908	3	16	1087	4443	evm.TU.supercontig_126.29;evm.TU.supercontig_2087.1;evm.TU.supercontig_47.73	K00279+K00279+K00791
C5-Branched dibasic acid metabolism	ko00660	2	5	1087	4443	evm.TU.supercontig_13.109;evm.TU.supercontig_59.7	K01652+K01703
Sesquiterpenoid and triterpenoid biosynthesis	ko00909	2	23	1087	4443	evm.TU.supercontig_150.32;evm.TU.supercontig_150.34	K00801+K00801
Degradation of aromatic compounds	ko01220	2	11	1087	4443	evm.TU.supercontig_2.290;evm.TU.supercontig_26.229	K00487+K00121
Flavone and flavonol biosynthesis	ko00944	1	2	1087	4443	evm.TU.supercontig_157.54	K13083
Isoflavonoid biosynthesis	ko00943	1	2	1087	4443	evm.TU.supercontig_6.81	K13260
Caffeine metabolism	ko00232	1	2	1087	4443	evm.TU.supercontig_54.21	K00365
Glycosphingolipid biosynthesis - ganglio series	ko00604	1	8	1087	4443	evm.TU.supercontig_197.26	K12373
Monoterpenoid biosynthesis	ko00902	1	4	1087	4443	evm.TU.supercontig_18.202	K15095
