# Supplementary material for: Transcriptomic analysis reveals key factors in fruit ripening and rubbery texture caused by 1-MCP in papaya
Source: BMC Plant Biol. 2019 Jul 12;19:309. doi: 10.1186/s12870-019-1904-x (PMC6626363; doi:10.1186/s12870-019-1904-x)
Supplement: Supplementary file 12 — Data S3. DEGs during fruit ripening enriched in cell wall metabolism term and pathways. (XLSX 51 kb) [file 12870_2019_1904_MOESM12_ESM.xlsx]

## Sheet: liglin
Supplemental data 3: DEGs during fruit ripening enriched in cell wall metabolism term and pathways
	#ID	T01_T02_T03_vs_T04_T05_T06_DESeq_log2FC	T01_T02_T03_vs_T07_T08_T09_DESeq_log2FC	T04_T05_T06_vs_T10_T11_T12_DESeq_log2FC	T04_T05_T06_vs_T16_T17_T18_DESeq_log2FC	T07_T08_T09_vs_T13_T14_T15_DESeq_log2FC	T07_T08_T09_vs_T19_T20_T21_DESeq_log2FC	Swiss_Prot_annotation	NR_annotation
PAL	evm.TU.supercontig_390.3	--	1.00622	--	--	-2.31692	-0.425167	Phenylalanine ammonia-lyase 1 GN=PAL1 OS=Glycine max (Soybean) PE=3 SV=1	PHE ammonia lyase 1 [Theobroma cacao]
4-coumarate-CoA ligase	evm.TU.supercontig_233.15	0.01336	1.83915	0.393026	-0.366419	-0.849143	-1.53803	4-coumarate--CoA ligase 1 GN=4CL1 OS=Nicotiana tabacum (Common tobacco) PE=2 SV=1	4-coumarate:CoA ligase 4 [Betula pendula]
	evm.TU.supercontig_2471.2	1.15922	2.95433	-0.949774	-0.271159	-2.31346	-3.74445	4-coumarate--CoA ligase 1 GN=4CL1 OS=Nicotiana tabacum (Common tobacco) PE=2 SV=1	PREDICTED: 4-coumarate--CoA ligase 1-like [Citrus sinensis]
	evm.TU.supercontig_65.40	1.48864	0.78502	-1.36714	-2.34002	-0.662368	-1.6713	4-coumarate--CoA ligase-like 7 GN=4CLL7 OS=Arabidopsis thaliana (Mouse-ear cress) PE=1 SV=1	AMP-dependent synthetase and ligase family protein isoform 1 [Theobroma cacao]
	evm.TU.supercontig_95.61	-1.17696	-1.85861	0.728753	0.752837	1.10769	1.75087	4-coumarate--CoA ligase 1 GN=4CL1 OS=Nicotiana tabacum (Common tobacco) PE=2 SV=1	hypothetical protein JCGZ_08679 [Jatropha curcas]
	evm.TU.supercontig_13.155	-0.947786	-1.67282	0.341523	0.531738	1.21577	1.21213	4-coumarate--CoA ligase-like 9 GN=4CLL9 OS=Arabidopsis thaliana (Mouse-ear cress) PE=1 SV=2	AMP dependent CoA ligase, putative [Ricinus communis]
cinnamate-4-hydroxylase	evm.TU.supercontig_2.290	-0.690873	1.57608	1.13798	1.40235	-0.530526	-0.285848	Trans-cinnamate 4-monooxygenase GN=CYP73A1 OS=Helianthus tuberosus (Jerusalem artichoke) PE=1 SV=1	hypothetical protein JCGZ_17318 [Jatropha curcas]
chalcone synthase	evm.TU.supercontig_2.113	--	3.17342	--	0.60917	-5.47966	-3.89915	Non-functional NADPH-dependent codeinone reductase 2 GN=COR2 OS=Papaver somniferum (Opium poppy) PE=1 SV=1	hypothetical protein CICLE_v10017512mg [Citrus clementina]
	evm.TU.contig_30379	-1.40456	-3.63563	1.03437	2.73143	--	3.5041	Non-functional NADPH-dependent codeinone reductase 2 GN=COR2 OS=Papaver somniferum (Opium poppy) PE=1 SV=1	hypothetical protein JCGZ_04830 [Jatropha curcas]
cinnamoyl-CoA reductase	evm.TU.contig_40679	1.9256	0.813597	-2.414	-2.3789	-1.50468	-1.67511	Cinnamoyl-CoA reductase 1 GN=T24D18.5 OS=Arabidopsis thaliana (Mouse-ear cress) PE=1 SV=1	PREDICTED: cinnamoyl-CoA reductase 1-like [Prunus mume]
	evm.TU.supercontig_1.177	-1.53214	0.729708	0.66764	1.4946	-1.40679	-1.12322	Tetraketide alpha-pyrone reductase 2 GN=T26J14.11 OS=Arabidopsis thaliana (Mouse-ear cress) PE=1 SV=1	cinnamoyl-CoA reductase, putative [Ricinus communis]
	evm.TU.supercontig_10.86	2.05697	1.38323	-2.24186	-2.21099	-2.27811	-1.95716	Cinnamoyl-CoA reductase 2 GN=CCR2 OS=Arabidopsis thaliana (Mouse-ear cress) PE=1 SV=1	hypothetical protein CISIN_1g0264181mg, partial [Citrus sinensis]
	evm.TU.supercontig_246.14	1.97359	0.164167	-1.22002	-2.4377	-0.484602	-0.835554	Tetraketide alpha-pyrone reductase 1 GN=F23E12.20 OS=Arabidopsis thaliana (Mouse-ear cress) PE=2 SV=1	cinnamoyl-CoA reductase family protein [Populus trichocarpa]
	evm.TU.supercontig_199.3	0.389724	-0.382545	0.296524	0.0972672	0.767956	1.30865	Cinnamoyl-CoA reductase 1 GN=T24D18.5 OS=Arabidopsis thaliana (Mouse-ear cress) PE=1 SV=1	PREDICTED: cinnamoyl-CoA reductase 2-like isoform X2 [Prunus mume]
COMT	evm.TU.supercontig_3.161	0.193337	1.31375	-0.608278	-0.142065	-2.12499	-1.67716	Caffeic acid 3-O-methyltransferase GN=COMT1 OS=Rosa chinensis (China rose) PE=2 SV=1	Caffeic acid 3-O-methyltransferase [Gossypium arboreum]
ferulate 5-hydroxylase	evm.TU.supercontig_6.209	5.99137	5.62262	-1.38026	-8.0718	-0.644297	-4.9163	Cytochrome P450 84A1 GN=F23E13.110 OS=Arabidopsis thaliana (Mouse-ear cress) PE=1 SV=1	ferulate 5-hydroxylase [Camptotheca acuminata]
flavonoid 3-O-glucosyltransferase	evm.TU.supercontig_1056.1	1.16674	-1.69633	-2.51989	-2.76738	2.73184	--	UDP-glucose flavonoid 3-O-glucosyltransferase 6 {ECO:0000303|PubMed:18487633} OS=Fragaria ananassa (Strawberry) PE=1 SV=1	UDP-glucosyltransferase, putative [Theobroma cacao]
	evm.TU.supercontig_8.227	-2.03966	-0.834383	1.70682	2.12405	0.443818	0.925106	Putative UDP-glucose flavonoid 3-O-glucosyltransferase 3 {ECO:0000250|UniProtKB:Q2V6K0} OS=Fragaria ananassa (Strawberry) PE=2 SV=1	PREDICTED: anthocyanidin 3-O-glucosyltransferase 2-like [Populus euphratica]
	evm.TU.supercontig_8.229	0.458821	-0.276241	0.433981	-0.0255366	0.641016	1.10697	UDP-glucose flavonoid 3-O-glucosyltransferase 6 {ECO:0000303|PubMed:18487633} OS=Fragaria ananassa (Strawberry) PE=1 SV=1	PREDICTED: UDP-glucose flavonoid 3-O-glucosyltransferase 6-like [Citrus sinensis]
	evm.TU.supercontig_8.266	2.9882	2.71696	-2.14709	-1.36191	-2.37026	-2.60049	UDP-glucose flavonoid 3-O-glucosyltransferase 6 {ECO:0000303|PubMed:18487633} OS=Fragaria ananassa (Strawberry) PE=1 SV=1	hypothetical protein POPTR_0016s01620g [Populus trichocarpa]
phenylalanine	evm.TU.contig_36964	--	4.43062	--	--	-1.39014	-5.63719	Peroxidase N1 (Precursor) OS=Nicotiana tabacum (Common tobacco) PE=1 SV=1	PREDICTED: peroxidase N1 [Nicotiana tomentosiformis]
	evm.TU.supercontig_75.24	0.653863	4.5205	-0.618333	-1.60377	-3.38432	-6.35469	Peroxidase 25 (Precursor) GN=T26J13.7 OS=Arabidopsis thaliana (Mouse-ear cress) PE=2 SV=2	hypothetical protein CICLE_v10008925mg [Citrus clementina]
	evm.TU.supercontig_8.232	3.65991	3.66675	-0.861231	-4.87713	1.30275	-3.73582	Peroxidase 3 (Precursor) GN=YUP8H12.13 OS=Arabidopsis thaliana (Mouse-ear cress) PE=2 SV=1	BnaC08g44140D [Brassica napus]
	evm.TU.supercontig_845.4	-0.166452	-1.10146	0.999748	-0.556362	2.33174	1.53185	Peroxidase 43 (Precursor) OS=Arabidopsis thaliana (Mouse-ear cress) PE=3 SV=2	PREDICTED: peroxidase 43-like [Citrus sinensis]
	evm.TU.supercontig_9.35	--	2.61596	--	--	-0.986872	-3.04007	Peroxidase 40 (Precursor) OS=Arabidopsis thaliana (Mouse-ear cress) PE=2 SV=2	class III peroxidase [Gossypium hirsutum]
	evm.TU.supercontig_23.12	2.48387	2.68033	-1.42187	-2.2001	-0.878907	-1.01092	Peroxidase 16 (Precursor) GN=F19F24.18 OS=Arabidopsis thaliana (Mouse-ear cress) PE=1 SV=2	uncharacterized protein LOC100793327 precursor [Glycine max]
	evm.TU.supercontig_468.4	2.69215	3.31489	--	--	-6.62613	#NAME?	Peroxidase N1 (Precursor) OS=Nicotiana tabacum (Common tobacco) PE=1 SV=1	Cationic peroxidase 2 precursor, putative [Ricinus communis]
	evm.TU.supercontig_171.8	-0.482274	0.876138	-0.726708	-1.63942	-0.618662	-2.79998	Peroxidase 55 (Precursor) GN=MUA22.13 OS=Arabidopsis thaliana (Mouse-ear cress) PE=1 SV=1	PREDICTED: peroxidase 55-like [Vitis vinifera]
	evm.TU.supercontig_19.109	-1.17099	-0.302996	0.804753	3.01532	1.19656	4.40816	Peroxidase 4 {ECO:0000250|UniProtKB:Q42578} (Precursor) OS=Vitis vinifera (Grape) PE=1 SV=1	PREDICTED: peroxidase 4-like [Nelumbo nucifera]
	evm.TU.supercontig_55.82	-1.02804	-2.34396	0.0583362	1.55945	2.67407	2.08058	Peroxidase 17 (Precursor) GN=F14M13.18 OS=Arabidopsis thaliana (Mouse-ear cress) PE=2 SV=1	Peroxidase superfamily protein [Theobroma cacao]
	evm.TU.supercontig_6.431	-1.85434	-3.92497	0.85068	1.81745	2.80936	3.91971	Peroxidase 20 (Precursor) GN=T32F12.24 OS=Arabidopsis thaliana (Mouse-ear cress) PE=2 SV=1	Peroxidase 20 -like protein [Gossypium arboreum]
	evm.TU.supercontig_110.9	-0.613282	-1.14856	-0.10473	1.21178	1.22285	1.99089	Primary amine oxidase (Precursor) OS=Pisum sativum (Garden pea) PE=1 SV=1	Copper amine oxidase family protein isoform 2 [Theobroma cacao]
	evm.TU.supercontig_119.99	0.146939	-3.77742	-0.350395	-0.112981	-0.193469	2.4232	Peroxidase 23 (Precursor) GN=T19C21.12 OS=Arabidopsis thaliana (Mouse-ear cress) PE=2 SV=1	PREDICTED: peroxidase 15-like [Citrus sinensis]
	evm.TU.supercontig_14.86	-1.77314	-1.22583	0.472284	1.0021	-1.3416	-0.888949	Peroxidase 31 (Precursor) OS=Arabidopsis thaliana (Mouse-ear cress) PE=2 SV=1	Peroxidase 31, putative [Theobroma cacao]
	evm.TU.supercontig_146.16	-0.625145	-2.15375	0.463511	0.676549	1.32902	1.6479	G-protein coupled receptor 1 GN=GCR1 OS=Arabidopsis thaliana (Mouse-ear cress) PE=1 SV=1	G-protein coupled receptor 1, partial [Carica papaya]
	evm.TU.supercontig_152.14	-1.54158	-4.69431	1.58288	2.77967	3.12393	2.3157	Peroxidase 42 (Precursor) OS=Arabidopsis thaliana (Mouse-ear cress) PE=1 SV=2	PREDICTED: peroxidase 42-like [Eucalyptus grandis]
	evm.TU.supercontig_1655.2	-1.29153	-0.556421	0.844576	0.967935	1.07895	0.527347	Probable caffeoyl-CoA O-methyltransferase At4g26220 GN=At4g26220 OS=Arabidopsis thaliana (Mouse-ear cress) PE=2 SV=1	o-methyltransferase, putative [Ricinus communis]
	evm.TU.supercontig_1695.1	-1.80424	0.677616	2.1118	2.55088	-0.0253484	0.251826	Primary amine oxidase (Precursor) GN=At1g62810 OS=Arabidopsis thaliana (Mouse-ear cress) PE=2 SV=1	hypothetical protein POPTR_0001s07880g [Populus trichocarpa]

## Sheet: Hemicelluloses
			T01_T02_T03_vs_T04_T05_T06_DESeq_log2FC	T01_T02_T03_vs_T07_T08_T09_DESeq_log2FC	T04_T05_T06_vs_T10_T11_T12_DESeq_log2FC	T07_T08_T09_vs_T13_T14_T15_DESeq_log2FC	T04_T05_T06_vs_T16_T17_T18_DESeq_log2FC	T07_T08_T09_vs_T19_T20_T21_DESeq_log2FC	Pfam_annotation	Swiss_Prot_annotation	NR_annotation
			Control 3d-0d	Control 6d-0d	1-MCP 2h 1d-Control 1d	1-MCP 2h 6d-Control 6d	1-MCP 16h 1d-Control 1d	1-MCP 16h 6d-Control 6d
Hemicelluloses	EXP:expansin	evm.TU.supercontig_1.419	3.09322	1.00081	-1.09054	-0.097786	-3.89541	-0.54122	Pollen allergen;; Rare lipoprotein A (RlpA)-like double-psi beta-barrel	Expansin-A4 (Precursor) GN=F17A14.7 OS=Arabidopsis thaliana (Mouse-ear cress) PE=1 SV=1	PREDICTED: expansin-A4 [Nelumbo nucifera]
		evm.TU.supercontig_119.14	--	1.1847	--	-2.02867	--	-1.92944	Pollen allergen;; Rare lipoprotein A (RlpA)-like double-psi beta-barrel	Expansin-A15 (Precursor) GN=T17M13.26 OS=Arabidopsis thaliana (Mouse-ear cress) PE=2 SV=2	PREDICTED: expansin-A15-like [Nelumbo nucifera]
		evm.TU.supercontig_81.134	--	2.77558	--	-2.85205	--	-3.98503	Pollen allergen;; Rare lipoprotein A (RlpA)-like double-psi beta-barrel	Expansin-A4 (Precursor) GN=F17A14.7 OS=Arabidopsis thaliana (Mouse-ear cress) PE=1 SV=1	hypothetical protein L484_025251 [Morus notabilis]
		evm.TU.supercontig_178.23	1.70994	-0.757955	-0.601145	--	0.12306	1.55086	Pollen allergen;; Rare lipoprotein A (RlpA)-like double-psi beta-barrel	Expansin-A13 (Precursor) GN=T17B22.9 OS=Arabidopsis thaliana (Mouse-ear cress) PE=2 SV=2	Alpha-expansin 13, putative [Theobroma cacao]
		evm.TU.supercontig_26.280	1.39615	2.59621	-0.754681	-0.019217	-5.42229	-4.09917	Pollen allergen;; Rare lipoprotein A (RlpA)-like double-psi beta-barrel	Expansin-A11 (Precursor) OS=Arabidopsis thaliana (Mouse-ear cress) PE=2 SV=1	Alpha-expansin 11 precursor, putative [Ricinus communis]
		evm.TU.supercontig_19.63	0.365911	2.12462	0.27274	-1.50136	-1.82083	-3.65639	Pollen allergen;; Rare lipoprotein A (RlpA)-like double-psi beta-barrel	Expansin-A8 (Precursor) GN=T2P4.4 OS=Arabidopsis thaliana (Mouse-ear cress) PE=2 SV=1	expansin 2 [Ziziphus jujuba]
		evm.TU.supercontig_2.303	-0.14236	-0.701625	1.02184	1.0417	-0.016565	1.12268	Pollen allergen;; Rare lipoprotein A (RlpA)-like double-psi beta-barrel	Expansin-A8 (Precursor) GN=T2P4.4 OS=Arabidopsis thaliana (Mouse-ear cress) PE=2 SV=1	hypothetical protein MIMGU_mgv1a012336mg [Erythranthe guttata]
		evm.TU.supercontig_260.6	-2.59476	0.25124	1.58761	-1.507	3.05825	-0.193809	Pollen allergen;; Rare lipoprotein A (RlpA)-like double-psi beta-barrel	Expansin-A4 (Precursor) GN=F17A14.7 OS=Arabidopsis thaliana (Mouse-ear cress) PE=1 SV=1	Expansin A4, ALPHA 1.6,EXPA4 [Theobroma cacao]
	UDP-D-xylose 4-epimerase (MUR4 ）	evm.TU.supercontig_285.6	2.62801	1.52013	-1.87699	-0.833695	-3.17486	-1.93538	NAD dependent epimerase/dehydratase family;; UDP-glucose 4-epimerase C-term subunit;; Polysaccharide biosynthesis protein;; short chain dehydrogenase;; RmlD substrate binding domain;; Male sterility protein;; 3-beta hydroxysteroid dehydrogenase/isomerase family	UDP-arabinose 4-epimerase 1 GN=MUR4 OS=Arabidopsis thaliana (Mouse-ear cress) PE=1 SV=1	PREDICTED: UDP-arabinose 4-epimerase 1 [Prunus mume]
	endoglucanase (EGase);	evm.TU.supercontig_2.231	5.45369	6.56786	-1.65727	-3.69922	-4.07863	-4.0624	Glycosyl hydrolase family 9	Endoglucanase 8 (Precursor) GN=CEL1 OS=Arabidopsis thaliana (Mouse-ear cress) PE=2 SV=1	hypothetical protein JCGZ_04735 [Jatropha curcas]
		evm.TU.supercontig_180.8	0.0641779	4.05551	-1.03513	-2.64265	-2.32766	-4.83408	Glycosyl hydrolase family 9	Endoglucanase (Precursor) OS=Phaseolus vulgaris (Kidney bean) PE=2 SV=2	cellulase [Sambucus nigra]
		evm.TU.supercontig_17.23	0.243355	-2.75066	-0.535426	0.631672	-1.16832	1.12943	Glycosyl hydrolase family 9	Endoglucanase 25 GN=K2I5.8 OS=Arabidopsis thaliana (Mouse-ear cress) PE=1 SV=1	glycoside hydrolase family 9 A2 [Gossypium hirsutum]
		gevm.TU.contig_27379.2	-1.37781	-3.03565	1.72348	4.3725	0.0704892	3.10299	Glycosyl hydrolase family 9;; Carbohydrate binding domain CBM49	Endoglucanase 6 (Precursor) GN=At1g64390 OS=Arabidopsis thaliana (Mouse-ear cress) PE=2 SV=2	endo-glucanase 2 family protein [Populus trichocarpa]
		evm.TU.supercontig_3.307	-1.61983	-2.58309	1.13456	3.32655	0.260902	1.23971	Glycosyl hydrolase family 9	Endoglucanase 8 (Precursor) GN=CEL1 OS=Arabidopsis thaliana (Mouse-ear cress) PE=2 SV=1	PREDICTED: endoglucanase 8-like [Citrus sinensis]
	β-galactosidase	evm.TU.supercontig_93.34	4.19284	1.25089	-0.669091	0.260412	-5.91572	-1.17653	Glycosyl hydrolases family 35;; Beta-galactosidase;; Beta-galactosidase jelly roll domain;; Glycosyl hydrolases family 2, sugar binding domain	Beta-galactosidase (Precursor) OS=Malus domestica (Apple) PE=1 SV=1	beta-galactosidase [Carica papaya]
		evm.TU.supercontig_37.20	2.52054	4.83335	-0.29564	0.0534241	-2.56361	-3.04392	Glycosyl hydrolases family 35	Beta-galactosidase 10 (Precursor) GN=BGAL10 OS=Arabidopsis thaliana (Mouse-ear cress) PE=2 SV=1	PREDICTED: beta-galactosidase 10 [Vitis vinifera]
		evm.TU.supercontig_92.35	1.7954	0.307529	-1.59412	-0.407648	-2.84287	-0.448849	Raffinose synthase or seed imbibition protein Sip1	Probable galactinol--sucrose galactosyltransferase 2 GN=T8H10.120 OS=Arabidopsis thaliana (Mouse-ear cress) PE=2 SV=2	PREDICTED: probable galactinol--sucrose galactosyltransferase 2-like isoform X1 [Citrus sinensis]
		evm.TU.supercontig_19.75	1.38448	0.572639	-1.39578	-0.900186	-1.27585	-0.786607	--	--	hypothetical protein CICLE_v10034010mg [Citrus clementina]
		evm.TU.supercontig_19.76	1.12713	0.061703	-1.05371	-0.440309	-1.2304	-0.290268	--	Alpha-galactosidase (Precursor) GN=OSJNBa0041P03 OS=Oryza sativa subsp. japonica (Rice) PE=1 SV=1	PREDICTED: alpha-galactosidase [Populus euphratica]
		evm.TU.supercontig_774.1	0.218905	-2.92605	-0.55057	0.0603994	-0.113846	1.79783	Melibiase	Alpha-galactosidase (Precursor) OS=Coffea arabica (Arabian coffee) PE=1 SV=1	alpha-galactosidase [Carica papaya]
		evm.TU.supercontig_27.80	-0.221452	0.312757	-0.100373	-0.925362	0.177607	-1.03113	Melibiase	Alpha-galactosidase (Precursor) OS=Coffea arabica (Arabian coffee) PE=1 SV=1	hypothetical protein PRUPE_ppa007136mg [Prunus persica]
		evm.TU.supercontig_25.57	-0.277589	-2.91069	0.528292	0.873423	-0.418954	1.44436	Glycosyl hydrolases family 35;; Galactose binding lectin domain;; Beta-galactosidase;; Glycosyl hydrolases family 2, sugar binding domain	Beta-galactosidase 1 (Precursor) GN=BGAL1 OS=Arabidopsis thaliana (Mouse-ear cress) PE=1 SV=1	beta-galactosidase pBG(a) [Carica papaya]
		evm.TU.supercontig_64.121	-0.299698	-0.341818	0.65955	0.545831	1.30328	0.862745	Glycosyl hydrolases family 35;; Galactose binding lectin domain;; Beta-galactosidase;; Beta-galactosidase jelly roll domain;; Glycosyl hydrolases family 2, sugar binding domain	Beta-galactosidase 16 (Precursor) GN=BGAL16 OS=Arabidopsis thaliana (Mouse-ear cress) PE=2 SV=2	beta-galactosidase family protein [Populus trichocarpa]
		evm.TU.supercontig_33.46	-0.493764	0.601257	-0.417038	-0.638986	-0.402416	-1.60749	Melibiase;; Ricin-type beta-trefoil lectin domain	Alpha-galactosidase (Precursor) OS=Coffea arabica (Arabian coffee) PE=1 SV=1	hypothetical protein CISIN_1g006587mg [Citrus sinensis]
		evm.TU.supercontig_150.58	-0.627424	-4.11251	1.01724	3.16477	1.33358	4.41981	Beta-galactosidase jelly roll domain;; Glycosyl hydrolases family 2, sugar binding domain	Beta-galactosidase 3 (Precursor) OS=Arabidopsis thaliana (Mouse-ear cress) PE=1 SV=1	PREDICTED: beta-galactosidase 3 [Vitis vinifera]
		evm.TU.supercontig_540.4	-0.672681	-1.17942	0.710863	0.819445	0.381683	1.04355	Glycosyl hydrolases family 2, sugar binding domain	--	hypothetical protein VITISV_024604 [Vitis vinifera]
		evm.TU.supercontig_83.27	-1.00387	-0.557287	0.773549	0.172367	1.0772	0.598742	Galactose binding lectin domain	Beta-galactosidase 9 (Precursor) GN=BGAL9 OS=Arabidopsis thaliana (Mouse-ear cress) PE=2 SV=1	PREDICTED: beta-galactosidase 9 [Prunus mume]
		evm.TU.contig_32583	-1.07045	-4.5605	1.64053	3.30605	1.70163	4.84905	Glycosyl hydrolases family 35;; Beta-galactosidase	Beta-galactosidase 3 (Precursor) OS=Arabidopsis thaliana (Mouse-ear cress) PE=1 SV=1	PREDICTED: beta-galactosidase 3 [Vitis vinifera]
		evm.TU.supercontig_6.189	-1.29058	0.826402	--	-2.10954	0.849256	-3.9326	Glycosyl hydrolases family 35;; Galactose binding lectin domain;; Beta-galactosidase	Beta-galactosidase 3 (Precursor) OS=Arabidopsis thaliana (Mouse-ear cress) PE=1 SV=1	Beta-galactosidase 3 isoform 1 [Theobroma cacao]
		evm.TU.supercontig_83.28	-1.5369	-1.80194	1.10742	0.860311	1.07099	1.3192	Glycosyl hydrolases family 35	Beta-galactosidase 9 (Precursor) GN=BGAL9 OS=Arabidopsis thaliana (Mouse-ear cress) PE=2 SV=1	PREDICTED: beta-galactosidase 9 isoform X2 [Nelumbo nucifera]
		evm.TU.supercontig_99.11	-3.20599	-0.953597	3.56494	3.12278	2.54804	1.51217	Glycosyl hydrolases family 35;; Beta-galactosidase;; Galactose binding lectin domain	Beta-galactosidase 5 (Precursor) OS=Oryza sativa subsp. japonica (Rice) PE=2 SV=1	beta-galactosidase, putative [Ricinus communis]
	Xylanase inhibitor	evm.TU.supercontig_37.58	9.22692	5.7611	-7.24754	-4.99535	-10.735	-6.20585	Xylanase inhibitor N-terminal;; Xylanase inhibitor C-terminal;; Eukaryotic aspartyl protease	Aspartic proteinase nepenthesin-1 (Precursor) GN=nep1 OS=Nepenthes gracilis (Slender pitcher plant) PE=1 SV=1	aspartyl protease family protein [Populus trichocarpa]
		evm.TU.supercontig_3.439	3.37366	4.85346	-2.01923	-2.69841	-2.80977	-4.98024	Xylanase inhibitor N-terminal;; Xylanase inhibitor C-terminal;; Eukaryotic aspartyl protease	Protein ASPARTIC PROTEASE IN GUARD CELL 1 (Precursor) GN=ASPG1 OS=Arabidopsis thaliana (Mouse-ear cress) PE=1 SV=1	Eukaryotic aspartyl protease family protein isoform 1 [Theobroma cacao]
		evm.TU.supercontig_5.122	3.12004	2.63345	-2.13247	-1.20932	-4.24029	-3.10002	Eukaryotic aspartyl protease;; Xylanase inhibitor N-terminal;; Xylanase inhibitor C-terminal	Aspartic proteinase-like protein 2 (Precursor) GN=At1g65240 OS=Arabidopsis thaliana (Mouse-ear cress) PE=1 SV=2	PREDICTED: aspartic proteinase-like protein 2 [Prunus mume]
		evm.TU.supercontig_1.430	1.41748	--	0.467756	2.8474	-0.203292	2.43609	Xylanase inhibitor C-terminal;; Xylanase inhibitor N-terminal;; Eukaryotic aspartyl protease	Aspartic proteinase PCS1 (Precursor) GN=T7H20.240 OS=Arabidopsis thaliana (Mouse-ear cress) PE=2 SV=1	hypothetical protein PRUPE_ppa006030mg [Prunus persica]
		evm.TU.supercontig_1.206	0.871497	-5.89343	-0.0119098	4.07151	-1.03464	5.54284	Xylanase inhibitor N-terminal;; Xylanase inhibitor C-terminal;; Eukaryotic aspartyl protease	Protein ASPARTIC PROTEASE IN GUARD CELL 1 (Precursor) GN=ASPG1 OS=Arabidopsis thaliana (Mouse-ear cress) PE=1 SV=1	hypothetical protein JCGZ_18299 [Jatropha curcas]
		evm.TU.supercontig_16.18	0.235429	-0.646291	-0.272165	0.667567	0.182236	1.02396	Xylanase inhibitor N-terminal;; Xylanase inhibitor C-terminal	Basic 7S globulin low kDa subunit (Precursor) GN=BG OS=Glycine max (Soybean) PE=1 SV=2	Eukaryotic aspartyl protease family protein, putative [Theobroma cacao]
		evm.TU.supercontig_21.124	0.172641	-0.991042	-0.331611	1.01656	-0.0994869	1.30652	Eukaryotic aspartyl protease;; Xylanase inhibitor C-terminal;; Xylanase inhibitor N-terminal	Aspartic proteinase-like protein 2 (Precursor) GN=At1g65240 OS=Arabidopsis thaliana (Mouse-ear cress) PE=1 SV=2	Eukaryotic aspartyl protease family protein isoform 1 [Theobroma cacao]
		evm.TU.supercontig_1.229	0.0604285	1.51946	-1.23578	-4.12724	-0.774855	-2.79979	Xylanase inhibitor C-terminal;; Xylanase inhibitor N-terminal;; Eukaryotic aspartyl protease	Aspartic proteinase nepenthesin-2 (Precursor) GN=nep2 OS=Nepenthes gracilis (Slender pitcher plant) PE=1 SV=1	hypothetical protein JCGZ_18279 [Jatropha curcas]
		evm.TU.supercontig_13.23	-0.574492	0.862265	1.2832	0.494255	1.7628	1.20758	Xylanase inhibitor C-terminal;; Xylanase inhibitor N-terminal;; Eukaryotic aspartyl protease	Protein ASPARTIC PROTEASE IN GUARD CELL 1 (Precursor) GN=ASPG1 OS=Arabidopsis thaliana (Mouse-ear cress) PE=1 SV=1	hypothetical protein CICLE_v10019848mg [Citrus clementina]
		evm.TU.supercontig_6.305	-0.670288	-0.776329	0.226821	1.23672	1.14745	1.19919	Xylanase inhibitor N-terminal;; Eukaryotic aspartyl protease;; Xylanase inhibitor C-terminal	Aspartic proteinase-like protein 1 (Precursor) GN=At5g10080 OS=Arabidopsis thaliana (Mouse-ear cress) PE=1 SV=1	hypothetical protein F383_03930 [Gossypium arboreum]
		evm.TU.supercontig_96.26	-0.905079	-2.83552	0.253202	1.29341	0.384618	1.26967	Xylanase inhibitor N-terminal;; Xylanase inhibitor C-terminal;; Eukaryotic aspartyl protease	Protein ASPARTIC PROTEASE IN GUARD CELL 1 (Precursor) GN=ASPG1 OS=Arabidopsis thaliana (Mouse-ear cress) PE=1 SV=1	PREDICTED: protein ASPARTIC PROTEASE IN GUARD CELL 1 [Populus euphratica]
		evm.TU.supercontig_64.106	-1.51613	-0.49617	0.869462	2.69149	2.22397	2.1335	Xylanase inhibitor N-terminal;; Eukaryotic aspartyl protease;; Xylanase inhibitor C-terminal	Aspartic proteinase Asp1 (Precursor) GN=OsJ_031884 OS=Oryza sativa subsp. japonica (Rice) PE=2 SV=1	PREDICTED: aspartic proteinase Asp1-like isoform X2 [Citrus sinensis]
		evm.TU.supercontig_13.8	-1.58706	-1.02562	0.717941	-0.1499	1.56063	0.227239	Xylanase inhibitor N-terminal;; Eukaryotic aspartyl protease;; Xylanase inhibitor C-terminal	Aspartic proteinase Asp1 (Precursor) GN=OsJ_031884 OS=Oryza sativa subsp. japonica (Rice) PE=2 SV=1	hypothetical protein JCGZ_05872 [Jatropha curcas]
		evm.TU.supercontig_684.2	-2.4448	-2.82851	0.240075	2.04655	2.76991	2.6809	Eukaryotic aspartyl protease;; Saposin-like type B, region 1;; Saposin-like type B, region 2;; Xylanase inhibitor N-terminal	Aspartic proteinase A1 (Precursor) GN=F12F1.24 OS=Arabidopsis thaliana (Mouse-ear cress) PE=1 SV=1	Aspartic proteinase A1 [Theobroma cacao]
		evm.TU.supercontig_231.7	-2.53814	-2.64192	1.58485	1.50287	2.3647	1.84709	Xylanase inhibitor N-terminal;; Eukaryotic aspartyl protease;; Xylanase inhibitor C-terminal	Aspartic proteinase-like protein 1 (Precursor) GN=At5g10080 OS=Arabidopsis thaliana (Mouse-ear cress) PE=1 SV=1	Aspartic proteinase nepenthesin-1 precursor, putative [Ricinus communis]
		gevm.TU.contig_31827.1	-3.70641	-5.49161	0.460727	0.130426	3.87991	3.67793	Xylanase inhibitor N-terminal;; Xylanase inhibitor C-terminal;; Eukaryotic aspartyl protease	Aspartic proteinase nepenthesin-1 (Precursor) GN=nep1 OS=Nepenthes gracilis (Slender pitcher plant) PE=1 SV=1	chloroplast nucleoid DNA-binding family protein [Populus trichocarpa]
	Xylose isomerase	evm.TU.supercontig_75.2	0.204096	2.3838	--	-2.053	--	-2.83797	Xylose isomerase-like TIM barrel	Xylose isomerase GN=XYLA OS=Arabidopsis thaliana (Mouse-ear cress) PE=2 SV=2	unnamed protein product [Vitis vinifera]
		evm.TU.supercontig_95.75	2.30956	3.15299	-0.121031	-0.409182	-1.13341	-0.838962	Xylose isomerase-like TIM barrel	Xylose isomerase GN=XYLA OS=Arabidopsis thaliana (Mouse-ear cress) PE=2 SV=2	unnamed protein product [Vitis vinifera]
	β-glucosidase	C.papaya_newGene_2528	--	0.258691	3.10353	0.481061	--	1.35825	--	--	PREDICTED: glucan endo-1,3-beta-glucosidase 12 [Vitis vinifera]
		evm.TU.supercontig_249.5	--	2.03514	--	-2.48282	--	-2.78202	Glycosyl hydrolases family 32 N-terminal domain;; Glycosyl hydrolases family 32 C terminal	Beta-fructofuranosidase, insoluble isoenzyme CWINV1 (Precursor) GN=MMM17.26 OS=Arabidopsis thaliana (Mouse-ear cress) PE=1 SV=1	Glycosyl hydrolases family 32 protein, putative [Theobroma cacao]
		evm.TU.supercontig_444.5	--	Inf	2.4589	-4.02894	--	#NAME?	Glycosyl hydrolase family 1	Beta-glucosidase 32 (Precursor) GN=BGLU32 OS=Arabidopsis thaliana (Mouse-ear cress) PE=2 SV=2	beta glucosidase 32 [Arabidopsis thaliana]
		evm.TU.supercontig_8.110	--	--	--	--	3.11823	--	Glycosyl hydrolases family 17;; X8 domain	Probable glucan endo-1,3-beta-glucosidase A6 (Precursor) GN=A6 OS=Arabidopsis thaliana (Mouse-ear cress) PE=2 SV=1	O-Glycosyl hydrolases family 17 protein isoform 1 [Theobroma cacao]
		evm.TU.supercontig_189.36	4.78552	5.8511	-2.81473	-3.84802	-7.28231	-6.30397	Glycosyl hydrolase family 1	Beta-glucosidase 32 (Precursor) GN=BGLU32 OS=Arabidopsis thaliana (Mouse-ear cress) PE=2 SV=2	PREDICTED: beta-glucosidase 32-like [Tarenaya hassleriana]
		evm.TU.supercontig_1.407	3.51354	1.199	-1.12949	0.634796	-3.52842	-1.26949	Glycosyl hydrolases family 17;; X8 domain	Glucan endo-1,3-beta-glucosidase (Precursor) GN=GLC1 OS=Triticum aestivum (Wheat) PE=2 SV=1	PREDICTED: glucan endo-1,3-beta-glucosidase [Tarenaya hassleriana]
		evm.TU.supercontig_3.313	2.51995	-1.15355	-0.160445	2.80529	-3.1668	1.90562	Glycosyl hydrolases family 32 N-terminal domain;; Domain of unknown function (DUF3357);; Glycosyl hydrolases family 32 C terminal	Beta-fructofuranosidase, soluble isoenzyme I (Precursor) GN=INV*DC4 OS=Daucus carota (Wild carrot) PE=1 SV=2	vacuolar invertase [Manihot esculenta]
		evm.TU.supercontig_9.1	2.46593	1.54594	-1.59233	-0.889885	-2.15043	-1.13164	Alkaline and neutral invertase;; Amylo-alpha-1,6-glucosidase	Alkaline/neutral invertase C, mitochondrial {ECO:0000305} (Precursor) OS=Arabidopsis thaliana (Mouse-ear cress) PE=1 SV=1	Neutral invertase isoform 1 [Theobroma cacao]
		evm.TU.supercontig_25.49	2.14718	0.0604186	-0.321429	-0.314641	-1.80292	-0.193114	Glycosyl hydrolases family 32 C terminal	Fructan 6-exohydrolase {ECO:0000312|EMBL:CAD48404.1} (Precursor) OS=Beta vulgaris (Sugar beet) PE=1 SV=1	PREDICTED: beta-fructofuranosidase, insoluble isoenzyme CWINV1-like [Eucalyptus grandis]
		evm.TU.supercontig_103.89	2.08525	2.89611	0.199176	-1.08556	-1.07567	-1.30606	Glycosyl hydrolase family 3 N terminal domain;; Glycosyl hydrolase family 3 C-terminal domain	Alpha-L-arabinofuranosidase (Precursor) OS=Medicago sativa subsp. varia (Alfalfa) PE=2 SV=1	PREDICTED: lysosomal beta glucosidase-like isoform X1 [Citrus sinensis]
		evm.TU.supercontig_1.109	1.93911	-1.10922	-1.07211	-1.43865	-2.43035	-0.806636	Glycosyl hydrolase family 1	Beta-glucosidase 40 (Precursor) GN=BGLU40 OS=Arabidopsis thaliana (Mouse-ear cress) PE=2 SV=1	PREDICTED: beta-glucosidase 40-like isoform 2 [Fragaria vesca subsp. vesca]
		evm.TU.supercontig_46.69	1.38957	0.150652	-0.650008	0.0738362	-1.52258	-0.120222	Glucosidase II beta subunit-like protein;; Glucosidase II beta subunit-like protein	Protein OS-9 homolog {ECO:0000305} (Precursor) OS=Arabidopsis thaliana (Mouse-ear cress) PE=1 SV=1	hypothetical protein CICLE_v10009016mg [Citrus clementina]
		evm.TU.supercontig_106.54	1.38465	0.277531	0.698731	2.064	-0.500056	1.79747	Glycosyl hydrolase family 3 N terminal domain;; Glycosyl hydrolase family 3 C-terminal domain;; Fibronectin type III-like domain	Probable beta-D-xylosidase 5 (Precursor) GN=BXL5 OS=Arabidopsis thaliana (Mouse-ear cress) PE=2 SV=2	Glycosyl hydrolase family protein [Theobroma cacao]
		evm.TU.supercontig_32.24	1.27704	2.4261	-0.491989	-2.21141	-1.582	-2.59928	Glycosyl hydrolases family 17	Glucan endo-1,3-beta-glucosidase 14 (Precursor) GN=At2g27500 OS=Arabidopsis thaliana (Mouse-ear cress) PE=1 SV=2	hypothetical protein JCGZ_20223 [Jatropha curcas]
		evm.TU.supercontig_51.93	1.14798	-0.511035	-0.998504	0.855519	-1.46886	0.858288	Glycosyl hydrolases family 17;; X8 domain	Glucan endo-1,3-beta-glucosidase 8 (Precursor) GN=At1g64760 OS=Arabidopsis thaliana (Mouse-ear cress) PE=1 SV=2	O-Glycosyl hydrolases family 17 protein [Theobroma cacao]
		evm.TU.supercontig_80.124	0.948276	1.70282	-0.940097	-1.49691	-1.81522	-1.82116	Glycosyl hydrolase family 1	Putative beta-glucosidase 41 (Precursor) GN=BGLU41 OS=Arabidopsis thaliana (Mouse-ear cress) PE=3 SV=2	beta-glucosidase, putative [Ricinus communis]
		evm.TU.supercontig_203.3	0.803276	-2.58997	-0.241807	1.64042	-0.28039	3.0427	Glycosyl hydrolases family 17	Glucan endo-1,3-beta-glucosidase (Precursor) OS=Glycine max (Soybean) PE=1 SV=1	PREDICTED: glucan endo-1,3-beta-glucosidase, basic isoform-like [Cucumis melo]
		evm.TU.supercontig_51.147	0.593109	-0.469601	-1.21377	-1.97875	-3.4276	-3.07558	Glycosyl hydrolase family 3 N terminal domain	Beta-D-xylosidase 4 (Precursor) GN=BXL4 OS=Arabidopsis thaliana (Mouse-ear cress) PE=1 SV=1	Glycosyl hydrolase family protein [Theobroma cacao]
		evm.TU.supercontig_1071.2	0.00498091	-2.96786	-0.230623	2.55793	-0.237971	2.96007	Glycosyl hydrolase family 3 N terminal domain;; Glycosyl hydrolase family 3 C-terminal domain;; Fibronectin type III-like domain	Beta-D-xylosidase 1 (Precursor) GN=K7J8.3 OS=Arabidopsis thaliana (Mouse-ear cress) PE=1 SV=1	hypothetical protein JCGZ_18967 [Jatropha curcas]
		evm.TU.supercontig_103.88	-0.00506389	-1.27495	-0.279893	0.742845	-0.157076	1.26255	Glycosyl hydrolase family 3 N terminal domain;; Glycosyl hydrolase family 3 C-terminal domain	Alpha-L-arabinofuranosidase (Precursor) OS=Medicago sativa subsp. varia (Alfalfa) PE=2 SV=1	hypothetical protein CISIN_1g038523mg [Citrus sinensis]
		evm.TU.supercontig_12.252	-0.0144548	2.14077	0.604535	-1.90386	0.516744	-4.64404	Glycosyl hydrolases family 17;; X8 domain	Glucan endo-1,3-beta-glucosidase 3 (Precursor) GN=At2g01630 OS=Arabidopsis thaliana (Mouse-ear cress) PE=1 SV=2	O-Glycosyl hydrolases family 17 protein [Theobroma cacao]
		evm.TU.supercontig_66.81	-0.152955	1.39172	-0.047283	-1.70989	0.802454	-1.00328	Fibronectin type III-like domain	Probable beta-D-xylosidase 7 (Precursor) GN=BXL7 OS=Arabidopsis thaliana (Mouse-ear cress) PE=2 SV=2	Periplasmic beta-glucosidase precursor, putative [Ricinus communis]
		evm.TU.supercontig_116.17	-0.281616	-2.24824	-0.251762	1.34274	-0.2595	1.75566	Glycosyl hydrolase family 1	Beta-glucosidase 44 (Precursor) GN=BGLU44 OS=Arabidopsis thaliana (Mouse-ear cress) PE=2 SV=1	beta-glucosidase, putative [Ricinus communis]
		evm.TU.supercontig_10.263	-0.344649	0.875241	0.505773	-0.27811	1.05796	0.242937	Glycosyl hydrolases family 17;; Methyl-CpG binding domain	Glucan endo-1,3-beta-glucosidase 14 (Precursor) GN=At2g27500 OS=Arabidopsis thaliana (Mouse-ear cress) PE=1 SV=2	PREDICTED: glucan endo-1,3-beta-glucosidase 14-like [Populus euphratica]
		evm.TU.supercontig_116.16	-0.838251	1.14554	1.15994	-0.812174	2.24307	0.168242	Glycosyl hydrolase family 1	Beta-glucosidase 44 (Precursor) GN=BGLU44 OS=Arabidopsis thaliana (Mouse-ear cress) PE=2 SV=1	B-S glucosidase 44 [Theobroma cacao]
		evm.TU.supercontig_81.143	-0.874188	-1.32622	0.895603	1.08394	1.17221	1.76841	Glycosyl hydrolases family 17;; X8 domain	Glucan endo-1,3-beta-glucosidase (Precursor) GN=GLC1 OS=Triticum aestivum (Wheat) PE=2 SV=1	PREDICTED: glucan endo-1,3-beta-glucosidase-like [Populus euphratica]
		evm.TU.supercontig_1279.1	-0.881568	-1.72211	0.505394	0.90774	0.567662	1.3081	Mannosyl oligosaccharide glucosidase	Mannosyl-oligosaccharide glucosidase GCS1 OS=Arabidopsis thaliana (Mouse-ear cress) PE=1 SV=1	Glucosidase 1 isoform 3 [Theobroma cacao]
		evm.TU.supercontig_1.180	-0.891063	-2.4554	0.0622735	1.33734	1.25893	2.14145	Glycosyl hydrolases family 31	Alpha-xylosidase 1 (Precursor) GN=At1g68560 OS=Arabidopsis thaliana (Mouse-ear cress) PE=1 SV=1	alpha-glucosidase, putative [Ricinus communis]
		evm.TU.supercontig_62.143	-0.946649	-1.81423	-0.0182606	-0.407481	1.15195	0.458324	Glycosyl hydrolases family 17;; X8 domain	Glucan endo-1,3-beta-glucosidase 7 (Precursor) GN=At4g34480 OS=Arabidopsis thaliana (Mouse-ear cress) PE=1 SV=2	O-Glycosyl hydrolases family 17 protein isoform 2 [Theobroma cacao]
		evm.TU.supercontig_103.85	-1.13025	-1.41518	0.534141	1.40389	0.257208	1.03365	Glycosyl hydrolase family 3 N terminal domain;; Glycosyl hydrolase family 3 C-terminal domain	Alpha-L-arabinofuranosidase (Precursor) OS=Medicago sativa subsp. varia (Alfalfa) PE=2 SV=1	PREDICTED: lysosomal beta glucosidase-like [Prunus mume]
		evm.TU.supercontig_2.378	-1.16609	0.302675	--	-1.71672	0.95255	-2.71737	Glycosyl hydrolases family 17	Glucan endo-1,3-beta-glucosidase 9 (Precursor) GN=At5g58480 OS=Arabidopsis thaliana (Mouse-ear cress) PE=1 SV=1	hypothetical protein F383_00171 [Gossypium arboreum]
		evm.TU.supercontig_48.219	-1.32025	1.07361	1.85614	0.216745	1.25173	0.3191	X8 domain	Glucan endo-1,3-beta-glucosidase 1 (Precursor) OS=Arabidopsis thaliana (Mouse-ear cress) PE=1 SV=3	hydrolase, hydrolyzing O-glycosyl compounds, putative [Ricinus communis]
		evm.TU.supercontig_78.32	-1.33511	-1.89326	0.551671	1.19541	1.19108	1.34089	Glycosyl hydrolases family 17;; X8 domain	Glucan endo-1,3-beta-glucosidase 13 (Precursor) GN=At5g56590 OS=Arabidopsis thaliana (Mouse-ear cress) PE=1 SV=1	O-Glycosyl hydrolases family 17 protein isoform 1 [Theobroma cacao]
		evm.TU.supercontig_37.95	-1.34146	-0.525284	0.654945	-0.379338	2.10084	-0.207169	Glycosyl hydrolases family 17	Glucan endo-1,3-beta-glucosidase 11 (Precursor) GN=At1g32860 OS=Arabidopsis thaliana (Mouse-ear cress) PE=1 SV=1	Glucan endo-1,3-beta-glucosidase precursor, putative [Ricinus communis]
		evm.TU.supercontig_3.438	-1.35893	0.62966	0.755955	-1.5768	1.4281	-1.48829	Glycosyl hydrolase family 1	Beta-glucosidase 44 (Precursor) GN=BGLU44 OS=Arabidopsis thaliana (Mouse-ear cress) PE=2 SV=1	PREDICTED: beta-glucosidase 44-like [Citrus sinensis]
		evm.TU.supercontig_46.17	-1.5414	-0.800057	1.4214	0.339522	1.49375	0.502548	Glycosyl hydrolases family 17	Glucan endo-1,3-beta-glucosidase 14 (Precursor) GN=At2g27500 OS=Arabidopsis thaliana (Mouse-ear cress) PE=1 SV=2	Glucan endo-1,3-beta-glucosidase 11 [Morus notabilis]
		evm.TU.supercontig_0.14	-1.63605	-2.62113	2.01744	2.11262	-0.0879656	0.431232	Glycosyl hydrolase family 3 N terminal domain;; Glycosyl hydrolase family 3 C-terminal domain;; Fibronectin type III-like domain	Beta-D-xylosidase 4 (Precursor) GN=BXL4 OS=Arabidopsis thaliana (Mouse-ear cress) PE=1 SV=1	Beta-D-xylosidase 4 [Theobroma cacao]
		evm.TU.supercontig_9.230	-1.67853	0.582437	1.52303	-1.13946	1.58395	-1.33555	Glycosyl hydrolase family 1	Beta-glucosidase 11 (Precursor) GN=BGLU11 OS=Arabidopsis thaliana (Mouse-ear cress) PE=2 SV=2	Beta glucosidase 11 [Theobroma cacao]
		evm.TU.supercontig_36.69	-1.94477	-0.676349	1.02441	-0.153441	1.72685	0.100545	Glycosyl hydrolases family 17;; X8 domain	Glucan endo-1,3-beta-glucosidase 7 (Precursor) GN=At4g34480 OS=Arabidopsis thaliana (Mouse-ear cress) PE=1 SV=2	hypothetical protein JCGZ_04419 [Jatropha curcas]
		evm.TU.supercontig_91.73	-1.96849	-2.82602	1.83092	2.10155	2.05096	2.7748	Glycosyl hydrolases family 17;; X8 domain	Glucan endo-1,3-beta-glucosidase 6 (Precursor) GN=At5g58090 OS=Arabidopsis thaliana (Mouse-ear cress) PE=1 SV=2	hypothetical protein CISIN_1g011636mg [Citrus sinensis]
		evm.TU.supercontig_18.25	-2.17881	-2.06846	0.441966	-1.96369	0.991896	-0.337563	Glycosyl hydrolase family 3 N terminal domain;; Glycosyl hydrolase family 3 C-terminal domain;; Fibronectin type III-like domain	Probable beta-D-xylosidase 2 (Precursor) GN=BXL2 OS=Arabidopsis thaliana (Mouse-ear cress) PE=2 SV=1	Beta-xylosidase 2 [Theobroma cacao]
		evm.TU.supercontig_29.126	-2.50053	-3.43674	2.04434	2.86422	1.93005	4.29085	Domain of unknown function (DUF3357)	Acid beta-fructofuranosidase 38 kDa subunit (Precursor) GN=INVA OS=Vigna radiata var. radiata (Mung bean) PE=1 SV=1	invertase 1 [Cucumis melo]
		evm.TU.supercontig_148.14	-2.5916	-1.0747	0.986167	-0.925288	2.30398	0.90062	Glycosyl hydrolases family 17;; X8 domain	Glucan endo-1,3-beta-glucosidase 5 (Precursor) GN=At4g31140 OS=Arabidopsis thaliana (Mouse-ear cress) PE=1 SV=1	hypothetical protein CISIN_1g010789mg [Citrus sinensis]
		evm.TU.supercontig_27.199	-2.80194	0.318886	2.63868	0.194016	2.62963	0.53912	Glycosyl hydrolases family 17	Glucan endo-1,3-beta-glucosidase 5 (Precursor) GN=At4g31140 OS=Arabidopsis thaliana (Mouse-ear cress) PE=1 SV=1	Glucan endo-1,3-beta-glucosidase precursor, putative [Ricinus communis]
		evm.TU.supercontig_3.108	-2.94477	-0.656343	1.26998	-0.589747	3.09261	0.312963	Glycosyl hydrolases family 17;; X8 domain	Glucan endo-1,3-beta-glucosidase (Precursor) GN=GLC1 OS=Triticum aestivum (Wheat) PE=2 SV=1	O-Glycosyl hydrolases family 17 protein [Theobroma cacao]
		evm.TU.supercontig_2.222	-3.57921	-0.129507	2.74642	-0.427331	3.07721	-0.419906	Glycosyl hydrolases family 17;; X8 domain	Glucan endo-1,3-beta-glucosidase 3 (Precursor) GN=At2g01630 OS=Arabidopsis thaliana (Mouse-ear cress) PE=1 SV=2	PREDICTED: glucan endo-1,3-beta-glucosidase 3 [Prunus mume]
		evm.TU.supercontig_116.58	-6.78182	-1.34939	--	-0.644995	6.992	0.748834	Glycosyl hydrolases family 17;; X8 domain	Glucan endo-1,3-beta-glucosidase 2 (Precursor) GN=At1g66250 OS=Arabidopsis thaliana (Mouse-ear cress) PE=1 SV=2	hypothetical protein CICLE_v10011549mg [Citrus clementina]
	β-fucosidase	evm.TU.supercontig_65.36	-3.76675	-2.07798	--	-0.236279	4.11853	1.0864	Alpha-L-fucosidase;; F5/8 type C domain	Alpha-L-fucosidase 1 (Precursor) GN=FUC1 OS=Arabidopsis thaliana (Mouse-ear cress) PE=1 SV=2	PREDICTED: alpha-L-fucosidase 1-like [Fragaria vesca subsp. vesca]

## Sheet: Cellulose
		#ID	T01_T02_T03_vs_T04_T05_T06_DESeq_log2FC	T01_T02_T03_vs_T07_T08_T09_DESeq_log2FC	T04_T05_T06_vs_T10_T11_T12_DESeq_log2FC	T07_T08_T09_vs_T13_T14_T15_DESeq_log2FC	T04_T05_T06_vs_T16_T17_T18_DESeq_log2FC	T07_T08_T09_vs_T19_T20_T21_DESeq_log2FC	Pfam_annotation	Swiss_Prot_annotation	NR_annotation
Cellulose			Control 3d-0d	Control 6d-0d	1-MCP 2h 1d-Control 1d	1-MCP 2h 6d-Control 6d	1-MCP 16h 1d-Control 1d	1-MCP 16h 6d-Control 6d
	glycogen phosphorylase	evm.TU.supercontig_65.36	-3.76675	-2.07798	--	-0.236279	4.11853	1.0864	Alpha-L-fucosidase;; F5/8 type C domain	Alpha-L-fucosidase 1 (Precursor) GN=FUC1 OS=Arabidopsis thaliana (Mouse-ear cress) PE=1 SV=2	PREDICTED: alpha-L-fucosidase 1-like [Fragaria vesca subsp. vesca]
	hexokinase	evm.TU.supercontig_25.21	-0.140316	-1.02612	-0.025794	1.07017	-0.00214491	1.06444	Hexokinase	Hexokinase-2 GN=HXK2 OS=Solanum tuberosum (Potato) PE=2 SV=1	PREDICTED: hexokinase-2-like [Malus domestica]
		evm.TU.supercontig_78.23	0.937619	-0.426284	-0.424056	0.306725	-1.542	-0.0386799	Hexokinase;; Hexokinase	Hexokinase-2 GN=HXK2 OS=Arabidopsis thaliana (Mouse-ear cress) PE=1 SV=1	hexokinase [Citrus sinensis]
	pyrophosphorylase	evm.TU.supercontig_64.151	1.86308	1.9534	-0.859398	-0.507429	-2.08548	-2.06964	UTP--glucose-1-phosphate uridylyltransferase	UDP-sugar pyrophosphorylase GN=USP OS=Cucumis melo (Muskmelon) PE=1 SV=1	hypothetical protein CISIN_1g006297mg [Citrus sinensis]
		evm.TU.contig_44850	1.51044	0.795098	-0.684723	0.559344	-1.95561	-1.2798	--	UDP-sugar pyrophosphorylase GN=USP OS=Cucumis melo (Muskmelon) PE=1 SV=1	PREDICTED: UDP-sugar pyrophospharylase-like [Cucumis sativus]
		evm.TU.supercontig_35.35	1.38729	0.388737	-1.00281	-0.104457	-1.57816	-0.597383	--	--	ADP-glucose pyrophosphorylase family protein isoform 2 [Theobroma cacao]
		evm.TU.supercontig_35.36	0.947749	-0.475912	-0.529155	0.492994	-1.45158	0.11754	Nucleotidyl transferase	Mannose-1-phosphate guanylyltransferase 1 GN=At2g39770 OS=Arabidopsis thaliana (Mouse-ear cress) PE=1 SV=1	GDP-mannose pyrophosphorylase, partial [Gossypium hirsutum]
		evm.TU.supercontig_136.75	0.731518	1.01122	-0.785345	-1.90431	-1.57795	-2.34125	Nucleotidyl transferase	Glucose-1-phosphate adenylyltransferase small subunit 2, chloroplastic (Precursor) GN=AGPP OS=Vicia faba (Broad bean) PE=2 SV=1	hypothetical protein JCGZ_15025 [Jatropha curcas]
		evm.TU.supercontig_198.3	-0.213035	-0.464199	0.434518	1.23516	0.451623	0.982646	Kinase/pyrophosphorylase	Pyruvate, phosphate dikinase regulatory protein 1, chloroplastic (Precursor) GN=RP1 OS=Arabidopsis thaliana (Mouse-ear cress) PE=2 SV=1	hypothetical protein JCGZ_21274 [Jatropha curcas]
		evm.TU.supercontig_139.7	-1.19386	-0.115202	1.03293	-0.288806	1.02429	-0.207353	L-fucokinase;; GHMP kinases N terminal domain;; GHMP kinases C terminal	Fucose-1-phosphate guanylyltransferase GN=FKGP OS=Arabidopsis thaliana (Mouse-ear cress) PE=1 SV=2	hypothetical protein JCGZ_14226 [Jatropha curcas]
	cellulose synthase	evm.TU.supercontig_46.179	6.76881	1.16816	-5.55349	0.506807	-9.93083	-4.08841	Cellulose synthase;; Glycosyl transferase family group 2;; Glycosyltransferase like family 2	Cellulose synthase A catalytic subunit 7 [UDP-forming] GN=T10B6.80 OS=Arabidopsis thaliana (Mouse-ear cress) PE=1 SV=1	Cellulose synthase family protein isoform 1 [Theobroma cacao]
		evm.TU.supercontig_46.178	6.51823	--	-5.30077	1.50594	#NAME?	--	Zinc-binding RING-finger;; RING/Ubox like zinc-binding domain	Cellulose synthase A catalytic subunit 7 [UDP-forming] GN=T10B6.80 OS=Arabidopsis thaliana (Mouse-ear cress) PE=1 SV=1	cellulose synthase 3, partial [Eucalyptus globulus subsp. globulus]
		evm.TU.supercontig_1145.1	2.28065	0.465045	-1.06627	0.7148	-2.59631	-0.177404	Cellulose synthase;; RING/Ubox like zinc-binding domain	Cellulose synthase-like protein D3 GN=T17B22.26 OS=Arabidopsis thaliana (Mouse-ear cress) PE=1 SV=1	Cellulose synthase-like D3 [Theobroma cacao]
		evm.TU.supercontig_12.120	1.01896	1.61508	-0.819668	-0.596962	-1.66537	-1.53759	--	Transmembrane emp24 domain-containing protein p24beta2 (Precursor) GN=At3g07680 OS=Arabidopsis thaliana (Mouse-ear cress) PE=1 SV=1	hypothetical protein PRUPE_ppa011405mg [Prunus persica]
		evm.TU.contig_43728	0.880688	-1.29041	-1.13122	0.43459	-1.94276	0.116427	Cellulose synthase;; Glycosyl transferase family group 2	Cellulose synthase-like protein D2 GN=CSLD2 OS=Arabidopsis thaliana (Mouse-ear cress) PE=3 SV=1	Cellulose synthase-like protein D3 [Gossypium arboreum]
		evm.TU.supercontig_160.31	0.832804	-1.93207	-0.515356	1.01632	-2.45769	-0.0778192	Glycosyltransferase like family 2;; Glycosyl transferase family group 2;; Glycosyl transferase family 21;; Glycosyl transferase family 2;; Chitin synthase	Probable xyloglucan glycosyltransferase 12 GN=CSLC12 OS=Arabidopsis thaliana (Mouse-ear cress) PE=1 SV=1	cellulose synthase-like protein [Populus tomentosa]
		evm.TU.supercontig_8.105	0.520155	0.612666	-0.264258	-0.402972	-1.09695	-0.969795	Glycosyltransferase like family 2;; Glycosyl transferase family group 2;; Glycosyl transferase family 21;; Glycosyl transferase family 2;; Chitin synthase	Probable xyloglucan glycosyltransferase 6 GN=CSLC6 OS=Arabidopsis thaliana (Mouse-ear cress) PE=1 SV=1	Cellulose-synthase-like C6 [Theobroma cacao]
		evm.TU.supercontig_72.37	-0.525914	-1.58685	0.641107	1.05784	-0.0391693	0.923504	Cellulose synthase;; Zinc-binding RING-finger;; Glycosyltransferase like family 2;; Glycosyl transferase family group 2	Cellulose synthase A catalytic subunit 6 [UDP-forming] GN=MVP7.7 OS=Arabidopsis thaliana (Mouse-ear cress) PE=1 SV=2	hypothetical protein JCGZ_09461 [Jatropha curcas]
		evm.TU.supercontig_115.8	-1.35194	-1.60653	0.971573	1.21122	0.791796	0.648968	Cellulose synthase;; Zinc-binding RING-finger;; Glycosyl transferase family group 2;; Glycosyltransferase like family 2;; RING/Ubox like zinc-binding domain	Cellulose synthase A catalytic subunit 1 [UDP-forming] GN=F8B4.110 OS=Arabidopsis thaliana (Mouse-ear cress) PE=1 SV=1	Cellulose synthase 1 [Theobroma cacao]
		evm.TU.supercontig_27.222	-1.43803	0.414193	1.30845	-0.847855	1.9458	0.307752	Cellulose synthase;; Glycosyltransferase like family 2	Cellulose synthase-like protein E6 GN=P0556A05.32 OS=Oryza sativa subsp. japonica (Rice) PE=2 SV=1	Cellulose synthase like E1 [Theobroma cacao]
		evm.TU.supercontig_15.5	-1.91997	-1.29242	0.653532	-1.92622	2.46604	1.43642	Cellulose synthase;; Glycosyl transferase family group 2;; Glycosyltransferase like family 2	Cellulose synthase-like protein G3 OS=Arabidopsis thaliana (Mouse-ear cress) PE=2 SV=2	Cellulose synthase like G3, putative [Theobroma cacao]
		evm.TU.supercontig_49.102	-2.22318	-2.53045	0.937355	0.585115	1.98373	1.45098	Cellulose synthase;; Glycosyltransferase like family 2;; Glycosyl transferase family group 2	Probable cellulose synthase A catalytic subunit 9 [UDP-forming] GN=F7D8.9 OS=Arabidopsis thaliana (Mouse-ear cress) PE=2 SV=1	Cellulose synthase 6 [Theobroma cacao]
		evm.TU.supercontig_5185.1	-3.11572	-4.04865	1.57761	1.49732	2.07284	2.69876	Zinc-binding RING-finger;; RING/Ubox like zinc-binding domain	Cellulose synthase A catalytic subunit 6 [UDP-forming] GN=MVP7.7 OS=Arabidopsis thaliana (Mouse-ear cress) PE=1 SV=2	CesA7A-like family protein [Populus trichocarpa]
	sucrose synthase	evm.TU.supercontig_151.21	0.492518	0.0379281	-0.186747	-1.45245	-0.743666	-1.56173	Sucrose synthase	Sucrose synthase 3 GN=SUS3 OS=Arabidopsis thaliana (Mouse-ear cress) PE=1 SV=1	hypothetical protein CISIN_1g003492mg [Citrus sinensis]
		evm.TU.supercontig_50.160	--	5.13545	--	-2.48981	--	-5.76494	Sucrose synthase;; Glycosyl transferases group 1;; Glycosyl transferases group 1	Sucrose synthase 2 GN=K21P3.6 OS=Arabidopsis thaliana (Mouse-ear cress) PE=2 SV=3	hypothetical protein CICLE_v10004341mg [Citrus clementina]
		evm.TU.supercontig_82.65	1.76362	-0.763846	-1.23452	-1.00487	-2.42005	-0.526913	Sucrose synthase;; Glycosyl transferases group 1;; Glycosyl transferases group 1	Sucrose synthase GN=SS OS=Glycine max (Soybean) PE=1 SV=2	Sucrose synthase 4 isoform 1 [Theobroma cacao]
PECTIN	galacturonosyltransferase	evm.TU.supercontig_64.43	2.50871	0.624774	-1.69756	0.691807	-2.15703	0.363882	--	Probable galacturonosyltransferase-like 1 GN=F18O14.2 OS=Arabidopsis thaliana (Mouse-ear cress) PE=2 SV=1	PREDICTED: probable galacturonosyltransferase-like 1 [Populus euphratica]
		evm.TU.supercontig_14.153	1.68949	0.461433	-0.935071	0.0817273	-1.67944	-0.372879	Glycosyl transferase family 8	Probable galacturonosyltransferase 13 GN=GAUT13 OS=Arabidopsis thaliana (Mouse-ear cress) PE=2 SV=1	GAUT13 [Arabidopsis lyrata subsp. lyrata]
		evm.TU.supercontig_5.324	1.36471	-0.758032	-1.53252	0.272505	-2.65767	-0.631697	Glycosyl transferase family 8	Probable galacturonosyltransferase-like 9 GN=F20P5.18 OS=Arabidopsis thaliana (Mouse-ear cress) PE=2 SV=1	hypothetical protein JCGZ_21750 [Jatropha curcas]
		evm.TU.supercontig_151.46	1.31916	-0.994107	-0.316873	1.02553	-1.53089	1.84078	Glycosyl transferase family 8	Probable galacturonosyltransferase-like 7 GN=GATL7 OS=Arabidopsis thaliana (Mouse-ear cress) PE=2 SV=1	Galacturonosyltransferase-like 7 isoform 1 [Theobroma cacao]
		evm.TU.supercontig_70.2	0.819385	-1.88963	-0.676181	0.327543	-1.35078	0.692344	Glycosyl transferase family 8	Probable galacturonosyltransferase 9 OS=Arabidopsis thaliana (Mouse-ear cress) PE=2 SV=1	hypothetical protein JCGZ_25605 [Jatropha curcas]
		C.papaya_newGene_3057	0.533512	-2.92665	-0.327263	1.36463	-1.53417	1.67242	--	Probable galacturonosyltransferase 9 OS=Arabidopsis thaliana (Mouse-ear cress) PE=2 SV=1	putative galacturonosyltransferase 9 [Morus notabilis]
		evm.TU.supercontig_27.191	0.366077	-2.48187	-0.0547356	2.04768	-1.07374	1.97606	Glycosyl transferase family 8	Probable galacturonosyltransferase 4 GN=MCA23.10 OS=Arabidopsis thaliana (Mouse-ear cress) PE=2 SV=1	PREDICTED: probable galacturonosyltransferase 4 isoform X1 [Eucalyptus grandis]
		evm.TU.supercontig_14.73	0.0808945	-0.800778	-2.20717	-1.05344	-4.4899	-5.90855	Glycosyl transferase family 8	Probable galacturonosyltransferase-like 10 GN=MZF16.17 OS=Arabidopsis thaliana (Mouse-ear cress) PE=2 SV=1	Galacturonosyltransferase-like 10 [Theobroma cacao]
		evm.TU.supercontig_1.221	-1.59374	-2.8213	-0.0397384	1.18788	1.48516	2.33656	Glycosyl transferase family 8	Probable galacturonosyltransferase-like 3 GN=GATL3 OS=Arabidopsis thaliana (Mouse-ear cress) PE=2 SV=1	PREDICTED: probable galacturonosyltransferase-like 3 [Prunus mume]
		evm.TU.supercontig_97.76	-1.75976	-2.44328	0.9066	1.32668	1.68587	1.92061	Glycosyl transferase family 8	Probable galacturonosyltransferase 12 GN=K5F14.3 OS=Arabidopsis thaliana (Mouse-ear cress) PE=2 SV=1	hypothetical protein PRUPE_ppa004043mg [Prunus persica]
		evm.TU.supercontig_9.231	-1.76658	-0.833076	1.27613	-0.261986	1.87566	0.532429	Glycosyl transferase family 8	Probable galacturonosyltransferase 10 GN=F5H14.44 OS=Arabidopsis thaliana (Mouse-ear cress) PE=2 SV=2	Galacturonosyltransferase 10 [Theobroma cacao]
	UDP-glucuronate-4-epimerase	evm.TU.supercontig_18.107	3.84127	2.60843	-1.73267	-0.832452	-2.13641	--	NAD dependent epimerase/dehydratase family;; RmlD substrate binding domain;; 3-beta hydroxysteroid dehydrogenase/isomerase family;; Polysaccharide biosynthesis protein;; Male sterility protein;; short chain dehydrogenase;; NADH(P)-binding	UDP-glucuronate 4-epimerase 3 GN=GAE3 OS=Arabidopsis thaliana (Mouse-ear cress) PE=2 SV=1	PREDICTED: UDP-glucuronate 4-epimerase 3-like [Cucumis sativus]
		evm.TU.supercontig_1.388	2.55799	4.09855	-1.41295	-3.58002	-1.72813	-4.3705	NAD dependent epimerase/dehydratase family;; Male sterility protein;; Polysaccharide biosynthesis protein;; 3-beta hydroxysteroid dehydrogenase/isomerase family;; RmlD substrate binding domain	UDP-glucuronic acid decarboxylase 6 GN=UXS6 OS=Arabidopsis thaliana (Mouse-ear cress) PE=2 SV=1	thymidine diphospho-glucose 4-6-dehydratase family protein [Populus trichocarpa]
		evm.TU.contig_44850	1.51044	0.795098	-0.684723	0.559344	-1.95561	-1.2798	--	UDP-sugar pyrophosphorylase GN=USP OS=Cucumis melo (Muskmelon) PE=1 SV=1	PREDICTED: UDP-sugar pyrophospharylase-like [Cucumis sativus]
		evm.TU.supercontig_9.262	1.07852	1.10636	-0.429034	0.231873	-1.45033	-1.14132	NAD dependent epimerase/dehydratase family;; Male sterility protein;; 3-beta hydroxysteroid dehydrogenase/isomerase family;; RmlD substrate binding domain	UDP-glucuronic acid decarboxylase 2 GN=F26K9_260 OS=Arabidopsis thaliana (Mouse-ear cress) PE=1 SV=1	PREDICTED: UDP-glucuronic acid decarboxylase 2 [Tarenaya hassleriana]
		evm.TU.supercontig_157.50	-1.03437	-2.89913	0.863186	0.455718	1.90084	2.5517	NAD dependent epimerase/dehydratase family;; 3-beta hydroxysteroid dehydrogenase/isomerase family;; RmlD substrate binding domain;; Polysaccharide biosynthesis protein;; Male sterility protein	UDP-glucuronate 4-epimerase 6 GN=F14O13.1 OS=Arabidopsis thaliana (Mouse-ear cress) PE=1 SV=1	UDP-D-glucuronate 4-epimerase 6 [Theobroma cacao]
	GAUT：alpha-1,4- galacturonosyltransferase	evm.TU.supercontig_64.43	2.50871	0.624774	-1.69756	0.691807	-2.15703	0.363882	--	Probable galacturonosyltransferase-like 1 GN=F18O14.2 OS=Arabidopsis thaliana (Mouse-ear cress) PE=2 SV=1	PREDICTED: probable galacturonosyltransferase-like 1 [Populus euphratica]
		evm.TU.supercontig_14.153	1.68949	0.461433	-0.935071	0.0817273	-1.67944	-0.372879	Glycosyl transferase family 8	Probable galacturonosyltransferase 13 GN=GAUT13 OS=Arabidopsis thaliana (Mouse-ear cress) PE=2 SV=1	GAUT13 [Arabidopsis lyrata subsp. lyrata]
		evm.TU.supercontig_5.324	1.36471	-0.758032	-1.53252	0.272505	-2.65767	-0.631697	Glycosyl transferase family 8	Probable galacturonosyltransferase-like 9 GN=F20P5.18 OS=Arabidopsis thaliana (Mouse-ear cress) PE=2 SV=1	hypothetical protein JCGZ_21750 [Jatropha curcas]
		evm.TU.supercontig_151.46	1.31916	-0.994107	-0.316873	1.02553	-1.53089	1.84078	Glycosyl transferase family 8	Probable galacturonosyltransferase-like 7 GN=GATL7 OS=Arabidopsis thaliana (Mouse-ear cress) PE=2 SV=1	Galacturonosyltransferase-like 7 isoform 1 [Theobroma cacao]
		evm.TU.supercontig_1095.2	0.868858	0.00690827	-1.46675	-0.525789	-1.81516	-1.77244	Reversibly glycosylated polypeptide	Alpha-1,4-glucan-protein synthase [UDP-forming] 2 GN=UPTG2 OS=Solanum tuberosum (Potato) PE=1 SV=1	PREDICTED: alpha-1,4-glucan-protein synthase [UDP-forming] 2-like [Nicotiana tomentosiformis]
		evm.TU.supercontig_1.156	0.825914	1.71004	0.261997	-1.53483	-0.695069	-1.31131	Reversibly glycosylated polypeptide	Alpha-1,4-glucan-protein synthase [UDP-forming] GN=UPTG OS=Pisum sativum (Garden pea) PE=1 SV=1	PREDICTED: alpha-1,4-glucan-protein synthase [UDP-forming] 2 [Vitis vinifera]
		evm.TU.supercontig_70.2	0.819385	-1.88963	-0.676181	0.327543	-1.35078	0.692344	Glycosyl transferase family 8	Probable galacturonosyltransferase 9 OS=Arabidopsis thaliana (Mouse-ear cress) PE=2 SV=1	hypothetical protein JCGZ_25605 [Jatropha curcas]
		C.papaya_newGene_3057	0.533512	-2.92665	-0.327263	1.36463	-1.53417	1.67242	--	Probable galacturonosyltransferase 9 OS=Arabidopsis thaliana (Mouse-ear cress) PE=2 SV=1	putative galacturonosyltransferase 9 [Morus notabilis]
		evm.TU.supercontig_27.191	0.366077	-2.48187	-0.0547356	2.04768	-1.07374	1.97606	Glycosyl transferase family 8	Probable galacturonosyltransferase 4 GN=MCA23.10 OS=Arabidopsis thaliana (Mouse-ear cress) PE=2 SV=1	PREDICTED: probable galacturonosyltransferase 4 isoform X1 [Eucalyptus grandis]
		evm.TU.supercontig_14.73	0.0808945	-0.800778	-2.20717	-1.05344	-4.4899	-5.90855	Glycosyl transferase family 8	Probable galacturonosyltransferase-like 10 GN=MZF16.17 OS=Arabidopsis thaliana (Mouse-ear cress) PE=2 SV=1	Galacturonosyltransferase-like 10 [Theobroma cacao]
		evm.TU.supercontig_1.221	-1.59374	-2.8213	-0.0397384	1.18788	1.48516	2.33656	Glycosyl transferase family 8	Probable galacturonosyltransferase-like 3 GN=GATL3 OS=Arabidopsis thaliana (Mouse-ear cress) PE=2 SV=1	PREDICTED: probable galacturonosyltransferase-like 3 [Prunus mume]
		evm.TU.supercontig_97.76	-1.75976	-2.44328	0.9066	1.32668	1.68587	1.92061	Glycosyl transferase family 8	Probable galacturonosyltransferase 12 GN=K5F14.3 OS=Arabidopsis thaliana (Mouse-ear cress) PE=2 SV=1	hypothetical protein PRUPE_ppa004043mg [Prunus persica]
		evm.TU.supercontig_9.231	-1.76658	-0.833076	1.27613	-0.261986	1.87566	0.532429	Glycosyl transferase family 8	Probable galacturonosyltransferase 10 GN=F5H14.44 OS=Arabidopsis thaliana (Mouse-ear cress) PE=2 SV=2	Galacturonosyltransferase 10 [Theobroma cacao]
	pectinesterase	evm.TU.supercontig_1540.1	--	5.42791	--	-0.43794	--	-6.5924	Pectinesterase	Pectinesterase 12 (Precursor) GN=T9J22.11 OS=Arabidopsis thaliana (Mouse-ear cress) PE=2 SV=1	PREDICTED: probable pectinesterase/pectinesterase inhibitor 12 [Sesamum indicum]
		evm.TU.supercontig_2.360	--	2.07806	--	-2.50336	--	-0.394589	Calcineurin-like phosphoesterase	Uncharacterized protein At1g18480 GN=At1g18480 OS=Arabidopsis thaliana (Mouse-ear cress) PE=2 SV=1	hypothetical protein CICLE_v10028625mg [Citrus clementina]
		evm.TU.supercontig_3.309	--	--	-0.443851	3.82136	--	--	Pectinesterase;; Plant invertase/pectin methylesterase inhibitor	Pectinesterase 59 (Precursor) GN=K17N15.4 OS=Arabidopsis thaliana (Mouse-ear cress) PE=2 SV=1	Pectinesterase-2 precursor, putative [Ricinus communis]
		evm.TU.supercontig_33.138	--	3.56373	--	-2.68761	--	-6.00821	Pectinesterase;; Plant invertase/pectin methylesterase inhibitor	Pectinesterase 46 GN=MUG13.18 OS=Arabidopsis thaliana (Mouse-ear cress) PE=2 SV=1	Pectinesterase-3 precursor, putative [Ricinus communis]
		evm.TU.supercontig_151.19	4.09418	2.85174	-2.87042	-1.04106	-5.66591	-2.44075	Pectinesterase;; Plant invertase/pectin methylesterase inhibitor	Pectinesterase 40 (Precursor) GN=T14P8.1 OS=Arabidopsis thaliana (Mouse-ear cress) PE=2 SV=1	PREDICTED: pectinesterase-like [Populus euphratica]
		evm.TU.supercontig_3.304	2.23737	2.41989	-0.827043	-0.0626525	-2.75591	-3.17117	Plant invertase/pectin methylesterase inhibitor	21 kDa protein (Precursor) OS=Daucus carota (Wild carrot) PE=2 SV=1	unknown [Carica papaya]
		evm.TU.supercontig_48.109	1.86885	--	-3.14568	--	-3.17424	--	Plant invertase/pectin methylesterase inhibitor	Putative invertase inhibitor (Precursor) OS=Platanus acerifolia (London plane tree) PE=1 SV=1	Pectinesterase inhibitor, putative [Ricinus communis]
		gevm.TU.contig_25723.2	1.38643	0.155241	-1.99534	-2.09807	-3.30629	-1.92357	Pectinesterase;; Plant invertase/pectin methylesterase inhibitor	Pectinesterase 6 (Precursor) GN=T26J12.4 OS=Arabidopsis thaliana (Mouse-ear cress) PE=2 SV=1	PREDICTED: pectinesterase [Eucalyptus grandis]
		gevm.TU.contig_25723.3	0.186419	-2.20671	0.157251	0.708843	-0.120755	2.01622	Plant invertase/pectin methylesterase inhibitor	21 kDa protein (Precursor) OS=Daucus carota (Wild carrot) PE=2 SV=1	Plant invertase/pectin methylesterase inhibitor superfamily protein, partial [Theobroma cacao]
		evm.TU.supercontig_145.20	-0.054292	0.0513749	-0.0417085	2.65524	0.247233	-1.99763	Pectinesterase	Probable pectinesterase 53 (Precursor) GN=T29J13.150 OS=Arabidopsis thaliana (Mouse-ear cress) PE=2 SV=1	PREDICTED: probable pectinesterase 53 [Populus euphratica]
		evm.TU.supercontig_3.29	-0.360286	-0.448654	0.120812	0.562022	0.464306	1.02041	Pectinesterase	Probable pectinesterase 49 (Precursor) GN=T2I1.130 OS=Arabidopsis thaliana (Mouse-ear cress) PE=2 SV=1	BnaC02g01620D [Brassica napus]
		evm.TU.supercontig_42.121	-0.689598	0.630167	--	-2.86202	0.927537	-1.36372	Pectinesterase;; Plant invertase/pectin methylesterase inhibitor	Pectinesterase 51 (Precursor) GN=F17I14.50 OS=Arabidopsis thaliana (Mouse-ear cress) PE=2 SV=1	PREDICTED: probable pectinesterase/pectinesterase inhibitor 51 [Tarenaya hassleriana]
		evm.TU.supercontig_3.306	-1.32053	-3.23688	0.946331	3.67707	-0.256564	2.05122	Plant invertase/pectin methylesterase inhibitor	21 kDa protein (Precursor) OS=Daucus carota (Wild carrot) PE=2 SV=1	DC1.2-like, putative [Theobroma cacao]
		evm.TU.supercontig_25.193	-1.33681	-1.65084	1.10581	1.58482	1.1478	1.44439	Pectinesterase;; Plant invertase/pectin methylesterase inhibitor	Pectinesterase 1 (Precursor) GN=T18A20.7 OS=Arabidopsis thaliana (Mouse-ear cress) PE=2 SV=1	PREDICTED: pectinesterase 3-like [Populus euphratica]
		evm.TU.supercontig_14.109	-1.43734	-1.50822	0.320917	-0.508744	2.18819	1.47437	Pectinesterase	Pectinesterase 31 GN=MXE2.5 OS=Arabidopsis thaliana (Mouse-ear cress) PE=1 SV=1	PREDICTED: pectinesterase 31 isoform X2 [Nelumbo nucifera]
		evm.TU.supercontig_50.162	-1.63643	-5.3988	1.88975	--	1.75234	5.58375	Pectinesterase;; Plant invertase/pectin methylesterase inhibitor	Pectinesterase 58 (Precursor) GN=K21P3.5 OS=Arabidopsis thaliana (Mouse-ear cress) PE=2 SV=1	putative pectinesterase family protein [Populus trichocarpa]
		evm.TU.supercontig_25.194	-1.83903	-4.09379	0.66567	0.754101	0.747108	2.04686	Pectinesterase;; Plant invertase/pectin methylesterase inhibitor	Pectinesterase 3 (Precursor) OS=Citrus sinensis (Sweet orange) PE=1 SV=1	pectin methylesterase [Gossypium hirsutum]
		evm.TU.supercontig_145.14	-3.05708	-3.88894	0.845036	4.27207	1.10854	3.47319	Pectinesterase;; Plant invertase/pectin methylesterase inhibitor	Pectinesterase 36 (Precursor) GN=T4C21.140 OS=Arabidopsis thaliana (Mouse-ear cress) PE=2 SV=2	Pectinesterase-2 precursor, putative [Ricinus communis]
		evm.TU.supercontig_198.15	-3.4876	-4.88208	-0.943561	--	3.52539	4.15896	Pectinesterase;; Plant invertase/pectin methylesterase inhibitor	Pectinesterase (Precursor) OS=Ficus pumila var. awkeotsang (Jelly fig) PE=1 SV=1	Pectinesterase/pectinesterase inhibitor, putative [Theobroma cacao]
		evm.TU.supercontig_3.77	-4.17323	-4.16244	2.42761	-1.07414	4.33948	2.73508	Pectinesterase;; Plant invertase/pectin methylesterase inhibitor	Pectinesterase 34 GN=F2K15.80 OS=Arabidopsis thaliana (Mouse-ear cress) PE=2 SV=1	hypothetical protein JCGZ_20123 [Jatropha curcas]
	PG:polygalacturonase	evm.TU.supercontig_64.7	8.42229	--	#NAME?	--	-10.0344	--	Glycosyl hydrolases family 28;; Pectate lyase superfamily protein	Polygalacturonase (Precursor) OS=Prunus persica (Peach) PE=2 SV=1	Pectin lyase-like superfamily protein [Theobroma cacao]
		evm.TU.supercontig_250.6	8.28028	7.60985	-3.78893	-3.2956	-12.6632	-11.3516	Glycosyl hydrolases family 28;; Pectate lyase superfamily protein	Polygalacturonase (Precursor) OS=Prunus persica (Peach) PE=2 SV=1	ripening-induced polygalacturonase [Carica papaya]
		evm.TU.supercontig_92.36	4.52224	6.15635	-4.05673	-2.33914	--	-6.21276	Glycosyl hydrolases family 28;; Pectate lyase superfamily protein	Polygalacturonase (Precursor) OS=Actinidia deliciosa (Kiwi) PE=2 SV=1	ripening-induced polygalacturonase 2 [Carica papaya]
		evm.TU.supercontig_9.114	1.65417	-0.339857	-1.26425	-0.0532683	-2.33152	0.323439	Glycosyl hydrolases family 28;; Pectate lyase superfamily protein	Probable polygalacturonase OS=Vitis vinifera (Grape) PE=1 SV=1	Pectin lyase-like superfamily protein [Theobroma cacao]
		evm.TU.supercontig_30.123	0.724448	-0.795567	-0.64515	0.228088	-0.330155	1.7211	Pectate lyase superfamily protein;; Right handed beta helix region	Polygalacturonase QRT3 (Precursor) GN=QRT3 OS=Arabidopsis thaliana (Mouse-ear cress) PE=2 SV=1	QUARTET 3 family protein [Populus trichocarpa]
		gevm.TU.contig_34124.1	0.385572	-2.31309	-0.0409991	3.40683	-0.476786	2.77301	Glycosyl hydrolases family 28;; Right handed beta helix region	Polygalacturonase (Precursor) GN=JNA2 OS=Juniperus ashei (Ozark white cedar) PE=1 SV=1	PREDICTED: polygalacturonase ADPG2 [Populus euphratica]
		evm.TU.supercontig_108.28	--	0.6648	--	0.131696	3.0978	0.0463052	Glycosyl hydrolases family 28;; Pectate lyase superfamily protein	Polygalacturonase At1g48100 (Precursor) GN=At1g48100 OS=Arabidopsis thaliana (Mouse-ear cress) PE=2 SV=1	Pectin lyase-like superfamily protein [Theobroma cacao]
		evm.TU.supercontig_125.9	Inf	Inf	-3.72041	-2.41204	#NAME?	#NAME?	Glycosyl hydrolases family 28;; Pectate lyase superfamily protein	Polygalacturonase QRT2 (Precursor) GN=QRT2 OS=Arabidopsis thaliana (Mouse-ear cress) PE=1 SV=2	ripening-induced polygalacturonase 3 [Carica papaya]
		evm.TU.supercontig_486.2	-1.31208	0.588693	1.70014	-2.49387	0.874592	-1.27964	Glycosyl hydrolases family 28;; Pectate lyase superfamily protein	Probable polygalacturonase OS=Vitis vinifera (Grape) PE=1 SV=1	pectin lyase-like superfamily protein, partial [Carica papaya]
		evm.TU.supercontig_180.28	-2.09263	-1.08621	0.166904	-2.17696	2.09832	0.232546	Glycosyl hydrolases family 28;; Pectate lyase superfamily protein	Probable polygalacturonase OS=Vitis vinifera (Grape) PE=1 SV=1	PREDICTED: probable polygalacturonase [Vitis vinifera]
		evm.TU.supercontig_57.18	-2.32236	0.660174	2.1257	-1.50257	3.45569	-0.355749	Glycosyl hydrolases family 28;; Pectate lyase superfamily protein;; Right handed beta helix region	Probable polygalacturonase OS=Vitis vinifera (Grape) PE=1 SV=1	PREDICTED: probable polygalacturonase [Prunus mume]
		evm.TU.supercontig_69.40	-3.67031	-1.37143	--	--	3.93155	1.72681	BURP domain	Probable polygalacturonase non-catalytic subunit JP650 (Precursor) GN=JP650 OS=Arabidopsis thaliana (Mouse-ear cress) PE=2 SV=2	hypothetical protein CISIN_1g036311mg [Citrus sinensis]
	PME:pectin methylesterase	evm.TU.supercontig_151.19	4.09418	2.85174	-2.87042	-1.04106	-5.66591	-2.44075	Pectinesterase;; Plant invertase/pectin methylesterase inhibitor	Pectinesterase 40 (Precursor) GN=T14P8.1 OS=Arabidopsis thaliana (Mouse-ear cress) PE=2 SV=1	PREDICTED: pectinesterase-like [Populus euphratica]
		evm.TU.supercontig_3.304	2.23737	2.41989	-0.827043	-0.0626525	-2.75591	-3.17117	Plant invertase/pectin methylesterase inhibitor	21 kDa protein (Precursor) OS=Daucus carota (Wild carrot) PE=2 SV=1	unknown [Carica papaya]
		evm.TU.supercontig_48.109	1.86885	--	-3.14568	--	-3.17424	--	Plant invertase/pectin methylesterase inhibitor	Putative invertase inhibitor (Precursor) OS=Platanus acerifolia (London plane tree) PE=1 SV=1	Pectinesterase inhibitor, putative [Ricinus communis]
		gevm.TU.contig_25723.2	1.38643	0.155241	-1.99534	-2.09807	-3.30629	-1.92357	Pectinesterase;; Plant invertase/pectin methylesterase inhibitor	Pectinesterase 6 (Precursor) GN=T26J12.4 OS=Arabidopsis thaliana (Mouse-ear cress) PE=2 SV=1	PREDICTED: pectinesterase [Eucalyptus grandis]
		evm.TU.supercontig_3.309	--	--	-0.443851	3.82136	--	--	Pectinesterase;; Plant invertase/pectin methylesterase inhibitor	Pectinesterase 59 (Precursor) GN=K17N15.4 OS=Arabidopsis thaliana (Mouse-ear cress) PE=2 SV=1	Pectinesterase-2 precursor, putative [Ricinus communis]
		evm.TU.supercontig_33.138	--	3.56373	--	-2.68761	--	-6.00821	Pectinesterase;; Plant invertase/pectin methylesterase inhibitor	Pectinesterase 46 GN=MUG13.18 OS=Arabidopsis thaliana (Mouse-ear cress) PE=2 SV=1	Pectinesterase-3 precursor, putative [Ricinus communis]
		gevm.TU.contig_25723.3	0.186419	-2.20671	0.157251	0.708843	-0.120755	2.01622	Plant invertase/pectin methylesterase inhibitor	21 kDa protein (Precursor) OS=Daucus carota (Wild carrot) PE=2 SV=1	Plant invertase/pectin methylesterase inhibitor superfamily protein, partial [Theobroma cacao]
		evm.TU.supercontig_42.121	-0.689598	0.630167	--	-2.86202	0.927537	-1.36372	Pectinesterase;; Plant invertase/pectin methylesterase inhibitor	Pectinesterase 51 (Precursor) GN=F17I14.50 OS=Arabidopsis thaliana (Mouse-ear cress) PE=2 SV=1	PREDICTED: probable pectinesterase/pectinesterase inhibitor 51 [Tarenaya hassleriana]
		evm.TU.supercontig_29.109	-1.05972	-0.939079	0.939537	2.00566	1.5998	1.87861	Plant invertase/pectin methylesterase inhibitor	21 kDa protein (Precursor) OS=Daucus carota (Wild carrot) PE=2 SV=1	Plant invertase/pectin methylesterase inhibitor superfamily protein, putative [Theobroma cacao]
		evm.TU.supercontig_3.306	-1.32053	-3.23688	0.946331	3.67707	-0.256564	2.05122	Plant invertase/pectin methylesterase inhibitor	21 kDa protein (Precursor) OS=Daucus carota (Wild carrot) PE=2 SV=1	DC1.2-like, putative [Theobroma cacao]
		evm.TU.supercontig_25.193	-1.33681	-1.65084	1.10581	1.58482	1.1478	1.44439	Pectinesterase;; Plant invertase/pectin methylesterase inhibitor	Pectinesterase 1 (Precursor) GN=T18A20.7 OS=Arabidopsis thaliana (Mouse-ear cress) PE=2 SV=1	PREDICTED: pectinesterase 3-like [Populus euphratica]
		evm.TU.supercontig_50.162	-1.63643	-5.3988	1.88975	--	1.75234	5.58375	Pectinesterase;; Plant invertase/pectin methylesterase inhibitor	Pectinesterase 58 (Precursor) GN=K21P3.5 OS=Arabidopsis thaliana (Mouse-ear cress) PE=2 SV=1	putative pectinesterase family protein [Populus trichocarpa]
		evm.TU.supercontig_25.194	-1.83903	-4.09379	0.66567	0.754101	0.747108	2.04686	Pectinesterase;; Plant invertase/pectin methylesterase inhibitor	Pectinesterase 3 (Precursor) OS=Citrus sinensis (Sweet orange) PE=1 SV=1	pectin methylesterase [Gossypium hirsutum]
		evm.TU.supercontig_145.14	-3.05708	-3.88894	0.845036	4.27207	1.10854	3.47319	Pectinesterase;; Plant invertase/pectin methylesterase inhibitor	Pectinesterase 36 (Precursor) GN=T4C21.140 OS=Arabidopsis thaliana (Mouse-ear cress) PE=2 SV=2	Pectinesterase-2 precursor, putative [Ricinus communis]
		evm.TU.supercontig_198.15	-3.4876	-4.88208	-0.943561	--	3.52539	4.15896	Pectinesterase;; Plant invertase/pectin methylesterase inhibitor	Pectinesterase (Precursor) OS=Ficus pumila var. awkeotsang (Jelly fig) PE=1 SV=1	Pectinesterase/pectinesterase inhibitor, putative [Theobroma cacao]
		evm.TU.supercontig_3.77	-4.17323	-4.16244	2.42761	-1.07414	4.33948	2.73508	Pectinesterase;; Plant invertase/pectin methylesterase inhibitor	Pectinesterase 34 GN=F2K15.80 OS=Arabidopsis thaliana (Mouse-ear cress) PE=2 SV=1	hypothetical protein JCGZ_20123 [Jatropha curcas]

## Sheet: Sheet1
	PME:pectin methylesterase	evm.TU.supercontig_151.19	4.09418	2.85174	-2.87042	-1.04106	-5.66591	-2.44075	Pectinesterase;; Plant invertase/pectin methylesterase inhibitor	Pectinesterase 40 (Precursor) GN=T14P8.1 OS=Arabidopsis thaliana (Mouse-ear cress) PE=2 SV=1	PREDICTED: pectinesterase-like [Populus euphratica]
		evm.TU.supercontig_3.304	2.23737	2.41989	-0.827043	-0.0626525	-2.75591	-3.17117	Plant invertase/pectin methylesterase inhibitor	21 kDa protein (Precursor) OS=Daucus carota (Wild carrot) PE=2 SV=1	unknown [Carica papaya]
		evm.TU.supercontig_48.109	1.86885	--	-3.14568	--	-3.17424	--	Plant invertase/pectin methylesterase inhibitor	Putative invertase inhibitor (Precursor) OS=Platanus acerifolia (London plane tree) PE=1 SV=1	Pectinesterase inhibitor, putative [Ricinus communis]
		gevm.TU.contig_25723.2	1.38643	0.155241	-1.99534	-2.09807	-3.30629	-1.92357	Pectinesterase;; Plant invertase/pectin methylesterase inhibitor	Pectinesterase 6 (Precursor) GN=T26J12.4 OS=Arabidopsis thaliana (Mouse-ear cress) PE=2 SV=1	PREDICTED: pectinesterase [Eucalyptus grandis]
		evm.TU.supercontig_3.309	--	--	-0.443851	3.82136	--	--	Pectinesterase;; Plant invertase/pectin methylesterase inhibitor	Pectinesterase 59 (Precursor) GN=K17N15.4 OS=Arabidopsis thaliana (Mouse-ear cress) PE=2 SV=1	Pectinesterase-2 precursor, putative [Ricinus communis]
		evm.TU.supercontig_33.138	--	3.56373	--	-2.68761	--	-6.00821	Pectinesterase;; Plant invertase/pectin methylesterase inhibitor	Pectinesterase 46 GN=MUG13.18 OS=Arabidopsis thaliana (Mouse-ear cress) PE=2 SV=1	Pectinesterase-3 precursor, putative [Ricinus communis]
		gevm.TU.contig_25723.3	0.186419	-2.20671	0.157251	0.708843	-0.120755	2.01622	Plant invertase/pectin methylesterase inhibitor	21 kDa protein (Precursor) OS=Daucus carota (Wild carrot) PE=2 SV=1	Plant invertase/pectin methylesterase inhibitor superfamily protein, partial [Theobroma cacao]
		evm.TU.supercontig_42.121	-0.689598	0.630167	--	-2.86202	0.927537	-1.36372	Pectinesterase;; Plant invertase/pectin methylesterase inhibitor	Pectinesterase 51 (Precursor) GN=F17I14.50 OS=Arabidopsis thaliana (Mouse-ear cress) PE=2 SV=1	PREDICTED: probable pectinesterase/pectinesterase inhibitor 51 [Tarenaya hassleriana]
		evm.TU.supercontig_29.109	-1.05972	-0.939079	0.939537	2.00566	1.5998	1.87861	Plant invertase/pectin methylesterase inhibitor	21 kDa protein (Precursor) OS=Daucus carota (Wild carrot) PE=2 SV=1	Plant invertase/pectin methylesterase inhibitor superfamily protein, putative [Theobroma cacao]
		evm.TU.supercontig_3.306	-1.32053	-3.23688	0.946331	3.67707	-0.256564	2.05122	Plant invertase/pectin methylesterase inhibitor	21 kDa protein (Precursor) OS=Daucus carota (Wild carrot) PE=2 SV=1	DC1.2-like, putative [Theobroma cacao]
		evm.TU.supercontig_25.193	-1.33681	-1.65084	1.10581	1.58482	1.1478	1.44439	Pectinesterase;; Plant invertase/pectin methylesterase inhibitor	Pectinesterase 1 (Precursor) GN=T18A20.7 OS=Arabidopsis thaliana (Mouse-ear cress) PE=2 SV=1	PREDICTED: pectinesterase 3-like [Populus euphratica]
		evm.TU.supercontig_50.162	-1.63643	-5.3988	1.88975	--	1.75234	5.58375	Pectinesterase;; Plant invertase/pectin methylesterase inhibitor	Pectinesterase 58 (Precursor) GN=K21P3.5 OS=Arabidopsis thaliana (Mouse-ear cress) PE=2 SV=1	putative pectinesterase family protein [Populus trichocarpa]
		evm.TU.supercontig_25.194	-1.83903	-4.09379	0.66567	0.754101	0.747108	2.04686	Pectinesterase;; Plant invertase/pectin methylesterase inhibitor	Pectinesterase 3 (Precursor) OS=Citrus sinensis (Sweet orange) PE=1 SV=1	pectin methylesterase [Gossypium hirsutum]
		evm.TU.supercontig_145.14	-3.05708	-3.88894	0.845036	4.27207	1.10854	3.47319	Pectinesterase;; Plant invertase/pectin methylesterase inhibitor	Pectinesterase 36 (Precursor) GN=T4C21.140 OS=Arabidopsis thaliana (Mouse-ear cress) PE=2 SV=2	Pectinesterase-2 precursor, putative [Ricinus communis]
		evm.TU.supercontig_198.15	-3.4876	-4.88208	-0.943561	--	3.52539	4.15896	Pectinesterase;; Plant invertase/pectin methylesterase inhibitor	Pectinesterase (Precursor) OS=Ficus pumila var. awkeotsang (Jelly fig) PE=1 SV=1	Pectinesterase/pectinesterase inhibitor, putative [Theobroma cacao]
		evm.TU.supercontig_3.77	-4.17323	-4.16244	2.42761	-1.07414	4.33948	2.73508	Pectinesterase;; Plant invertase/pectin methylesterase inhibitor	Pectinesterase 34 GN=F2K15.80 OS=Arabidopsis thaliana (Mouse-ear cress) PE=2 SV=1	hypothetical protein JCGZ_20123 [Jatropha curcas]
